# Supplementary material for: ISOTOPE: ISOform-guided prediction of epiTOPEs in cancer
Source: PLoS Comput Biol. 2021 Sep 16;17(9):e1009411. doi: 10.1371/journal.pcbi.1009411 (PMC8478223; doi:10.1371/journal.pcbi.1009411)
Supplement: S2 Table — (XLSX) [file pcbi.1009411.s014.xlsx]

## Sheet: S2 Table
S2 Table. Epitopes predicted from cell lines studied in Smart et al, 2018 [1].
References
[1] Smart AC, Margolis CA, Pimentel H, He MX, Miao D, Adeegbe D, et al. Intron retention is a source of neoepitopes in cancer. Nat Biotechnol. 2018;36: 1056–1058. doi:10.1038/nbt.4239
Gene	Loci	Epitope	Event_type	Sample_ID	HLA_type	Predicted_neoantigen	Binding_affinity	external_gene_name
ENSG00000000419	chr20;49552798;49558568;-	Self-epitope	Neoskipping	CA46	HLA-B2704	FRLYRKEVL	490.3	DPM1
ENSG00000000419	chr20;49552798;49558568;-	Self-epitope	Neoskipping	HL-60	HLA-C0602	FRLYRKEVL	33.64	DPM1
ENSG00000000419	chr20;49552798;49558568;-	Self-epitope	Neoskipping	CA46	HLA-C1202	GASDLTGSF	221.5	DPM1
ENSG00000000419	chr20;49552798;49558568;-	Splicing-neoepitope	Neoskipping	HL-60	HLA-C0602	IRLYRKEVL	214.08	DPM1
ENSG00000000419	chr20;49552798;49558568;-	Self-epitope	Neoskipping	THP-1	HLA-C0303	FRLYRKEVL	270.59	DPM1
ENSG00000000938	chr1:27942084-27942239(+):kma_introns	Self-epitope	Intron retention	CA46	HLA-C1202	YAVVSEEPI	296.1	FGR
ENSG00000000938	chr1:27942084-27942239(+):kma_introns	Self-epitope	Intron retention	CA46	HLA-C1202	WTAPEAALF	134.5	FGR
ENSG00000000938	chr1:27942084-27942239(+):kma_introns	Self-epitope	Intron retention	CA46	HLA-C1202	MAYMERMNY	55.2	FGR
ENSG00000000938	chr1:27942084-27942239(+):kma_introns	Self-epitope	Intron retention	CA46	HLA-B2704	LRHDKLVQL	428.4	FGR
ENSG00000000938	chr1:27942084-27942239(+):kma_introns	Self-epitope	Intron retention	CA46	HLA-C1202	MAAQVAEGM	74.2	FGR
ENSG00000000938	chr1:27942084-27942239(+):kma_introns	Self-epitope	Intron retention	CA46	HLA-C1202	MAYMERMNYI	269	FGR
ENSG00000000938	chr1:27942084-27942239(+):kma_introns	Self-epitope	Intron retention	CA46	HLA-C1202	QVAEGMAYM	93.6	FGR
ENSG00000001167	chr6;41059267;41059433;+|chr6;41059285;41059433;+	Self-epitope	Alternative SS	THP-1	HLA-A0201	ILQQVTVPV	16.73	NFYA
ENSG00000001167	chr6;41059267;41059433;+|chr6;41059285;41059433;+	Splicing-neoepitope	Alternative SS	THP-1	HLA-A0201	ILQQGMITI	81.84	NFYA
ENSG00000002822	chr7;2041755;2108829;-	Self-epitope	Neoskipping	CA46	HLA-C1202	KVHSHSAEM	142.8	MAD1L1
ENSG00000002822	chr7;2041755;2108829;-	Self-epitope	Neoskipping	CA46	HLA-B2704	RRMREAEDM	485.3	MAD1L1
ENSG00000002822	chr7;2041755;2108829;-	Self-epitope	Neoskipping	CA46	HLA-C1202	YSPQLTRRM	490.1	MAD1L1
ENSG00000002822	chr7;2020175;2054137;-	Splicing-neoepitope	Neoskipping	CA46	HLA-C1202	HSAEMELEM	195.1	MAD1L1
ENSG00000002822	chr7;2020175;2054137;-	Splicing-neoepitope	Neoskipping	CA46	HLA-C1202	HSHSAEMEL	460.1	MAD1L1
ENSG00000003756	chr3;50142574;50144200;+	Self-epitope	Neoskipping	THP-1	HLA-A0201	ILQSLHPPL	26.11	RBM5
ENSG00000003756	chr3;50142574;50144200;+	Self-epitope	Neoskipping	HL-60	HLA-C0602	NSFQPVNSL	496.89	RBM5
ENSG00000003756	chr3;50142574;50144200;+	Self-epitope	Neoskipping	THP-1	HLA-A0201	IMTALSPYA	19.2	RBM5
ENSG00000003756	chr3;50142574;50144200;+	Self-epitope	Neoskipping	THP-1	HLA-C0303	NSFQPVNSL	104.64	RBM5
ENSG00000003756	chr3;50142574;50144200;+	Self-epitope	Neoskipping	HL-60	HLA-C0602	YYYDPTTGL	411.94	RBM5
ENSG00000003756	chr3;50142574;50144200;+	Self-epitope	Neoskipping	THP-1	HLA-C0303	YYYDPTTGL	6.09	RBM5
ENSG00000003756	chr3;50142574;50144200;+	Self-epitope	Neoskipping	HL-60	HLA-C0602	YRRSRLSEQ	116.55	RBM5
ENSG00000003756	chr3;50142574;50144200;+	Self-epitope	Neoskipping	THP-1	HLA-A0201	AMFARFTEM	33.03	RBM5
ENSG00000003756	chr3;50142574;50144200;+	Self-epitope	Neoskipping	THP-1	HLA-B1511	DSIMTALSPY	175.9	RBM5
ENSG00000003756	chr3;50142574;50144200;+	Self-epitope	Neoskipping	THP-1	HLA-A0201	KIDGKTIGV	85.65	RBM5
ENSG00000003756	chr3;50142574;50144200;+	Self-epitope	Neoskipping	THP-1	HLA-C0303	YAQYSQDYQ	190.4	RBM5
ENSG00000003756	chr3;50142574;50144200;+	Self-epitope	Neoskipping	THP-1	HLA-C0303	TALSPYASL	3.31	RBM5
ENSG00000003756	chr3;50142574;50144200;+	Self-epitope	Neoskipping	THP-1	HLA-B1511	SIMTALSPY	34.8	RBM5
ENSG00000003756	chr3;50142574;50144200;+	Self-epitope	Neoskipping	THP-1	HLA-C0303	ASSASGTAV	459.71	RBM5
ENSG00000003756	chr3;50142574;50144200;+	Self-epitope	Neoskipping	THP-1	HLA-C0303	YAVPDTSTY	4.35	RBM5
ENSG00000003756	chr3;50142574;50144200;+	Self-epitope	Neoskipping	HL-60	HLA-B5701	STAIAAAQW	11.56	RBM5
ENSG00000003756	chr3;50142574;50144200;+	Self-epitope	Neoskipping	THP-1	HLA-C0303	AAVVSQSPQ	233.7	RBM5
ENSG00000003756	chr3;50142574;50144200;+	Self-epitope	Neoskipping	HL-60	HLA-B5701	NSLTQQYLY	194.64	RBM5
ENSG00000003756	chr3;50142574;50144200;+	Self-epitope	Neoskipping	HL-60	HLA-B5701	QIAKDMERW	405.55	RBM5
ENSG00000003756	chr3;50142574;50144200;+	Self-epitope	Neoskipping	THP-1	HLA-A0201	ALAERQQLI	116.82	RBM5
ENSG00000003756	chr3;50142574;50144200;+	Self-epitope	Neoskipping	THP-1	HLA-C0303	YASLAVNNI	151.5	RBM5
ENSG00000003756	chr3;50142574;50144200;+	Self-epitope	Neoskipping	THP-1	HLA-C0303	YAQYAQYSQ	50.35	RBM5
ENSG00000003756	chr3;50142574;50144200;+	Self-epitope	Neoskipping	HL-60	HLA-C0602	LAVNNIRLI	364.57	RBM5
ENSG00000003756	chr3;50142574;50144200;+	Self-epitope	Neoskipping	THP-1	HLA-C0303	AVVSQSPQL	324.09	RBM5
ENSG00000003756	chr3;50142574;50144200;+	Self-epitope	Neoskipping	THP-1	HLA-C0303	FAKSARKDL	18.71	RBM5
ENSG00000003756	chr3;50142574;50144200;+	Self-epitope	Neoskipping	THP-1	HLA-C0303	AADAGFALF	112.94	RBM5
ENSG00000003756	chr3;50142574;50144200;+	Self-epitope	Neoskipping	THP-1	HLA-C0303	AMFARFTEM	131.72	RBM5
ENSG00000003756	chr3;50142574;50144200;+	Self-epitope	Neoskipping	THP-1	HLA-C0303	DALVRHQQL	456.51	RBM5
ENSG00000003756	chr3;50142574;50144200;+	Self-epitope	Neoskipping	THP-1	HLA-B1511	FAFVQLSSAM	102.8	RBM5
ENSG00000003756	chr3;50142574;50144200;+	Self-epitope	Neoskipping	THP-1	HLA-C0303	AAAQWSSTQ	191.23	RBM5
ENSG00000003756	chr3;50142574;50144200;+	Self-epitope	Neoskipping	THP-1	HLA-C0303	ALFEKKGAL	117.98	RBM5
ENSG00000003756	chr3;50142574;50144200;+	Self-epitope	Neoskipping	THP-1	HLA-A0201	ALFEKKGAL	372.44	RBM5
ENSG00000003756	chr3;50142574;50144200;+	Self-epitope	Neoskipping	THP-1	HLA-B1511	YAVPDTSTY	20.8	RBM5
ENSG00000003756	chr3;50142574;50144200;+	Self-epitope	Neoskipping	THP-1	HLA-C0303	SAMDASQLL	6.83	RBM5
ENSG00000003756	chr3;50142574;50144200;+	Self-epitope	Neoskipping	HL-60	HLA-C0602	SAMDASQLL	136.23	RBM5
ENSG00000003756	chr3;50142574;50144200;+	Self-epitope	Neoskipping	THP-1	HLA-C0303	PAASPTGVV	366.44	RBM5
ENSG00000003756	chr3;50142574;50144200;+	Self-epitope	Neoskipping	THP-1	HLA-A0201	RLSEQELEA	253.04	RBM5
ENSG00000003756	chr3;50142574;50144200;+	Self-epitope	Neoskipping	THP-1	HLA-A0201	SLAVNNIRL	213.86	RBM5
ENSG00000003756	chr3;50142574;50144200;+	Self-epitope	Neoskipping	THP-1	HLA-C0303	YQYDESSGY	493.27	RBM5
ENSG00000003756	chr3;50142574;50144200;+	Self-epitope	Neoskipping	THP-1	HLA-A0201	QLLQILQSL	88.16	RBM5
ENSG00000003756	chr3;50142574;50144200;+	Self-epitope	Neoskipping	THP-1	HLA-A0201	ALSPYASLA	108.7	RBM5
ENSG00000003756	chr3;50142574;50144200;+	Self-epitope	Neoskipping	HL-60	HLA-C0602	YYDPNSQYY	50.17	RBM5
ENSG00000003756	chr3;50142574;50144200;+	Self-epitope	Neoskipping	THP-1	HLA-C0303	YYDPNSQYY	102.75	RBM5
ENSG00000003756	chr3;50142574;50144200;+	Self-epitope	Neoskipping	THP-1	HLA-C0303	RQFPNKDAL	25.02	RBM5
ENSG00000003756	chr3;50142574;50144200;+	Self-epitope	Neoskipping	HL-60	HLA-C0602	YSQDYQQFY	272.01	RBM5
ENSG00000003756	chr3;50142574;50144200;+	Self-epitope	Neoskipping	HL-60	HLA-C0602	VRHQQLSDL	75.02	RBM5
ENSG00000003756	chr3;50142574;50144200;+	Self-epitope	Neoskipping	THP-1	HLA-C0303	AAADAGFAL	2.74	RBM5
ENSG00000003756	chr3;50142574;50144200;+	Self-epitope	Neoskipping	THP-1	HLA-C0303	TSNPPGSPT	170.67	RBM5
ENSG00000005075	chr7;102114808;102114982;-|chr7;102114840;102114982;-	Self-epitope	Alternative SS	THP-1	HLA-A0201	SLLEERFRV	9.54	POLR2J
ENSG00000005075	chr7;102114981;102119255;-	Splicing-neoepitope	Neoskipping	THP-1	HLA-A0201	KQLLKDPQV	406.81	POLR2J
ENSG00000005075	chr7;102114981;102119255;-	Self-epitope	Neoskipping	THP-1	HLA-A0201	LLFEGEKKI	216.05	POLR2J
ENSG00000005075	chr7;102114808;102114982;-|chr7;102114840;102114982;-	Self-epitope	Alternative SS	THP-1	HLA-A0201	AITDLISEL	152	POLR2J
ENSG00000005108	chr7;11416283;11422148;-	Self-epitope	Neoskipping	THP-1	HLA-C0303	RAVHPTQPS	139.19	THSD7A
ENSG00000005108	chr7;11416283;11422148;-	Self-epitope	Neoskipping	THP-1	HLA-C0303	EVMSSNSTL	234.76	THSD7A
ENSG00000005175	chr12;48063890;48064128;-|chr12;48063890;48064007;-	Self-epitope	Alternative SS	THP-1	HLA-C0303	FATTVLPPI	42.71	RPAP3
ENSG00000005175	chr12;48063890;48064128;-|chr12;48063890;48064004;-	Self-epitope	Alternative SS	THP-1	HLA-A0201	FMSETEKKI	316.2	RPAP3
ENSG00000005175	chr12;48063890;48064128;-|chr12;48063890;48064004;-	Self-epitope	Alternative SS	THP-1	HLA-C0303	FATTVLPPI	42.71	RPAP3
ENSG00000005175	chr12;48063890;48064128;-|chr12;48063890;48064004;-	Self-epitope	Alternative SS	THP-1	HLA-A0201	NLANVIAAT	252.12	RPAP3
ENSG00000005175	chr12;48063890;48064128;-|chr12;48063890;48064004;-	Self-epitope	Alternative SS	THP-1	HLA-A0201	YLKQIEPSL	86.02	RPAP3
ENSG00000005175	chr12;48063890;48064128;-|chr12;48063890;48064004;-	Splicing-neoepitope	Alternative SS	THP-1	HLA-A0201	KMTFFPQVI	226.99	RPAP3
ENSG00000005175	chr12;48063890;48064128;-|chr12;48063890;48064004;-	Splicing-neoepitope	Alternative SS	THP-1	HLA-C0303	MTFFPQVIL	59.45	RPAP3
ENSG00000005175	chr12;48063890;48064128;-|chr12;48063890;48064007;-	Self-epitope	Alternative SS	THP-1	HLA-C0303	FYIEKEKPL	30.95	RPAP3
ENSG00000005175	chr12;48063890;48064128;-|chr12;48063890;48064007;-	Self-epitope	Alternative SS	THP-1	HLA-A0201	FATTVLPPI	61.86	RPAP3
ENSG00000005175	chr12;48063890;48064128;-|chr12;48063890;48064007;-	Self-epitope	Alternative SS	THP-1	HLA-A0201	LIFEILQRL	51.42	RPAP3
ENSG00000005175	chr12;48063890;48064128;-|chr12;48063890;48064007;-	Self-epitope	Alternative SS	THP-1	HLA-A0201	NLANVIAAT	252.12	RPAP3
ENSG00000005175	chr12;48063890;48064128;-|chr12;48063890;48064004;-	Self-epitope	Alternative SS	THP-1	HLA-C0303	SSLQPQASL	41.71	RPAP3
ENSG00000005175	chr12;48061537;48061634;-|chr12;48061537;48061607;-	Self-epitope	Alternative SS	THP-1	HLA-A0201	MLYQYLKQI	42.87	RPAP3
ENSG00000005175	chr12;48063890;48064128;-|chr12;48063890;48064004;-	Self-epitope	Alternative SS	THP-1	HLA-A0201	LIFEILQRL	51.42	RPAP3
ENSG00000005175	chr12;48061537;48061634;-|chr12;48061537;48061607;-	Self-epitope	Alternative SS	THP-1	HLA-A0201	YLKQIEPSL	86.02	RPAP3
ENSG00000005175	chr12;48061537;48061634;-|chr12;48061537;48061607;-	Self-epitope	Alternative SS	HL-60	HLA-C0602	MLYQYLKQI	329.83	RPAP3
ENSG00000005175	chr12;48063890;48064128;-|chr12;48063890;48064007;-	Self-epitope	Alternative SS	THP-1	HLA-C0303	AAAPENNPI	10.81	RPAP3
ENSG00000005175	chr12;48063890;48064128;-|chr12;48063890;48064004;-	Self-epitope	Alternative SS	THP-1	HLA-C0303	PAQFATTVL	268.85	RPAP3
ENSG00000005175	chr12;48061537;48061634;-|chr12;48061537;48061607;-	Splicing-neoepitope	Alternative SS	HL-60	HLA-C0602	MLYQYLKLF	254.28	RPAP3
ENSG00000005175	chr12;48063890;48064128;-|chr12;48063890;48064004;-	Self-epitope	Alternative SS	THP-1	HLA-C0303	FYIEKEKPL	30.95	RPAP3
ENSG00000005175	chr12;48063890;48064128;-|chr12;48063890;48064007;-	Splicing-neoepitope	Alternative SS	THP-1	HLA-A0201	KMTFFPQVI	226.99	RPAP3
ENSG00000005175	chr12;48063890;48064128;-|chr12;48063890;48064007;-	Self-epitope	Alternative SS	THP-1	HLA-C0303	PAQFATTVL	268.85	RPAP3
ENSG00000005175	chr12;48063890;48064128;-|chr12;48063890;48064004;-	Self-epitope	Alternative SS	THP-1	HLA-C0303	AAAPENNPI	10.81	RPAP3
ENSG00000005175	chr12;48063890;48064128;-|chr12;48063890;48064007;-	Self-epitope	Alternative SS	THP-1	HLA-A0201	FMSETEKKI	316.2	RPAP3
ENSG00000005175	chr12;48063890;48064128;-|chr12;48063890;48064007;-	Self-epitope	Alternative SS	THP-1	HLA-A0201	YLKQIEPSL	86.02	RPAP3
ENSG00000005175	chr12;48063890;48064128;-|chr12;48063890;48064004;-	Self-epitope	Alternative SS	THP-1	HLA-A0201	MLYQYLKQI	42.87	RPAP3
ENSG00000005175	chr12;48063890;48064128;-|chr12;48063890;48064007;-	Self-epitope	Alternative SS	THP-1	HLA-A0201	MLYQYLKQI	42.87	RPAP3
ENSG00000005175	chr12;48063890;48064128;-|chr12;48063890;48064007;-	Splicing-neoepitope	Alternative SS	THP-1	HLA-C0303	MTFFPQVIL	59.45	RPAP3
ENSG00000005175	chr12;48063890;48064128;-|chr12;48063890;48064007;-	Self-epitope	Alternative SS	THP-1	HLA-C0303	SSLQPQASL	41.71	RPAP3
ENSG00000005175	chr12;48063890;48064128;-|chr12;48063890;48064004;-	Self-epitope	Alternative SS	THP-1	HLA-A0201	FATTVLPPI	61.86	RPAP3
ENSG00000005249	chr7;106797493;106799894;+	Self-epitope	Neoskipping	CA46	HLA-C1202	HAIGTVKCL	319.7	PRKAR2B
ENSG00000005339	chr16;3820571;3820987;-|chr16;3820571;3820981;-	Self-epitope	Alternative SS	THP-1	HLA-C0303	QGQVPGAAL	339.97	CREBBP
ENSG00000005339	chr16;3820571;3820987;-|chr16;3820571;3820933;-	Self-epitope	Alternative SS	THP-1	HLA-C0303	MLGPQASQL	253.03	CREBBP
ENSG00000005339	chr16;3820571;3820987;-|chr16;3820571;3820933;-	Self-epitope	Alternative SS	THP-1	HLA-C0303	QGQVPGAAL	339.97	CREBBP
ENSG00000005339	chr16;3820571;3820987;-|chr16;3820571;3820933;-	Self-epitope	Alternative SS	CA46	HLA-C1202	AALPNPLNM	306.3	CREBBP
ENSG00000005339	chr16;3820571;3820987;-|chr16;3820571;3820981;-	Splicing-neoepitope	Alternative SS	THP-1	HLA-C0303	VSQVPGAAL	32.89	CREBBP
ENSG00000005339	chr16;3820571;3820987;-|chr16;3820571;3820933;-	Self-epitope	Alternative SS	THP-1	HLA-A0201	ALPNPLNML	337.27	CREBBP
ENSG00000005339	chr16;3820571;3820987;-|chr16;3820571;3820933;-	Self-epitope	Alternative SS	THP-1	HLA-C0303	AALPNPLNM	18.39	CREBBP
ENSG00000005381	chr17;56349252;56350775;-	Self-epitope	Neoskipping	HL-60	HLA-B5701	HGLPGYNAW	245.87	MPO
ENSG00000005436	chr2;75929439;75929549;-|chr2;75929439;75929573;-	Splicing-neoepitope	Alternative SS	THP-1	HLA-C0303	LSSTVSSSL	152.85	GCFC2
ENSG00000005436	chr2;75929439;75929549;-|chr2;75929439;75929573;-	Self-epitope	Alternative SS	THP-1	HLA-B1511	TVKIPDAAF	271.4	GCFC2
ENSG00000005436	chr2;75929439;75929549;-|chr2;75929439;75929573;-	Splicing-neoepitope	Alternative SS	THP-1	HLA-B1511	SVKIPDAAF	323	GCFC2
ENSG00000005810	chr13;77699602;77713331;-	Self-epitope	Neoskipping	THP-1	HLA-B1511	MPFLRGGPGM	375.3	MYCBP2
ENSG00000005810	chr13;77799688;77817194;-	Self-epitope	Neoskipping	THP-1	HLA-C0303	LVFAGPIFM	173.62	MYCBP2
ENSG00000005810	chr13;77699602;77713331;-	Self-epitope	Neoskipping	THP-1	HLA-B1511	MPFLRGGPGMY	275.7	MYCBP2
ENSG00000005810	chr13;77799688;77817194;-	Self-epitope	Neoskipping	CA46	HLA-C1202	LVFAGPIFM	42.4	MYCBP2
ENSG00000005810	chr13;77799688;77817194;-	Self-epitope	Neoskipping	CA46	HLA-C1202	FMNHREQAL	103.5	MYCBP2
ENSG00000005810	chr13;77799688;77817194;-	Self-epitope	Neoskipping	THP-1	HLA-C0303	FAGPIFMNH	346.45	MYCBP2
ENSG00000005810	chr13;77699602;77713331;-	Self-epitope	Neoskipping	THP-1	HLA-C0303	SCCPQEATM	269.97	MYCBP2
ENSG00000005810	chr13;77799688;77817194;-	Self-epitope	Neoskipping	THP-1	HLA-C0303	FMNHREQAL	8.19	MYCBP2
ENSG00000005810	chr13;77699602;77713331;-	Self-epitope	Neoskipping	CA46	HLA-C1202	FLRGGPGMY	387.3	MYCBP2
ENSG00000005810	chr13;77699602;77713331;-	Self-epitope	Neoskipping	THP-1	HLA-B1511	FLRGGPGMY	373.5	MYCBP2
ENSG00000005810	chr13;77799688;77817194;-	Self-epitope	Neoskipping	THP-1	HLA-A0201	FMNHREQAL	142.28	MYCBP2
ENSG00000005810	chr13;77699602;77713331;-	Self-epitope	Neoskipping	THP-1	HLA-A0201	GMLVLGNKV	301.04	MYCBP2
ENSG00000005810	chr13;77799688;77817194;-	Self-epitope	Neoskipping	THP-1	HLA-A0201	LVFAGPIFM	138.38	MYCBP2
ENSG00000005812	chr13;77592856;77600962;-	Self-epitope	Neoskipping	THP-1	HLA-C0303	YLKATHPEL	71.56	FBXL3
ENSG00000005812	chr13;77592856;77600962;-	Self-epitope	Neoskipping	THP-1	HLA-C0303	SAEAACDIL	312	FBXL3
ENSG00000005812	chr13;77592856;77600962;-	Self-epitope	Neoskipping	THP-1	HLA-C0303	TARPSFMDL	43.92	FBXL3
ENSG00000005812	chr13;77592856;77600962;-	Self-epitope	Neoskipping	THP-1	HLA-A0201	LLQDIILQV	7.49	FBXL3
ENSG00000005812	chr13;77592856;77600962;-	Self-epitope	Neoskipping	CA46	HLA-C1202	ISTARPSFM	454.3	FBXL3
ENSG00000005812	chr13;77592856;77600962;-	Self-epitope	Neoskipping	THP-1	HLA-A0201	QVFKYLPLL	75.76	FBXL3
ENSG00000005812	chr13;77592856;77600962;-	Self-epitope	Neoskipping	CA46	HLA-C1202	YLKATHPEL	296.7	FBXL3
ENSG00000005812	chr13;77592856;77600962;-	Self-epitope	Neoskipping	CA46	HLA-B2704	KRHSNHLQY	326.4	FBXL3
ENSG00000005812	chr13;77592856;77600962;-	Self-epitope	Neoskipping	CA46	HLA-B2704	CRNWNQVFHM	479.3	FBXL3
ENSG00000005812	chr13;77592856;77600962;-	Self-epitope	Neoskipping	THP-1	HLA-C0303	ISTARPSFM	361.3	FBXL3
ENSG00000005812	chr13;77592856;77600962;-	Self-epitope	Neoskipping	THP-1	HLA-A0201	HLQYVSFKV	34.86	FBXL3
ENSG00000005812	chr13;77592856;77600962;-	Self-epitope	Neoskipping	THP-1	HLA-A0201	YLKATHPEL	88.61	FBXL3
ENSG00000005812	chr13;77592856;77600962;-	Self-epitope	Neoskipping	CA46	HLA-C1202	LVNCSLKTL	403.1	FBXL3
ENSG00000005812	chr13;77592856;77600962;-	Self-epitope	Neoskipping	THP-1	HLA-C0303	AACDILSQL	66.37	FBXL3
ENSG00000005844	chr16;30515584;30516710;+	Self-epitope	Neoskipping	THP-1	HLA-A0201	SLHSETWEI	11.27	ITGAL
ENSG00000006015	chr19;18700492;18702918;+	Self-epitope	Neoskipping	HL-60	HLA-C0602	TRLGTVALL	176.03	REX1BD
ENSG00000007202	chr17;26960768;26961535;-	Self-epitope	Neoskipping	THP-1	HLA-C0303	FYHDFHSEI	162.08	KIAA0100
ENSG00000007202	chr17;26960768;26961535;-	Splicing-neoepitope	Neoskipping	THP-1	HLA-A0201	FLAEIFQYT	5.35	KIAA0100
ENSG00000007202	chr17;26960768;26961535;-	Self-epitope	Neoskipping	THP-1	HLA-A0201	GLPWGNVAV	62.34	KIAA0100
ENSG00000007202	chr17;26960768;26961535;-	Self-epitope	Neoskipping	THP-1	HLA-A0201	RLMGRLVGT	73.61	KIAA0100
ENSG00000007255	chr19;45667422;45667505;-|chr19;45667422;45667542;-	Self-epitope	Alternative SS	THP-1	HLA-C0303	YLEEAPKFL	156.84	TRAPPC6A
ENSG00000007255	chr19;45667422;45667505;-|chr19;45667422;45667542;-	Self-epitope	Alternative SS	THP-1	HLA-C0303	TASVAALPV	188.02	TRAPPC6A
ENSG00000007255	chr19;45667422;45667505;-|chr19;45667422;45667542;-	Self-epitope	Alternative SS	THP-1	HLA-A0201	GLLRGALYT	381.09	TRAPPC6A
ENSG00000007255	chr19;45667422;45667505;-|chr19;45667422;45667542;-	Splicing-neoepitope	Alternative SS	THP-1	HLA-C0303	PAVSGGSTQ	409.44	TRAPPC6A
ENSG00000007255	chr19;45667422;45667505;-|chr19;45667422;45667542;-	Self-epitope	Alternative SS	THP-1	HLA-A0201	VLQDNSFPL	6.1	TRAPPC6A
ENSG00000007255	chr19;45667422;45667505;-|chr19;45667422;45667542;-	Self-epitope	Alternative SS	THP-1	HLA-C0303	FLAFTCGLL	478.89	TRAPPC6A
ENSG00000007255	chr19;45667422;45667505;-|chr19;45667422;45667542;-	Self-epitope	Alternative SS	THP-1	HLA-A0201	LLLPMASGL	32.46	TRAPPC6A
ENSG00000007255	chr19;45667422;45667505;-|chr19;45667422;45667542;-	Self-epitope	Alternative SS	THP-1	HLA-A0201	FLAFTCGLL	67.68	TRAPPC6A
ENSG00000007255	chr19;45667422;45667505;-|chr19;45667422;45667542;-	Self-epitope	Alternative SS	THP-1	HLA-A0201	YTLGIESVV	138.02	TRAPPC6A
ENSG00000007255	chr19;45667422;45667505;-|chr19;45667422;45667542;-	Self-epitope	Alternative SS	THP-1	HLA-A0201	ALPVCKFQV	103.02	TRAPPC6A
ENSG00000007255	chr19;45667422;45667505;-|chr19;45667422;45667542;-	Splicing-neoepitope	Alternative SS	THP-1	HLA-C0303	QAPTPPTSL	16.74	TRAPPC6A
ENSG00000007255	chr19;45667422;45667505;-|chr19;45667422;45667542;-	Self-epitope	Alternative SS	HL-60	HLA-C0602	LRTNHQGTY	218.28	TRAPPC6A
ENSG00000007255	chr19;45667422;45667505;-|chr19;45667422;45667542;-	Self-epitope	Alternative SS	THP-1	HLA-A0201	YLEEAPKFL	95.86	TRAPPC6A
ENSG00000007255	chr19;45667422;45667505;-|chr19;45667422;45667542;-	Self-epitope	Alternative SS	THP-1	HLA-C0303	VLQDNSFPL	42.16	TRAPPC6A
ENSG00000007255	chr19;45667422;45667505;-|chr19;45667422;45667542;-	Self-epitope	Alternative SS	THP-1	HLA-B1511	LLPMASGLQY	209.7	TRAPPC6A
ENSG00000007255	chr19;45667422;45667505;-|chr19;45667422;45667542;-	Self-epitope	Alternative SS	THP-1	HLA-A0201	LLRGALYTL	152.09	TRAPPC6A
ENSG00000007255	chr19;45667422;45667505;-|chr19;45667422;45667542;-	Self-epitope	Alternative SS	THP-1	HLA-B1511	LPMASGLQY	68.1	TRAPPC6A
ENSG00000007255	chr19;45667422;45667505;-|chr19;45667422;45667542;-	Self-epitope	Alternative SS	THP-1	HLA-C0303	VVTASVAAL	68.61	TRAPPC6A
ENSG00000007255	chr19;45667422;45667505;-|chr19;45667422;45667542;-	Splicing-neoepitope	Alternative SS	HL-60	HLA-C0602	LRPPARRPL	381.66	TRAPPC6A
ENSG00000007255	chr19;45667422;45667505;-|chr19;45667422;45667542;-	Self-epitope	Alternative SS	THP-1	HLA-A0201	LQDNSFPLL	205.12	TRAPPC6A
ENSG00000007264	chr19;3778592;3779376;-	Self-epitope	Neoskipping	THP-1	HLA-A0201	QLLQFSLHV	32.65	MATK
ENSG00000007264	chr19;3778592;3779376;-	Self-epitope	Neoskipping	HL-60	HLA-B5701	TSKSDVWSF	198.76	MATK
ENSG00000007264	chr19;3778592;3779376;-	Splicing-neoepitope	Neoskipping	THP-1	HLA-C0303	PASRMSGVL	99.19	MATK
ENSG00000007264	chr19;3778592;3779376;-	Self-epitope	Neoskipping	THP-1	HLA-A0201	HVAEGMEYL	157.45	MATK
ENSG00000007264	chr19;3778592;3779376;-	Self-epitope	Neoskipping	THP-1	HLA-B1511	FSYGRAPY	467.8	MATK
ENSG00000007264	chr19;3778592;3779376;-	Self-epitope	Neoskipping	THP-1	HLA-C0303	RSAGAPASV	259.63	MATK
ENSG00000007264	chr19;3778592;3779376;-	Self-epitope	Neoskipping	THP-1	HLA-A0201	KSDVWSFGV	388.31	MATK
ENSG00000007264	chr19;3778592;3779376;-	Splicing-neoepitope	Neoskipping	THP-1	HLA-C0303	CCSGRSSHM	493.03	MATK
ENSG00000007264	chr19;3778592;3779376;-	Self-epitope	Neoskipping	THP-1	HLA-A0201	VLMSSCWEA	3.79	MATK
ENSG00000007264	chr19;3778592;3779376;-	Self-epitope	Neoskipping	THP-1	HLA-A0201	GLDSSRLPV	44.15	MATK
ENSG00000007264	chr19;3778592;3779376;-	Splicing-neoepitope	Neoskipping	THP-1	HLA-A0201	LQFSLSSPA	196.92	MATK
ENSG00000007264	chr19;3778592;3779376;-	Self-epitope	Neoskipping	THP-1	HLA-B1511	EVFSYGRAPY	168.4	MATK
ENSG00000007264	chr19;3778592;3779376;-	Self-epitope	Neoskipping	THP-1	HLA-C0303	RAPYPKMSL	6.61	MATK
ENSG00000007264	chr19;3778592;3779376;-	Self-epitope	Neoskipping	THP-1	HLA-A0201	LLWEVFSYG	140.46	MATK
ENSG00000007264	chr19;3778592;3779376;-	Self-epitope	Neoskipping	HL-60	HLA-B5701	DSSRLPVKW	362.43	MATK
ENSG00000007264	chr19;3778419;3778990;-	Self-epitope	Neoskipping	HL-60	HLA-B5701	TSKSDVWSF	198.76	MATK
ENSG00000007264	chr19;3778592;3779376;-	Self-epitope	Neoskipping	THP-1	HLA-A0201	LLQFSLHVA	445.96	MATK
ENSG00000007264	chr19;3778592;3779376;-	Self-epitope	Neoskipping	THP-1	HLA-C0303	HVAEGMEYL	271.23	MATK
ENSG00000007264	chr19;3778592;3779376;-	Self-epitope	Neoskipping	THP-1	HLA-C0303	LAEKLAREL	403.19	MATK
ENSG00000007264	chr19;3778592;3779376;-	Self-epitope	Neoskipping	THP-1	HLA-C0303	EAVEKGYRM	50.04	MATK
ENSG00000007264	chr19;3778592;3779376;-	Self-epitope	Neoskipping	HL-60	HLA-C0602	ARRPPFRKL	280.72	MATK
ENSG00000007264	chr19;3778592;3779376;-	Self-epitope	Neoskipping	THP-1	HLA-A0201	SLKEVSEAV	120.26	MATK
ENSG00000007392	chr16;239967;240134;-|chr16;239980;240134;-	Splicing-neoepitope	Alternative SS	HL-60	HLA-C0602	LRAPTGRWL	89.91	LUC7L
ENSG00000007392	chr16;239967;240134;-|chr16;239980;240134;-	Self-epitope	Alternative SS	HL-60	HLA-B5701	RSERGPPDW	209.97	LUC7L
ENSG00000007392	chr16;239967;240134;-|chr16;239980;240134;-	Splicing-neoepitope	Alternative SS	THP-1	HLA-C0303	RSEPVSRVL	183.06	LUC7L
ENSG00000007392	chr16;239967;240134;-|chr16;239980;240134;-	Self-epitope	Alternative SS	THP-1	HLA-C0303	MASRRSEEK	415.46	LUC7L
ENSG00000007392	chr16;239967;240134;-|chr16;239980;240134;-	Splicing-neoepitope	Alternative SS	HL-60	HLA-C0602	ARSEPVSRV	306.34	LUC7L
ENSG00000007541	chr16;630971;632883;+	Self-epitope	Neoskipping	CA46	HLA-B2704	LRLLMQINPL	471.8	PIGQ
ENSG00000007541	chr16;630971;632883;+	Splicing-neoepitope	Neoskipping	HL-60	HLA-B5701	RPVPQAVPW	457.16	PIGQ
ENSG00000007541	chr16;630971;632883;+	Splicing-neoepitope	Neoskipping	THP-1	HLA-C0303	HGHSQPSAL	333.79	PIGQ
ENSG00000007541	chr16;630971;632883;+	Splicing-neoepitope	Neoskipping	THP-1	HLA-C0303	RMFPGEVAL	15.4	PIGQ
ENSG00000007541	chr16;630971;632883;+	Splicing-neoepitope	Neoskipping	THP-1	HLA-C0303	EAERGQAGL	364.54	PIGQ
ENSG00000007541	chr16;630971;632883;+	Splicing-neoepitope	Neoskipping	THP-1	HLA-C0303	LSWRMSCAL	119.43	PIGQ
ENSG00000007541	chr16;630971;632883;+	Splicing-neoepitope	Neoskipping	CA46	HLA-C1202	QAVPWGAHL	217.4	PIGQ
ENSG00000007541	chr16;630971;632883;+	Self-epitope	Neoskipping	THP-1	HLA-A0201	FLGELIYPW	142.98	PIGQ
ENSG00000007541	chr16;630971;632883;+	Splicing-neoepitope	Neoskipping	HL-60	HLA-B5701	IGSEQMWGW	33.33	PIGQ
ENSG00000007541	chr16;630971;632883;+	Self-epitope	Neoskipping	THP-1	HLA-C0303	LRHEAGRPL	383.21	PIGQ
ENSG00000007541	chr16;630971;632883;+	Splicing-neoepitope	Neoskipping	THP-1	HLA-C0303	VPSGPGPSL	62.34	PIGQ
ENSG00000007541	chr16;630971;632883;+	Splicing-neoepitope	Neoskipping	CA46	HLA-B2704	WRMSCALWTLL	126.3	PIGQ
ENSG00000007541	chr16;630971;632883;+	Self-epitope	Neoskipping	HL-60	HLA-C0602	LRHEAGRPL	106	PIGQ
ENSG00000007541	chr16;630971;632883;+	Splicing-neoepitope	Neoskipping	THP-1	HLA-A0201	GLRELLARL	381.27	PIGQ
ENSG00000007541	chr16;630971;632883;+	Splicing-neoepitope	Neoskipping	THP-1	HLA-A0201	RMFPGEVAL	18	PIGQ
ENSG00000007541	chr16;630971;632883;+	Splicing-neoepitope	Neoskipping	CA46	HLA-B2704	YRLADKPTAL	182.6	PIGQ
ENSG00000007541	chr16;630971;632883;+	Self-epitope	Neoskipping	CA46	HLA-B2704	GRPLRLLMQI	434.6	PIGQ
ENSG00000007541	chr16;630971;632883;+	Self-epitope	Neoskipping	THP-1	HLA-B1511	LPYSRVVHTY	193.3	PIGQ
ENSG00000007541	chr16;630971;632883;+	Self-epitope	Neoskipping	THP-1	HLA-C0303	AAGVKFRVL	168.07	PIGQ
ENSG00000007541	chr16;630971;632883;+	Self-epitope	Neoskipping	THP-1	HLA-A0201	RLLMQINPL	25.61	PIGQ
ENSG00000007541	chr16;630971;632883;+	Splicing-neoepitope	Neoskipping	CA46	HLA-B2704	LRMFPGEVAL	420.3	PIGQ
ENSG00000007541	chr16;630971;632883;+	Splicing-neoepitope	Neoskipping	THP-1	HLA-C0303	LWLPPQALL	96.09	PIGQ
ENSG00000007541	chr16;630971;632883;+	Self-epitope	Neoskipping	CA46	HLA-B2704	SRVVHTYRL	423.4	PIGQ
ENSG00000007541	chr16;630971;632883;+	Splicing-neoepitope	Neoskipping	CA46	HLA-B2704	WRMSCALWTL	20.2	PIGQ
ENSG00000007541	chr16;630971;632883;+	Splicing-neoepitope	Neoskipping	CA46	HLA-C1202	RMFPGEVAL	199.5	PIGQ
ENSG00000007541	chr16;630971;632883;+	Splicing-neoepitope	Neoskipping	THP-1	HLA-A0201	GLKQSLTPV	131.15	PIGQ
ENSG00000007541	chr16;630971;632883;+	Self-epitope	Neoskipping	CA46	HLA-B2704	YRLAAGVKF	203.8	PIGQ
ENSG00000007541	chr16;630971;632883;+	Splicing-neoepitope	Neoskipping	THP-1	HLA-C0303	WGLPSGSAL	9.37	PIGQ
ENSG00000007541	chr16;630971;632883;+	Splicing-neoepitope	Neoskipping	THP-1	HLA-C0303	AALHHWHCL	24.91	PIGQ
ENSG00000007541	chr16;630971;632883;+	Splicing-neoepitope	Neoskipping	THP-1	HLA-C0303	SALPGWHQL	21.19	PIGQ
ENSG00000007541	chr16;630971;632883;+	Splicing-neoepitope	Neoskipping	THP-1	HLA-C0303	GAHLPPPQL	133.89	PIGQ
ENSG00000007541	chr16;630971;632883;+	Splicing-neoepitope	Neoskipping	THP-1	HLA-C0303	LAPPHGHSQ	475.69	PIGQ
ENSG00000007541	chr16;630971;632883;+	Splicing-neoepitope	Neoskipping	THP-1	HLA-A0201	RMSCALWTL	7.02	PIGQ
ENSG00000007541	chr16;630971;632883;+	Self-epitope	Neoskipping	HL-60	HLA-C0602	SRVVHTYRL	499.65	PIGQ
ENSG00000007541	chr16;630971;632883;+	Splicing-neoepitope	Neoskipping	THP-1	HLA-A0201	QMWGWPARL	28.39	PIGQ
ENSG00000007541	chr16;630971;632883;+	Splicing-neoepitope	Neoskipping	THP-1	HLA-A0201	QLWLPPQAL	493.38	PIGQ
ENSG00000007541	chr16;630971;632883;+	Splicing-neoepitope	Neoskipping	THP-1	HLA-C0303	ALQPRGAHL	283.12	PIGQ
ENSG00000007541	chr16;630971;632883;+	Splicing-neoepitope	Neoskipping	THP-1	HLA-A0201	YLRMFPGEV	126.9	PIGQ
ENSG00000007541	chr16;630971;632883;+	Splicing-neoepitope	Neoskipping	CA46	HLA-C1202	RLADKPTAL	256.7	PIGQ
ENSG00000007541	chr16;630971;632883;+	Self-epitope	Neoskipping	CA46	HLA-B2704	LRHEAGRPL	479	PIGQ
ENSG00000007541	chr16;630971;632883;+	Splicing-neoepitope	Neoskipping	THP-1	HLA-C0303	RLADKPTAL	13.75	PIGQ
ENSG00000007541	chr16;630971;632883;+	Splicing-neoepitope	Neoskipping	CA46	HLA-C1202	WGLPSGSAL	383.8	PIGQ
ENSG00000007541	chr16;630971;632883;+	Splicing-neoepitope	Neoskipping	THP-1	HLA-A0201	RLADKPTAL	57.75	PIGQ
ENSG00000007541	chr16;630971;632883;+	Splicing-neoepitope	Neoskipping	THP-1	HLA-A0201	TLCTQVQRV	387.91	PIGQ
ENSG00000007541	chr16;630971;632883;+	Splicing-neoepitope	Neoskipping	THP-1	HLA-C0303	QAVPWGAHL	4.99	PIGQ
ENSG00000007944	chr6;16143447;16145128;+	Self-epitope	Neoskipping	THP-1	HLA-C0303	RAITETHAF	64.92	MYLIP
ENSG00000007944	chr6;16143447;16145128;+	Self-epitope	Neoskipping	THP-1	HLA-B1511	YRAITETHAF	210.4	MYLIP
ENSG00000007944	chr6;16143447;16145128;+	Self-epitope	Neoskipping	THP-1	HLA-C0303	HAFYRCDTV	83.78	MYLIP
ENSG00000007944	chr6;16143447;16145128;+	Self-epitope	Neoskipping	THP-1	HLA-A0201	GLYRAITET	294.87	MYLIP
ENSG00000007944	chr6;16143447;16145128;+	Self-epitope	Neoskipping	THP-1	HLA-C0303	AASGLYRAI	191.29	MYLIP
ENSG00000007944	chr6;16143447;16145128;+	Self-epitope	Neoskipping	THP-1	HLA-B1511	MATQSGKNVY	143.8	MYLIP
ENSG00000007944	chr6;16143447;16145128;+	Self-epitope	Neoskipping	THP-1	HLA-C0303	KESGNSIVL	429.79	MYLIP
ENSG00000007944	chr6;16143447;16145128;+	Self-epitope	Neoskipping	THP-1	HLA-C0303	MATQSGKNV	433.98	MYLIP
ENSG00000007944	chr6;16143447;16145128;+	Self-epitope	Neoskipping	THP-1	HLA-A0201	VLLFKMIST	314.74	MYLIP
ENSG00000007944	chr6;16143447;16145128;+	Self-epitope	Neoskipping	THP-1	HLA-B1511	STRAASGLY	241.1	MYLIP
ENSG00000008018	chr6;170852689;170852818;-|chr6;170852689;170852809;-	Self-epitope	Alternative SS	THP-1	HLA-C0303	YKHSNNKAM	54.86	PSMB1
ENSG00000008130	chr1;1684498;1685723;-	Self-epitope	Neoskipping	HL-60	HLA-B5701	ESLAQCLHW	464.57	NADK
ENSG00000008130	chr1;1684498;1685490;-	Self-epitope	Neoskipping	HL-60	HLA-B5701	ESLAQCLHW	464.57	NADK
ENSG00000008130	chr1;1684498;1685723;-	Splicing-neoepitope	Neoskipping	THP-1	HLA-C0303	HATRSPPSV	197.92	NADK
ENSG00000008130	chr1;1684498;1685723;-	Self-epitope	Neoskipping	THP-1	HLA-A0201	SMIHPNVPA	140.11	NADK
ENSG00000008130	chr1;1684498;1685490;-	Splicing-neoepitope	Neoskipping	THP-1	HLA-A0201	LMLPAPLHL	20.26	NADK
ENSG00000008130	chr1;1684498;1685723;-	Self-epitope	Neoskipping	THP-1	HLA-C0303	AAAAGASMI	35.56	NADK
ENSG00000008130	chr1;1684498;1685723;-	Self-epitope	Neoskipping	THP-1	HLA-B1511	SISITTSCY	442.5	NADK
ENSG00000008130	chr1;1684498;1685723;-	Self-epitope	Neoskipping	THP-1	HLA-C0303	IVVPAGVEL	9.28	NADK
ENSG00000008130	chr1;1684498;1685723;-	Splicing-neoepitope	Neoskipping	THP-1	HLA-C0303	VQGDASASL	62.17	NADK
ENSG00000008130	chr1;1684498;1685723;-	Self-epitope	Neoskipping	THP-1	HLA-A0201	MIHPNVPAI	125.58	NADK
ENSG00000008130	chr1;1684498;1685490;-	Self-epitope	Neoskipping	THP-1	HLA-A0201	SITTSCYPL	146.43	NADK
ENSG00000008130	chr1;1684498;1685723;-	Self-epitope	Neoskipping	THP-1	HLA-A0201	SITTSCYPL	146.43	NADK
ENSG00000008130	chr1;1684498;1685723;-	Self-epitope	Neoskipping	THP-1	HLA-C0303	AAAGASMIH	428.47	NADK
ENSG00000008130	chr1;1684498;1685723;-	Self-epitope	Neoskipping	THP-1	HLA-B1511	TPICPHSLSF	306.6	NADK
ENSG00000008130	chr1;1684498;1685723;-	Self-epitope	Neoskipping	THP-1	HLA-C0303	MIHPNVPAI	480.9	NADK
ENSG00000008130	chr1;1684498;1685723;-	Self-epitope	Neoskipping	THP-1	HLA-B1511	YAAAAGASM	23.6	NADK
ENSG00000008130	chr1;1684498;1685723;-	Self-epitope	Neoskipping	THP-1	HLA-C0303	YAAAAGASM	1.96	NADK
ENSG00000008130	chr1;1684498;1685490;-	Self-epitope	Neoskipping	THP-1	HLA-B1511	SISITTSCY	442.5	NADK
ENSG00000008130	chr1;1684498;1685723;-	Self-epitope	Neoskipping	THP-1	HLA-A0201	SLSFRPIVV	125.34	NADK
ENSG00000008130	chr1;1684498;1685490;-	Splicing-neoepitope	Neoskipping	HL-60	HLA-C0602	LKHQHHYLM	377.62	NADK
ENSG00000008324	chr3;42632298;42632458;+|chr3;42632298;42632591;+	Self-epitope	Alternative SS	THP-1	HLA-A0201	VLHRNLIYL	48.96	SS18L2
ENSG00000008324	chr3;42632298;42632458;+|chr3;42632298;42632591;+	Self-epitope	Alternative SS	THP-1	HLA-A0201	RLLEENDQL	116.74	SS18L2
ENSG00000008324	chr3;42632298;42632458;+|chr3;42632298;42632591;+	Self-epitope	Alternative SS	THP-1	HLA-C0303	ECVQYQHVL	311.47	SS18L2
ENSG00000008513	chr8;134472179;134475657;-	Self-epitope	Neoskipping	THP-1	HLA-A0201	FSMHVCDEV	52.71	ST3GAL1
ENSG00000008513	chr8;134472179;134475657;-	Self-epitope	Neoskipping	THP-1	HLA-B1511	HPAFIKYVF	347.5	ST3GAL1
ENSG00000008513	chr8;134472179;134475657;-	Self-epitope	Neoskipping	THP-1	HLA-A0201	ILIYHPAFI	15.81	ST3GAL1
ENSG00000008513	chr8;134472179;134475657;-	Self-epitope	Neoskipping	THP-1	HLA-A0201	GILSVIFSM	42.33	ST3GAL1
ENSG00000008710	chr16:2167633-2167831(+):kma_introns	Self-epitope	Intron retention	CA46	HLA-C1202	LAALSVRPF	78.2	PKD1
ENSG00000008710	chr16:2167633-2167831(+):kma_introns	Self-epitope	Intron retention	CA46	HLA-C1202	RASLPSVAV	452.6	PKD1
ENSG00000008710	chr16:2167633-2167831(+):kma_introns	Self-epitope	Intron retention	CA46	HLA-C1202	CAVCLVTYM	243.3	PKD1
ENSG00000008710	chr16:2167633-2167831(+):kma_introns	Self-epitope	Intron retention	CA46	HLA-C1202	LVAGRPVTF	104.5	PKD1
ENSG00000008710	chr16:2167633-2167831(+):kma_introns	Self-epitope	Intron retention	CA46	HLA-C1202	IAAALAQCM	217.9	PKD1
ENSG00000008710	chr16:2167633-2167831(+):kma_introns	Self-epitope	Intron retention	CA46	HLA-B2704	SRHNLSCSF	209.7	PKD1
ENSG00000008710	chr16:2167633-2167831(+):kma_introns	Self-epitope	Intron retention	CA46	HLA-C1202	YTLLDGHYL	233	PKD1
ENSG00000008710	chr16:2167633-2167831(+):kma_introns	Self-epitope	Intron retention	CA46	HLA-C1202	HTVQLQAVV	487.4	PKD1
ENSG00000008710	chr16:2167633-2167831(+):kma_introns	Self-epitope	Intron retention	CA46	HLA-C1202	VAVGLVSSV	136.1	PKD1
ENSG00000008710	chr16:2167633-2167831(+):kma_introns	Self-epitope	Intron retention	CA46	HLA-C1202	ASFPPGVSV	142.1	PKD1
ENSG00000008710	chr16:2167633-2167831(+):kma_introns	Self-epitope	Intron retention	CA46	HLA-C1202	FLVDSNPFPF	420.5	PKD1
ENSG00000008710	chr16:2167633-2167831(+):kma_introns	Self-epitope	Intron retention	CA46	HLA-B2704	RRLSAGLSLPL	74.7	PKD1
ENSG00000008710	chr16:2167633-2167831(+):kma_introns	Self-epitope	Intron retention	CA46	HLA-C1202	HTYASRGTY	89.2	PKD1
ENSG00000008710	chr16:2167633-2167831(+):kma_introns	Self-epitope	Intron retention	CA46	HLA-B2704	RFRRLLVAEL	389.3	PKD1
ENSG00000008710	chr16:2167633-2167831(+):kma_introns	Self-epitope	Intron retention	CA46	HLA-C1202	YALWREFLF	484.7	PKD1
ENSG00000008710	chr16:2167633-2167831(+):kma_introns	Self-epitope	Intron retention	CA46	HLA-B2704	FRIATPHSL	54.4	PKD1
ENSG00000008710	chr16:2167633-2167831(+):kma_introns	Self-epitope	Intron retention	CA46	HLA-C1202	WAYSAPDLL	47.3	PKD1
ENSG00000008710	chr16:2167633-2167831(+):kma_introns	Self-epitope	Intron retention	CA46	HLA-B2704	RLRLWMGLSK	278.8	PKD1
ENSG00000008710	chr16:2167633-2167831(+):kma_introns	Self-epitope	Intron retention	CA46	HLA-B2704	LRRLSAGLSL	155.7	PKD1
ENSG00000008710	chr16:2167633-2167831(+):kma_introns	Self-epitope	Intron retention	CA46	HLA-C1202	LSANASSWL	303.9	PKD1
ENSG00000008710	chr16:2167633-2167831(+):kma_introns	Self-epitope	Intron retention	CA46	HLA-B2704	RRVAYHWDF	146	PKD1
ENSG00000008710	chr16:2167633-2167831(+):kma_introns	Self-epitope	Intron retention	CA46	HLA-C1202	AATEQLTVL	349.4	PKD1
ENSG00000008710	chr16:2167633-2167831(+):kma_introns	Self-epitope	Intron retention	CA46	HLA-B2704	RRFTSFDQV	232	PKD1
ENSG00000008710	chr16:2167633-2167831(+):kma_introns	Self-epitope	Intron retention	CA46	HLA-C1202	ASLAHGLSL	461.5	PKD1
ENSG00000008710	chr16:2167633-2167831(+):kma_introns	Self-epitope	Intron retention	CA46	HLA-B2704	GRWCPGANI	212	PKD1
ENSG00000008710	chr16:2167633-2167831(+):kma_introns	Self-epitope	Intron retention	CA46	HLA-B2704	ARGLAASLLF	320.1	PKD1
ENSG00000008710	chr16:2167633-2167831(+):kma_introns	Self-epitope	Intron retention	CA46	HLA-C1202	SASFLASFL	292.7	PKD1
ENSG00000008710	chr16:2167633-2167831(+):kma_introns	Self-epitope	Intron retention	CA46	HLA-C1202	SANSANSVV	372.8	PKD1
ENSG00000008710	chr16:2167633-2167831(+):kma_introns	Self-epitope	Intron retention	CA46	HLA-C1202	LVVNASRTV	374.1	PKD1
ENSG00000008710	chr16:2167633-2167831(+):kma_introns	Self-epitope	Intron retention	CA46	HLA-B2704	MRILMRSRVL	223.5	PKD1
ENSG00000008710	chr16:2167633-2167831(+):kma_introns	Self-epitope	Intron retention	CA46	HLA-C1202	SAAVFKLSL	429.5	PKD1
ENSG00000008710	chr16:2167633-2167831(+):kma_introns	Self-epitope	Intron retention	CA46	HLA-C1202	FVEPVGWLM	342.2	PKD1
ENSG00000008710	chr16:2167633-2167831(+):kma_introns	Self-epitope	Intron retention	CA46	HLA-C1202	HVSNVTVNY	279.4	PKD1
ENSG00000008710	chr16:2167633-2167831(+):kma_introns	Self-epitope	Intron retention	CA46	HLA-C1202	RVGDHVVSV	367.5	PKD1
ENSG00000008710	chr16:2167633-2167831(+):kma_introns	Self-epitope	Intron retention	CA46	HLA-C1202	MVFPDAGTF	38.1	PKD1
ENSG00000008710	chr16:2167633-2167831(+):kma_introns	Self-epitope	Intron retention	CA46	HLA-C1202	WMAHVLLPY	236.9	PKD1
ENSG00000008710	chr16:2167633-2167831(+):kma_introns	Self-epitope	Intron retention	CA46	HLA-C1202	VAAGSSVPF	95.3	PKD1
ENSG00000008710	chr16:2167633-2167831(+):kma_introns	Self-epitope	Intron retention	CA46	HLA-C1202	WARWLLVAL	353	PKD1
ENSG00000008710	chr16:2167633-2167831(+):kma_introns	Self-epitope	Intron retention	CA46	HLA-C1202	VTVERMNRM	497.3	PKD1
ENSG00000008710	chr16:2167633-2167831(+):kma_introns	Self-epitope	Intron retention	CA46	HLA-B2704	KVRFEGMEPL	371.9	PKD1
ENSG00000008710	chr16:2167633-2167831(+):kma_introns	Self-epitope	Intron retention	CA46	HLA-C1202	YAAPGEYLL	70.1	PKD1
ENSG00000008710	chr16:2167633-2167831(+):kma_introns	Self-epitope	Intron retention	CA46	HLA-C1202	YSLALVTVL	36.7	PKD1
ENSG00000008710	chr16:2167633-2167831(+):kma_introns	Self-epitope	Intron retention	CA46	HLA-B2704	RRLSAGLSL	16.2	PKD1
ENSG00000008710	chr16:2167633-2167831(+):kma_introns	Self-epitope	Intron retention	CA46	HLA-C1202	ASVGAVVTL	268.3	PKD1
ENSG00000008710	chr16:2167633-2167831(+):kma_introns	Self-epitope	Intron retention	CA46	HLA-C1202	VVYPVYLAI	143.8	PKD1
ENSG00000008710	chr16:2167633-2167831(+):kma_introns	Self-epitope	Intron retention	CA46	HLA-C1202	VIYQSAAVF	212.3	PKD1
ENSG00000008710	chr16:2167633-2167831(+):kma_introns	Self-epitope	Intron retention	CA46	HLA-C1202	EAFLTTAEF	196	PKD1
ENSG00000008710	chr16:2167633-2167831(+):kma_introns	Self-epitope	Intron retention	CA46	HLA-C1202	CTMDFVEPV	153.2	PKD1
ENSG00000008710	chr16:2167633-2167831(+):kma_introns	Self-epitope	Intron retention	CA46	HLA-C1202	YTFRSVGTF	23.7	PKD1
ENSG00000008710	chr16:2167633-2167831(+):kma_introns	Self-epitope	Intron retention	CA46	HLA-C1202	LTAFGASLF	212	PKD1
ENSG00000008710	chr16:2167633-2167831(+):kma_introns	Self-epitope	Intron retention	CA46	HLA-B2704	ARFENVCPAL	208.2	PKD1
ENSG00000008710	chr16:2167633-2167831(+):kma_introns	Self-epitope	Intron retention	CA46	HLA-B2704	RRLSAGLSLP	301.8	PKD1
ENSG00000008710	chr16:2167633-2167831(+):kma_introns	Self-epitope	Intron retention	CA46	HLA-C1202	VALTAATAL	318.8	PKD1
ENSG00000008710	chr16:2167633-2167831(+):kma_introns	Self-epitope	Intron retention	CA46	HLA-C1202	HAYRLQSAI	121.5	PKD1
ENSG00000008710	chr16:2167633-2167831(+):kma_introns	Self-epitope	Intron retention	CA46	HLA-C1202	VALNRSLAI	266.5	PKD1
ENSG00000008710	chr16:2167633-2167831(+):kma_introns	Self-epitope	Intron retention	CA46	HLA-C1202	LTVLASNAF	254.5	PKD1
ENSG00000008710	chr16:2167633-2167831(+):kma_introns	Self-epitope	Intron retention	CA46	HLA-B2704	SRMVASQAY	373.3	PKD1
ENSG00000008710	chr16:2167633-2167831(+):kma_introns	Self-epitope	Intron retention	CA46	HLA-C1202	LAVEQGAPV	103.4	PKD1
ENSG00000008710	chr16:2167633-2167831(+):kma_introns	Self-epitope	Intron retention	CA46	HLA-C1202	AAVNTSVTL	181.6	PKD1
ENSG00000008710	chr16:2167633-2167831(+):kma_introns	Self-epitope	Intron retention	CA46	HLA-C1202	HSYLRPGDY	432.1	PKD1
ENSG00000008710	chr16:2167633-2167831(+):kma_introns	Self-epitope	Intron retention	CA46	HLA-C1202	SSFLTFSGL	439	PKD1
ENSG00000008710	chr16:2167633-2167831(+):kma_introns	Self-epitope	Intron retention	CA46	HLA-C1202	YLSEEPEPY	381.7	PKD1
ENSG00000008710	chr16:2167633-2167831(+):kma_introns	Self-epitope	Intron retention	CA46	HLA-C1202	NASNLVSFF	299.4	PKD1
ENSG00000008710	chr16:2167633-2167831(+):kma_introns	Self-epitope	Intron retention	CA46	HLA-B2704	YRWEVYRTA	224.6	PKD1
ENSG00000008710	chr16:2167633-2167831(+):kma_introns	Self-epitope	Intron retention	CA46	HLA-C1202	TSFDQVAQL	172.7	PKD1
ENSG00000008710	chr16:2167633-2167831(+):kma_introns	Self-epitope	Intron retention	CA46	HLA-C1202	LAAGSAVTF	58.4	PKD1
ENSG00000008710	chr16:2167633-2167831(+):kma_introns	Self-epitope	Intron retention	CA46	HLA-C1202	YTVSTKVASM	265	PKD1
ENSG00000008710	chr16:2167633-2167831(+):kma_introns	Self-epitope	Intron retention	CA46	HLA-C1202	FTSFDQVAQL	297.8	PKD1
ENSG00000008710	chr16:2167633-2167831(+):kma_introns	Self-epitope	Intron retention	CA46	HLA-C1202	FQTQAGAQI	234.4	PKD1
ENSG00000008710	chr16:2167633-2167831(+):kma_introns	Self-epitope	Intron retention	CA46	HLA-C1202	WLLSSSASF	461.6	PKD1
ENSG00000008710	chr16:2167633-2167831(+):kma_introns	Self-epitope	Intron retention	CA46	HLA-C1202	YSTGHVSRL	84.6	PKD1
ENSG00000008710	chr16:2167633-2167831(+):kma_introns	Self-epitope	Intron retention	CA46	HLA-C1202	GTFPLALVL	161.2	PKD1
ENSG00000008710	chr16:2167633-2167831(+):kma_introns	Self-epitope	Intron retention	CA46	HLA-C1202	TAFGASLFV	154.8	PKD1
ENSG00000008710	chr16:2167633-2167831(+):kma_introns	Self-epitope	Intron retention	CA46	HLA-C1202	MAHVLLPYV	151.7	PKD1
ENSG00000008710	chr16:2167633-2167831(+):kma_introns	Self-epitope	Intron retention	CA46	HLA-B2704	KRGRWAARTF	450.4	PKD1
ENSG00000008710	chr16:2167633-2167831(+):kma_introns	Self-epitope	Intron retention	CA46	HLA-C1202	FPFGYISNY	201.2	PKD1
ENSG00000008710	chr16:2167633-2167831(+):kma_introns	Self-epitope	Intron retention	CA46	HLA-C1202	FGYISNYTV	347.6	PKD1
ENSG00000008710	chr16:2167633-2167831(+):kma_introns	Self-epitope	Intron retention	CA46	HLA-B2704	RRPAQLRLQV	280.3	PKD1
ENSG00000008710	chr16:2167633-2167831(+):kma_introns	Self-epitope	Intron retention	CA46	HLA-C1202	SAQDSIFVY	296.6	PKD1
ENSG00000008710	chr16:2167633-2167831(+):kma_introns	Self-epitope	Intron retention	CA46	HLA-C1202	QAYNLTSAL	39	PKD1
ENSG00000008710	chr16:2167633-2167831(+):kma_introns	Self-epitope	Intron retention	CA46	HLA-B2704	LRFVRQWSV	255.5	PKD1
ENSG00000008710	chr16:2167633-2167831(+):kma_introns	Self-epitope	Intron retention	CA46	HLA-C1202	RVFEELRGL	405.4	PKD1
ENSG00000008710	chr16:2167633-2167831(+):kma_introns	Self-epitope	Intron retention	CA46	HLA-C1202	YVQELGLSL	55.7	PKD1
ENSG00000008710	chr16:2167633-2167831(+):kma_introns	Self-epitope	Intron retention	CA46	HLA-C1202	WLHGLTASV	455	PKD1
ENSG00000008710	chr16:2167633-2167831(+):kma_introns	Self-epitope	Intron retention	CA46	HLA-C1202	LVACAWPPF	392.3	PKD1
ENSG00000008710	chr16:2167633-2167831(+):kma_introns	Self-epitope	Intron retention	CA46	HLA-B2704	GRYEVRAEV	471.9	PKD1
ENSG00000008710	chr16:2167633-2167831(+):kma_introns	Self-epitope	Intron retention	CA46	HLA-C1202	FRIATPHSL	95.1	PKD1
ENSG00000008710	chr16:2167633-2167831(+):kma_introns	Self-epitope	Intron retention	CA46	HLA-B2704	RRLRLWMGLS	134.1	PKD1
ENSG00000008710	chr16:2167633-2167831(+):kma_introns	Self-epitope	Intron retention	CA46	HLA-B2704	TRYSPAVGL	277.9	PKD1
ENSG00000008710	chr16:2168423-2168716(+):kma_introns	Splicing-neoepitope	Intron retention	THP-1	HLA-C0303	LSFPARWDL	228.86	PKD1
ENSG00000008710	chr16:2168423-2168716(+):kma_introns	Splicing-neoepitope	Intron retention	THP-1	HLA-C0303	GAEPGVQWL	113.97	PKD1
ENSG00000008710	chr16:2167633-2167831(+):kma_introns	Self-epitope	Intron retention	CA46	HLA-C1202	AVYDSGGYV	204.7	PKD1
ENSG00000008710	chr16:2167633-2167831(+):kma_introns	Self-epitope	Intron retention	CA46	HLA-B2704	LRFVRQWSVF	269.1	PKD1
ENSG00000008710	chr16:2167633-2167831(+):kma_introns	Self-epitope	Intron retention	CA46	HLA-B2704	VRFEGMEPL	220.4	PKD1
ENSG00000008710	chr16:2167633-2167831(+):kma_introns	Self-epitope	Intron retention	CA46	HLA-C1202	AASPNPAAV	100	PKD1
ENSG00000008710	chr16:2167633-2167831(+):kma_introns	Self-epitope	Intron retention	CA46	HLA-B2704	FRWSALQVSV	216.3	PKD1
ENSG00000008710	chr16:2167633-2167831(+):kma_introns	Self-epitope	Intron retention	CA46	HLA-C1202	TAHVGIMLY	230.8	PKD1
ENSG00000008710	chr16:2167633-2167831(+):kma_introns	Self-epitope	Intron retention	CA46	HLA-B2704	LRRLRLWMGL	78.8	PKD1
ENSG00000008710	chr16:2167633-2167831(+):kma_introns	Self-epitope	Intron retention	CA46	HLA-B2704	RRLRLWMGLSK	465.9	PKD1
ENSG00000008710	chr16:2167633-2167831(+):kma_introns	Self-epitope	Intron retention	CA46	HLA-C1202	FLVNDWLSV	252.8	PKD1
ENSG00000008710	chr16:2167633-2167831(+):kma_introns	Self-epitope	Intron retention	CA46	HLA-C1202	SVAQALLVL	228.5	PKD1
ENSG00000008710	chr16:2167633-2167831(+):kma_introns	Self-epitope	Intron retention	CA46	HLA-C1202	WSWGSCAVY	222.6	PKD1
ENSG00000008710	chr16:2167633-2167831(+):kma_introns	Self-epitope	Intron retention	CA46	HLA-C1202	YVPTNGSAL	145.8	PKD1
ENSG00000008710	chr16:2167633-2167831(+):kma_introns	Self-epitope	Intron retention	CA46	HLA-C1202	LAASLLFLL	271.7	PKD1
ENSG00000008710	chr16:2167633-2167831(+):kma_introns	Self-epitope	Intron retention	CA46	HLA-B2704	KRRVRGLVV	433.6	PKD1
ENSG00000008710	chr16:2167633-2167831(+):kma_introns	Self-epitope	Intron retention	CA46	HLA-C1202	FSTVQGVEV	306.8	PKD1
ENSG00000008710	chr16:2167633-2167831(+):kma_introns	Self-epitope	Intron retention	CA46	HLA-C1202	HAYNSTGDF	67.9	PKD1
ENSG00000008710	chr16:2167633-2167831(+):kma_introns	Self-epitope	Intron retention	CA46	HLA-C1202	SQAYNLTSAL	406	PKD1
ENSG00000008710	chr16:2167633-2167831(+):kma_introns	Self-epitope	Intron retention	CA46	HLA-B2704	GRALAALSV	458.8	PKD1
ENSG00000008710	chr16:2167633-2167831(+):kma_introns	Self-epitope	Intron retention	CA46	HLA-C1202	FTRSGTFPL	45.4	PKD1
ENSG00000008710	chr16:2167633-2167831(+):kma_introns	Self-epitope	Intron retention	CA46	HLA-C1202	YIVMLTCAV	272	PKD1
ENSG00000008710	chr16:2167633-2167831(+):kma_introns	Self-epitope	Intron retention	CA46	HLA-C1202	FSVPAGPPA	163.1	PKD1
ENSG00000008710	chr16:2167633-2167831(+):kma_introns	Self-epitope	Intron retention	CA46	HLA-C1202	YLSANASSW	460	PKD1
ENSG00000008710	chr16:2167633-2167831(+):kma_introns	Self-epitope	Intron retention	CA46	HLA-C1202	MHTYAAPGEY	392.6	PKD1
ENSG00000008710	chr16:2167633-2167831(+):kma_introns	Self-epitope	Intron retention	CA46	HLA-C1202	LVSRVTRSL	324	PKD1
ENSG00000008710	chr16:2167633-2167831(+):kma_introns	Self-epitope	Intron retention	CA46	HLA-C1202	FVFPEPTADV	219.5	PKD1
ENSG00000008710	chr16:2167633-2167831(+):kma_introns	Self-epitope	Intron retention	CA46	HLA-C1202	FVPPSHVRF	166.9	PKD1
ENSG00000008710	chr16:2167633-2167831(+):kma_introns	Self-epitope	Intron retention	CA46	HLA-C1202	FIYRDPGSY	62.1	PKD1
ENSG00000008710	chr16:2167633-2167831(+):kma_introns	Self-epitope	Intron retention	CA46	HLA-C1202	VTYMVMAAI	377.7	PKD1
ENSG00000008710	chr16:2167633-2167831(+):kma_introns	Self-epitope	Intron retention	CA46	HLA-C1202	FQNVVFNVI	164	PKD1
ENSG00000008710	chr16:2167633-2167831(+):kma_introns	Self-epitope	Intron retention	CA46	HLA-C1202	SSASFLASF	84.2	PKD1
ENSG00000008710	chr16:2167633-2167831(+):kma_introns	Self-epitope	Intron retention	CA46	HLA-B2704	ARSLHVLVF	364.9	PKD1
ENSG00000008710	chr16:2167633-2167831(+):kma_introns	Self-epitope	Intron retention	CA46	HLA-C1202	YVTGNPAHY	126.1	PKD1
ENSG00000008710	chr16:2167633-2167831(+):kma_introns	Self-epitope	Intron retention	CA46	HLA-C1202	LAASDAALL	185.4	PKD1
ENSG00000008710	chr16:2167633-2167831(+):kma_introns	Self-epitope	Intron retention	CA46	HLA-B2704	MRLVLRRGV	234.9	PKD1
ENSG00000008710	chr16:2167633-2167831(+):kma_introns	Self-epitope	Intron retention	CA46	HLA-C1202	LVLDGSESY	402.9	PKD1
ENSG00000008710	chr16:2167633-2167831(+):kma_introns	Self-epitope	Intron retention	CA46	HLA-C1202	YGAVGDSAY	186.3	PKD1
ENSG00000008710	chr16:2167633-2167831(+):kma_introns	Self-epitope	Intron retention	CA46	HLA-C1202	VAYAWYFSL	85	PKD1
ENSG00000008710	chr16:2167633-2167831(+):kma_introns	Self-epitope	Intron retention	CA46	HLA-B2704	YRVQVNASNL	490.8	PKD1
ENSG00000008710	chr16:2167633-2167831(+):kma_introns	Self-epitope	Intron retention	CA46	HLA-B2704	LRFRRLLVA	195.5	PKD1
ENSG00000008710	chr16:2167633-2167831(+):kma_introns	Self-epitope	Intron retention	CA46	HLA-B2704	WRYHALRGEL	43.7	PKD1
ENSG00000008710	chr16:2167633-2167831(+):kma_introns	Self-epitope	Intron retention	CA46	HLA-C1202	ISAANDSAL	247.8	PKD1
ENSG00000008710	chr16:2167633-2167831(+):kma_introns	Self-epitope	Intron retention	CA46	HLA-C1202	AARGLAASL	410.1	PKD1
ENSG00000008710	chr16:2167633-2167831(+):kma_introns	Self-epitope	Intron retention	CA46	HLA-B2704	KRLHGMLRSLL	297.7	PKD1
ENSG00000008710	chr16:2167633-2167831(+):kma_introns	Self-epitope	Intron retention	CA46	HLA-C1202	HSFPTPGLHL	447	PKD1
ENSG00000008710	chr16:2167633-2167831(+):kma_introns	Self-epitope	Intron retention	CA46	HLA-C1202	YQSAAVFKL	301.1	PKD1
ENSG00000008710	chr16:2167633-2167831(+):kma_introns	Self-epitope	Intron retention	CA46	HLA-B2704	GRWRVLRLGA	213.1	PKD1
ENSG00000008710	chr16:2167633-2167831(+):kma_introns	Self-epitope	Intron retention	CA46	HLA-B2704	KRLHGMLRSL	63.1	PKD1
ENSG00000008710	chr16:2167633-2167831(+):kma_introns	Self-epitope	Intron retention	CA46	HLA-C1202	LAAGVEYTF	227.9	PKD1
ENSG00000008710	chr16:2167633-2167831(+):kma_introns	Self-epitope	Intron retention	CA46	HLA-B2704	LRLQVYRLL	442.5	PKD1
ENSG00000008710	chr16:2167633-2167831(+):kma_introns	Self-epitope	Intron retention	CA46	HLA-B2704	SRLQAVFEAL	244.9	PKD1
ENSG00000008710	chr16:2167633-2167831(+):kma_introns	Self-epitope	Intron retention	CA46	HLA-B2704	FRRLLVAEL	265.4	PKD1
ENSG00000008710	chr16:2167633-2167831(+):kma_introns	Self-epitope	Intron retention	CA46	HLA-B2704	FRHKVRFEGM	182	PKD1
ENSG00000008710	chr16:2167633-2167831(+):kma_introns	Self-epitope	Intron retention	CA46	HLA-C1202	LAMVDSPAV	206.5	PKD1
ENSG00000008710	chr16:2167633-2167831(+):kma_introns	Self-epitope	Intron retention	CA46	HLA-C1202	RASEPGGSF	103.1	PKD1
ENSG00000008710	chr16:2167633-2167831(+):kma_introns	Self-epitope	Intron retention	CA46	HLA-C1202	HTVDDIQQI	405.9	PKD1
ENSG00000008710	chr16:2167633-2167831(+):kma_introns	Self-epitope	Intron retention	CA46	HLA-C1202	FVVSFGDTPL	355.8	PKD1
ENSG00000008710	chr16:2167633-2167831(+):kma_introns	Self-epitope	Intron retention	CA46	HLA-C1202	FIYRDPGSYL	160.6	PKD1
ENSG00000008710	chr16:2167633-2167831(+):kma_introns	Self-epitope	Intron retention	CA46	HLA-C1202	LAITRSEEL	235.8	PKD1
ENSG00000008710	chr16:2167633-2167831(+):kma_introns	Self-epitope	Intron retention	CA46	HLA-B2704	LRLGAWARWL	486.9	PKD1
ENSG00000008710	chr16:2167633-2167831(+):kma_introns	Self-epitope	Intron retention	CA46	HLA-B2704	RRLRLWMGL	8.9	PKD1
ENSG00000008710	chr16:2167633-2167831(+):kma_introns	Self-epitope	Intron retention	CA46	HLA-C1202	HTYAAPGEY	51.7	PKD1
ENSG00000008710	chr16:2167633-2167831(+):kma_introns	Self-epitope	Intron retention	CA46	HLA-C1202	HVIEYSLAL	32	PKD1
ENSG00000008710	chr16:2167633-2167831(+):kma_introns	Self-epitope	Intron retention	CA46	HLA-C1202	LSWETSEPF	290.2	PKD1
ENSG00000008710	chr16:2167633-2167831(+):kma_introns	Self-epitope	Intron retention	CA46	HLA-C1202	LASERAITV	178.4	PKD1
ENSG00000008710	chr16:2167633-2167831(+):kma_introns	Self-epitope	Intron retention	CA46	HLA-C1202	CQAWAGAAL	290.3	PKD1
ENSG00000008710	chr16:2167633-2167831(+):kma_introns	Self-epitope	Intron retention	CA46	HLA-B2704	FLRRLRLWMGL	473.5	PKD1
ENSG00000008710	chr16:2167633-2167831(+):kma_introns	Self-epitope	Intron retention	CA46	HLA-C1202	VSVGLYTSL	283.2	PKD1
ENSG00000008710	chr16:2167633-2167831(+):kma_introns	Self-epitope	Intron retention	CA46	HLA-B2704	MRLVLRRGVL	223.9	PKD1
ENSG00000008710	chr16:2167633-2167831(+):kma_introns	Self-epitope	Intron retention	CA46	HLA-C1202	QAYNLTSALM	446.8	PKD1
ENSG00000008710	chr16:2167633-2167831(+):kma_introns	Self-epitope	Intron retention	CA46	HLA-C1202	FVAAGSSVPF	103.2	PKD1
ENSG00000008710	chr16:2167633-2167831(+):kma_introns	Self-epitope	Intron retention	CA46	HLA-C1202	LAHGLSLLL	80.1	PKD1
ENSG00000008710	chr16:2167633-2167831(+):kma_introns	Self-epitope	Intron retention	CA46	HLA-C1202	FSVVALPWL	353.7	PKD1
ENSG00000008710	chr16:2167633-2167831(+):kma_introns	Self-epitope	Intron retention	CA46	HLA-C1202	YAQLAILLV	387.4	PKD1
ENSG00000008710	chr16:2167633-2167831(+):kma_introns	Self-epitope	Intron retention	CA46	HLA-C1202	FVAQATVTV	26.6	PKD1
ENSG00000008710	chr16:2167633-2167831(+):kma_introns	Self-epitope	Intron retention	CA46	HLA-B2704	SRANLSLRV	427.5	PKD1
ENSG00000008710	chr16:2167633-2167831(+):kma_introns	Self-epitope	Intron retention	CA46	HLA-C1202	AVSWVSATY	244.1	PKD1
ENSG00000008710	chr16:2167633-2167831(+):kma_introns	Self-epitope	Intron retention	CA46	HLA-C1202	YASRGTYHV	153.3	PKD1
ENSG00000008710	chr16:2167633-2167831(+):kma_introns	Self-epitope	Intron retention	CA46	HLA-C1202	LSVDMSLAV	101.7	PKD1
ENSG00000008710	chr16:2167633-2167831(+):kma_introns	Self-epitope	Intron retention	CA46	HLA-B2704	LRLWGALRL	160.2	PKD1
ENSG00000008710	chr16:2167633-2167831(+):kma_introns	Self-epitope	Intron retention	CA46	HLA-B2704	WRTEGLLPL	43.1	PKD1
ENSG00000008710	chr16:2167633-2167831(+):kma_introns	Self-epitope	Intron retention	CA46	HLA-C1202	LSAGLSLPL	96.2	PKD1
ENSG00000008710	chr16:2167633-2167831(+):kma_introns	Self-epitope	Intron retention	CA46	HLA-C1202	AAVTLRLEF	368.3	PKD1
ENSG00000008710	chr16:2167633-2167831(+):kma_introns	Self-epitope	Intron retention	CA46	HLA-C1202	CSFDVVSPV	72.9	PKD1
ENSG00000008710	chr16:2167633-2167831(+):kma_introns	Self-epitope	Intron retention	CA46	HLA-C1202	VTMTAGNPL	242	PKD1
ENSG00000008710	chr16:2167633-2167831(+):kma_introns	Self-epitope	Intron retention	CA46	HLA-C1202	LSLPLLTSV	312.5	PKD1
ENSG00000008710	chr16:2167633-2167831(+):kma_introns	Self-epitope	Intron retention	CA46	HLA-C1202	LQVSTVPAV	410.1	PKD1
ENSG00000008710	chr16:2167633-2167831(+):kma_introns	Self-epitope	Intron retention	CA46	HLA-C1202	STKVASMAF	421.7	PKD1
ENSG00000008710	chr16:2167633-2167831(+):kma_introns	Self-epitope	Intron retention	CA46	HLA-C1202	VAYAQLAIL	102.1	PKD1
ENSG00000008710	chr16:2167633-2167831(+):kma_introns	Self-epitope	Intron retention	CA46	HLA-C1202	YVYLEGRCL	161.3	PKD1
ENSG00000008710	chr16:2167633-2167831(+):kma_introns	Self-epitope	Intron retention	CA46	HLA-C1202	LSPNATLAL	439.5	PKD1
ENSG00000008710	chr16:2168423-2168716(+):kma_introns	Splicing-neoepitope	Intron retention	CA46	HLA-B2704	CRWVGPALSF	128.3	PKD1
ENSG00000008710	chr16:2167633-2167831(+):kma_introns	Self-epitope	Intron retention	CA46	HLA-C1202	LALQRLGEL	365.7	PKD1
ENSG00000008710	chr16:2167633-2167831(+):kma_introns	Self-epitope	Intron retention	CA46	HLA-B2704	MRILMRSRV	352.5	PKD1
ENSG00000010017	chr6;13657341;13657508;-|chr6;13657413;13657508;-	Self-epitope	Alternative SS	THP-1	HLA-C0303	FYTKNGHSL	9.23	RANBP9
ENSG00000010256	chr3:48637103-48637535(+):kma_introns	Self-epitope	Intron retention	HL-60	HLA-B5701	LAVPWRRRW	10.15	UQCRC1
ENSG00000010256	chr3:48637544-48637954(+):kma_introns	Splicing-neoepitope	Intron retention	HL-60	HLA-C0602	GRCAHSYSM	200.76	UQCRC1
ENSG00000010256	chr3:48637544-48637954(+):kma_introns	Self-epitope	Intron retention	HL-60	HLA-B5701	VTLCRTVVW	32.95	UQCRC1
ENSG00000010256	chr3:48637103-48637535(+):kma_introns	Self-epitope	Intron retention	HL-60	HLA-B5701	RSVRWECGL	129.68	UQCRC1
ENSG00000010256	chr3:48637544-48637954(+):kma_introns	Self-epitope	Intron retention	HL-60	HLA-B5701	RSVRWECGL	129.68	UQCRC1
ENSG00000010256	chr3:48637544-48637954(+):kma_introns	Splicing-neoepitope	Intron retention	HL-60	HLA-B5701	YSMPLHWQX	166.06	UQCRC1
ENSG00000010256	chr3:48637103-48637535(+):kma_introns	Self-epitope	Intron retention	HL-60	HLA-B5701	RIMGQATFW	78.65	UQCRC1
ENSG00000010256	chr3:48637544-48637954(+):kma_introns	Self-epitope	Intron retention	HL-60	HLA-B5701	LAVPWRRRW	10.15	UQCRC1
ENSG00000010256	chr3:48637103-48637535(+):kma_introns	Self-epitope	Intron retention	HL-60	HLA-B5701	ICRKLWSSW	64.27	UQCRC1
ENSG00000010256	chr3:48637103-48637535(+):kma_introns	Self-epitope	Intron retention	HL-60	HLA-C0602	VRWECGLML	58.54	UQCRC1
ENSG00000010256	chr3:48637544-48637954(+):kma_introns	Self-epitope	Intron retention	HL-60	HLA-B5701	ICRKLWSSW	64.27	UQCRC1
ENSG00000010256	chr3:48637103-48637535(+):kma_introns	Self-epitope	Intron retention	HL-60	HLA-C0602	CRKLWSSWV	248.65	UQCRC1
ENSG00000010256	chr3:48637103-48637535(+):kma_introns	Splicing-neoepitope	Intron retention	HL-60	HLA-B5701	YSMPLHWQX	166.06	UQCRC1
ENSG00000010256	chr3:48637103-48637535(+):kma_introns	Splicing-neoepitope	Intron retention	HL-60	HLA-B5701	HSYSMPLHW	9.06	UQCRC1
ENSG00000010256	chr3:48637544-48637954(+):kma_introns	Self-epitope	Intron retention	HL-60	HLA-C0602	CRKLWSSWV	248.65	UQCRC1
ENSG00000010256	chr3:48637103-48637535(+):kma_introns	Self-epitope	Intron retention	HL-60	HLA-B5701	VTLCRTVVW	32.95	UQCRC1
ENSG00000010256	chr3:48637103-48637535(+):kma_introns	Splicing-neoepitope	Intron retention	HL-60	HLA-C0602	GRCAHSYSM	200.76	UQCRC1
ENSG00000010256	chr3:48637544-48637954(+):kma_introns	Self-epitope	Intron retention	HL-60	HLA-B5701	RIMGQATFW	78.65	UQCRC1
ENSG00000010256	chr3:48637544-48637954(+):kma_introns	Self-epitope	Intron retention	HL-60	HLA-C0602	VRWECGLML	58.54	UQCRC1
ENSG00000010256	chr3:48637544-48637954(+):kma_introns	Splicing-neoepitope	Intron retention	HL-60	HLA-B5701	HSYSMPLHW	9.06	UQCRC1
ENSG00000010270	chr7;38256905;38268400;+	Self-epitope	Neoskipping	THP-1	HLA-A0201	GLSDGQFYS	294.38	STARD3NL
ENSG00000010310	chr19;46180365;46180968;+	Self-epitope	Neoskipping	CA46	HLA-B2704	RRGWHHCRL	341.3	GIPR
ENSG00000010310	chr19;46180365;46180968;+	Splicing-neoepitope	Neoskipping	CA46	HLA-C1202	KSRPFGGLY	394	GIPR
ENSG00000010310	chr19;46180365;46180968;+	Self-epitope	Neoskipping	CA46	HLA-B2704	LRLARSTLTL	191.1	GIPR
ENSG00000010310	chr19;46180365;46180968;+	Self-epitope	Neoskipping	CA46	HLA-C1202	FLSSFQGFL	306	GIPR
ENSG00000010310	chr19;46180365;46180968;+	Self-epitope	Neoskipping	CA46	HLA-C1202	FAKLGFEIF	192.1	GIPR
ENSG00000010310	chr19;46180365;46180968;+	Self-epitope	Neoskipping	CA46	HLA-C1202	LARSTLTLV	327.7	GIPR
ENSG00000010310	chr19;46180365;46180968;+	Self-epitope	Neoskipping	CA46	HLA-C1202	FQGFLVSVL	275.4	GIPR
ENSG00000010310	chr19;46180365;46180968;+	Self-epitope	Neoskipping	CA46	HLA-C1202	WIIRTPILM	364.1	GIPR
ENSG00000010310	chr19;46180365;46180968;+	Self-epitope	Neoskipping	CA46	HLA-B2704	YRLRLARSTL	47.5	GIPR
ENSG00000010310	chr19;46180365;46180968;+	Self-epitope	Neoskipping	CA46	HLA-B2704	MRCRDYRLRL	473.5	GIPR
ENSG00000010310	chr19;46180365;46180968;+	Self-epitope	Neoskipping	CA46	HLA-B2704	LRFAKLGFEI	343.5	GIPR
ENSG00000010310	chr19;46180365;46180968;+	Self-epitope	Neoskipping	CA46	HLA-B2704	ARSTLTLVPL	434	GIPR
ENSG00000010310	chr19;46180365;46180968;+	Self-epitope	Neoskipping	CA46	HLA-C1202	YLYENTQCW	284.4	GIPR
ENSG00000010322	chr3;52524246;52525368;+	Self-epitope	Neoskipping	HL-60	HLA-B5701	FSEPLQDFW	412.13	NISCH
ENSG00000010322	chr3;52524246;52525368;+	Self-epitope	Neoskipping	HL-60	HLA-C0602	FRLTGSTPM	208.59	NISCH
ENSG00000010361	chr19;50312514;50314620;-	Self-epitope	Neoskipping	HL-60	HLA-B5701	RVVAATEGW	31.14	FUZ
ENSG00000010361	chr19:50315552-50315743(+):kma_introns	Self-epitope	Intron retention	CA46	HLA-C1202	LAASSGVPL	65.8	FUZ
ENSG00000010361	chr19;50312514;50314620;-	Self-epitope	Neoskipping	HL-60	HLA-B5701	VVAATEGWW	93.11	FUZ
ENSG00000010361	chr19:50315552-50315743(+):kma_introns	Self-epitope	Intron retention	CA46	HLA-B2704	ARQQLPFSV	353.2	FUZ
ENSG00000010361	chr19:50315552-50315743(+):kma_introns	Self-epitope	Intron retention	CA46	HLA-C1202	SVIGSLNGV	411.6	FUZ
ENSG00000010361	chr19:50315552-50315743(+):kma_introns	Splicing-neoepitope	Intron retention	CA46	HLA-C1202	LASQLPSLI	171.5	FUZ
ENSG00000010361	chr19:50315552-50315743(+):kma_introns	Self-epitope	Intron retention	CA46	HLA-C1202	HMFGQNLEV	383.2	FUZ
ENSG00000010626	chr12;7014066;7015573;+	Splicing-neoepitope	Neoskipping	CA46	HLA-C1202	ISHPRLETL	234	LRRC23
ENSG00000010626	chr12;7014066;7015573;+	Splicing-neoepitope	Neoskipping	CA46	HLA-C1202	LISLHTVEL	472	LRRC23
ENSG00000010626	chr12;7014066;7015573;+	Splicing-neoepitope	Neoskipping	CA46	HLA-C1202	LSNLTTLHL	299	LRRC23
ENSG00000010626	chr12;7014066;7015573;+	Self-epitope	Neoskipping	CA46	HLA-C1202	AALLHPSAL	279.9	LRRC23
ENSG00000010626	chr12;7014066;7015573;+	Splicing-neoepitope	Neoskipping	CA46	HLA-B2704	YRQEALVQM	190.4	LRRC23
ENSG00000010626	chr12;7014066;7015573;+	Splicing-neoepitope	Neoskipping	CA46	HLA-C1202	FAYNQITDT	445.9	LRRC23
ENSG00000010803	chr1;41627103;41707731;-	Self-epitope	Neoskipping	THP-1	HLA-A0201	YLPGETFVL	7.4	SCMH1
ENSG00000010803	chr1;41627103;41707731;-	Self-epitope	Neoskipping	THP-1	HLA-A0201	KLSYHIDRL	85.05	SCMH1
ENSG00000010803	chr1;41627103;41707731;-	Self-epitope	Neoskipping	THP-1	HLA-A0201	KMGMKLEAV	52.93	SCMH1
ENSG00000010803	chr1;41627103;41707731;-	Self-epitope	Neoskipping	THP-1	HLA-A0201	YMGLKLGPA	180.2	SCMH1
ENSG00000010803	chr1;41627103;41707731;-	Self-epitope	Neoskipping	THP-1	HLA-C0303	YSHSHDRYL	34.31	SCMH1
ENSG00000010803	chr1;41627103;41707731;-	Self-epitope	Neoskipping	THP-1	HLA-B1511	MQAPTVCIY	341.3	SCMH1
ENSG00000010803	chr1;41627103;41707731;-	Self-epitope	Neoskipping	THP-1	HLA-C0303	YLPGETFVL	274.72	SCMH1
ENSG00000010803	chr1;41627103;41707731;-	Self-epitope	Neoskipping	THP-1	HLA-C0303	GAFDYWCRF	497.51	SCMH1
ENSG00000010803	chr1;41627103;41707731;-	Self-epitope	Neoskipping	THP-1	HLA-C0303	AATIPSSAM	3.19	SCMH1
ENSG00000010803	chr1;41627103;41707731;-	Self-epitope	Neoskipping	THP-1	HLA-A0201	YVLRFLEKL	115.9	SCMH1
ENSG00000010803	chr1;41627103;41707731;-	Self-epitope	Neoskipping	THP-1	HLA-C0303	RLNASSWPM	65.18	SCMH1
ENSG00000010803	chr1;41627103;41707731;-	Self-epitope	Neoskipping	THP-1	HLA-A0201	LLLRSDMMM	275.02	SCMH1
ENSG00000010803	chr1;41627103;41707731;-	Self-epitope	Neoskipping	THP-1	HLA-A0201	TTSTCIATV	351.76	SCMH1
ENSG00000010803	chr1;41627103;41707731;-	Self-epitope	Neoskipping	THP-1	HLA-A0201	FLLKTLNGA	13.29	SCMH1
ENSG00000010803	chr1;41627103;41707731;-	Self-epitope	Neoskipping	THP-1	HLA-C0303	FVLGNSLAR	447.23	SCMH1
ENSG00000010803	chr1;41627103;41707731;-	Self-epitope	Neoskipping	THP-1	HLA-C0303	EAVDRKNPH	395.15	SCMH1
ENSG00000010803	chr1;41627103;41707731;-	Self-epitope	Neoskipping	THP-1	HLA-C0303	TAIEYSHSH	278.94	SCMH1
ENSG00000010803	chr1;41627103;41707731;-	Self-epitope	Neoskipping	THP-1	HLA-A0201	RLNASSWPM	23.83	SCMH1
ENSG00000010803	chr1;41627103;41707731;-	Self-epitope	Neoskipping	THP-1	HLA-A0201	NLFGNQPFT	314.95	SCMH1
ENSG00000010803	chr1;41627103;41707731;-	Self-epitope	Neoskipping	THP-1	HLA-A0201	FLEKLCHNL	112.99	SCMH1
ENSG00000010803	chr1;41627103;41707731;-	Self-epitope	Neoskipping	THP-1	HLA-C0303	NASSWPMFL	45.82	SCMH1
ENSG00000010803	chr1;41514561;41578955;-	Self-epitope	Neoskipping	THP-1	HLA-C0303	AATIPSSAM	3.19	SCMH1
ENSG00000010803	chr1;41627103;41707731;-	Self-epitope	Neoskipping	THP-1	HLA-C0303	STSQRHRPL	254.11	SCMH1
ENSG00000010803	chr1;41627103;41707731;-	Self-epitope	Neoskipping	THP-1	HLA-A0201	TLISHPISA	54.6	SCMH1
ENSG00000010803	chr1;41627103;41707731;-	Self-epitope	Neoskipping	THP-1	HLA-C0303	SYTPPSNEF	122.41	SCMH1
ENSG00000010803	chr1;41514561;41578955;-	Self-epitope	Neoskipping	THP-1	HLA-B1511	MQAPTVCIY	341.3	SCMH1
ENSG00000010803	chr1;41627103;41707731;-	Self-epitope	Neoskipping	THP-1	HLA-C0303	FVREADPQL	389.85	SCMH1
ENSG00000010803	chr1;41627103;41707731;-	Self-epitope	Neoskipping	THP-1	HLA-C0303	CAYHQKTVF	47.02	SCMH1
ENSG00000010803	chr1;41514561;41578955;-	Self-epitope	Neoskipping	THP-1	HLA-A0201	TLISHPISA	54.6	SCMH1
ENSG00000010803	chr1;41627103;41707731;-	Self-epitope	Neoskipping	THP-1	HLA-A0201	TVEDVMQFV	483.6	SCMH1
ENSG00000010803	chr1;41627103;41707731;-	Self-epitope	Neoskipping	THP-1	HLA-B1511	LPAVNSITY	67.7	SCMH1
ENSG00000011028	chr17:60765985-60766252(+):kma_introns	Self-epitope	Intron retention	THP-1	HLA-A0201	KLQGAVCGV	20.08	MRC2
ENSG00000011028	chr17:60765985-60766252(+):kma_introns	Self-epitope	Intron retention	THP-1	HLA-B1511	FVWEHLQSY	104.9	MRC2
ENSG00000011028	chr17:60765985-60766252(+):kma_introns	Self-epitope	Intron retention	THP-1	HLA-A0201	ALPENPAAL	87.52	MRC2
ENSG00000011028	chr17:60765985-60766252(+):kma_introns	Self-epitope	Intron retention	THP-1	HLA-C0303	LCESRNASL	218.45	MRC2
ENSG00000011028	chr17:60765985-60766252(+):kma_introns	Self-epitope	Intron retention	THP-1	HLA-A0201	ALVVVLMAV	49.29	MRC2
ENSG00000011028	chr17;60758489;60759596;+	Self-epitope	Neoskipping	THP-1	HLA-C0303	YLNGTFRLL	191.7	MRC2
ENSG00000011028	chr17;60758489;60759596;+	Self-epitope	Neoskipping	THP-1	HLA-C0303	WAPGKPRPV	82.08	MRC2
ENSG00000011028	chr17:60765985-60766252(+):kma_introns	Splicing-neoepitope	Intron retention	THP-1	HLA-A0201	GLPSSSLFA	231.67	MRC2
ENSG00000011028	chr17;60758489;60759596;+	Self-epitope	Neoskipping	THP-1	HLA-A0201	FQWVEQEPL	47.97	MRC2
ENSG00000011028	chr17:60765985-60766252(+):kma_introns	Splicing-neoepitope	Intron retention	THP-1	HLA-A0201	SLFAHIAAF	404.45	MRC2
ENSG00000011028	chr17;60758489;60759596;+	Self-epitope	Neoskipping	THP-1	HLA-A0201	AVLLLLALL	481.38	MRC2
ENSG00000011028	chr17;60758489;60759596;+	Self-epitope	Neoskipping	THP-1	HLA-A0201	LMAVLLLLA	95.69	MRC2
ENSG00000011028	chr17:60765985-60766252(+):kma_introns	Self-epitope	Intron retention	THP-1	HLA-C0303	RAGGAVLSI	276.76	MRC2
ENSG00000011028	chr17;60758489;60759596;+	Self-epitope	Neoskipping	THP-1	HLA-B1511	LPRAEQSSF	233.4	MRC2
ENSG00000011028	chr17:60765985-60766252(+):kma_introns	Self-epitope	Intron retention	THP-1	HLA-C0303	MLSHNSCYW	138.32	MRC2
ENSG00000011028	chr17:60765985-60766252(+):kma_introns	Self-epitope	Intron retention	THP-1	HLA-C0303	YWIQSNSGL	182.74	MRC2
ENSG00000011028	chr17:60767081-60767294(+):kma_introns	Self-epitope	Intron retention	THP-1	HLA-A0201	LLLALLTAA	18.95	MRC2
ENSG00000011028	chr17:60765985-60766252(+):kma_introns	Self-epitope	Intron retention	THP-1	HLA-A0201	LVWQDNTAV	149.85	MRC2
ENSG00000011028	chr17;60758489;60759596;+	Self-epitope	Neoskipping	THP-1	HLA-C0303	ISYHGSCPQ	84.07	MRC2
ENSG00000011028	chr17;60758489;60759596;+	Self-epitope	Neoskipping	THP-1	HLA-C0303	LCESRNASL	218.45	MRC2
ENSG00000011028	chr17:60767081-60767294(+):kma_introns	Self-epitope	Intron retention	THP-1	HLA-C0303	RAGGAVLSI	276.76	MRC2
ENSG00000011028	chr17:60767081-60767294(+):kma_introns	Self-epitope	Intron retention	THP-1	HLA-C0303	HCYSFHMEL	23.02	MRC2
ENSG00000011028	chr17:60765985-60766252(+):kma_introns	Self-epitope	Intron retention	THP-1	HLA-C0303	YSFHMELLL	162.12	MRC2
ENSG00000011028	chr17:60767081-60767294(+):kma_introns	Self-epitope	Intron retention	THP-1	HLA-A0201	LLALLTAAL	52.28	MRC2
ENSG00000011028	chr17:60767081-60767294(+):kma_introns	Self-epitope	Intron retention	THP-1	HLA-B1511	LPRAEQSSF	233.4	MRC2
ENSG00000011028	chr17:60765985-60766252(+):kma_introns	Self-epitope	Intron retention	THP-1	HLA-A0201	ITMGVVCKL	209.68	MRC2
ENSG00000011028	chr17;60758489;60759596;+	Self-epitope	Neoskipping	THP-1	HLA-C0303	FLTQAARGL	380.74	MRC2
ENSG00000011028	chr17:60765985-60766252(+):kma_introns	Self-epitope	Intron retention	THP-1	HLA-C0303	QSSFSPSAL	99.56	MRC2
ENSG00000011028	chr17:60765985-60766252(+):kma_introns	Self-epitope	Intron retention	THP-1	HLA-C0303	AARGLRTPL	129.36	MRC2
ENSG00000011028	chr17:60765985-60766252(+):kma_introns	Self-epitope	Intron retention	THP-1	HLA-A0201	SILDEMENV	31.92	MRC2
ENSG00000011028	chr17:60765985-60766252(+):kma_introns	Self-epitope	Intron retention	THP-1	HLA-C0303	LAYVPDPYT	399.02	MRC2
ENSG00000011028	chr17:60767081-60767294(+):kma_introns	Splicing-neoepitope	Intron retention	THP-1	HLA-B1511	YPHPILTIPF	95	MRC2
ENSG00000011028	chr17:60767081-60767294(+):kma_introns	Self-epitope	Intron retention	THP-1	HLA-C0303	YSWVSEEPL	29.56	MRC2
ENSG00000011028	chr17;60758489;60759596;+	Self-epitope	Neoskipping	THP-1	HLA-A0201	VTFDLWIGL	83.65	MRC2
ENSG00000011028	chr17:60767081-60767294(+):kma_introns	Self-epitope	Intron retention	THP-1	HLA-C0303	MLSHNSCYW	138.32	MRC2
ENSG00000011028	chr17;60758489;60759596;+	Splicing-neoepitope	Neoskipping	THP-1	HLA-C0303	PANYSPGGL	239.27	MRC2
ENSG00000011028	chr17:60765985-60766252(+):kma_introns	Self-epitope	Intron retention	THP-1	HLA-C0303	ISYHGSCPQ	84.07	MRC2
ENSG00000011028	chr17:60765985-60766252(+):kma_introns	Self-epitope	Intron retention	THP-1	HLA-A0201	YSFHMELLL	337.29	MRC2
ENSG00000011028	chr17:60765985-60766252(+):kma_introns	Self-epitope	Intron retention	THP-1	HLA-C0303	SLSPSPAAL	16.66	MRC2
ENSG00000011028	chr17:60765985-60766252(+):kma_introns	Self-epitope	Intron retention	THP-1	HLA-A0201	SLSPSPAAL	89.58	MRC2
ENSG00000011028	chr17;60758489;60759596;+	Splicing-neoepitope	Neoskipping	THP-1	HLA-C0303	NAAPRPANY	161.61	MRC2
ENSG00000011028	chr17;60758489;60759596;+	Self-epitope	Neoskipping	THP-1	HLA-A0201	YLNGTFRLL	71.44	MRC2
ENSG00000011028	chr17:60767081-60767294(+):kma_introns	Self-epitope	Intron retention	THP-1	HLA-A0201	ALLTAALIL	200.1	MRC2
ENSG00000011028	chr17:60765985-60766252(+):kma_introns	Self-epitope	Intron retention	THP-1	HLA-C0303	YLNGTFRLL	191.7	MRC2
ENSG00000011028	chr17:60765985-60766252(+):kma_introns	Self-epitope	Intron retention	THP-1	HLA-C0303	LADSAWIPF	63.84	MRC2
ENSG00000011028	chr17:60765985-60766252(+):kma_introns	Self-epitope	Intron retention	THP-1	HLA-C0303	NFNPKGGTL	149.61	MRC2
ENSG00000011028	chr17:60767081-60767294(+):kma_introns	Self-epitope	Intron retention	THP-1	HLA-C0303	NFNPKGGTL	149.61	MRC2
ENSG00000011028	chr17:60765985-60766252(+):kma_introns	Self-epitope	Intron retention	THP-1	HLA-A0201	VLMAVLLLL	8.35	MRC2
ENSG00000011028	chr17:60767081-60767294(+):kma_introns	Self-epitope	Intron retention	THP-1	HLA-A0201	KLQGAVCGV	20.08	MRC2
ENSG00000011028	chr17;60758489;60759596;+	Self-epitope	Neoskipping	THP-1	HLA-C0303	TASLPNVTF	79.26	MRC2
ENSG00000011028	chr17:60765985-60766252(+):kma_introns	Self-epitope	Intron retention	THP-1	HLA-A0201	ALLTAALIL	200.1	MRC2
ENSG00000011028	chr17:60767081-60767294(+):kma_introns	Self-epitope	Intron retention	THP-1	HLA-A0201	SILDEMENV	31.92	MRC2
ENSG00000011028	chr17:60765985-60766252(+):kma_introns	Self-epitope	Intron retention	THP-1	HLA-A0201	LLALLTAAL	52.28	MRC2
ENSG00000011028	chr17:60765985-60766252(+):kma_introns	Self-epitope	Intron retention	THP-1	HLA-A0201	FLTQAARGL	462.9	MRC2
ENSG00000011028	chr17:60765985-60766252(+):kma_introns	Self-epitope	Intron retention	THP-1	HLA-C0303	YSNWGPPGL	198.37	MRC2
ENSG00000011028	chr17:60767081-60767294(+):kma_introns	Self-epitope	Intron retention	THP-1	HLA-C0303	QSSFSPSAL	99.56	MRC2
ENSG00000011028	chr17:60767081-60767294(+):kma_introns	Self-epitope	Intron retention	THP-1	HLA-C0303	ISYHGSCPQ	84.07	MRC2
ENSG00000011028	chr17:60765985-60766252(+):kma_introns	Self-epitope	Intron retention	THP-1	HLA-A0201	LMAVLLLLA	95.69	MRC2
ENSG00000011028	chr17:60767081-60767294(+):kma_introns	Splicing-neoepitope	Intron retention	THP-1	HLA-A0201	GLSAVLLGL	30.25	MRC2
ENSG00000011028	chr17:60767081-60767294(+):kma_introns	Self-epitope	Intron retention	THP-1	HLA-A0201	LLLLALLTA	159.77	MRC2
ENSG00000011028	chr17:60767081-60767294(+):kma_introns	Splicing-neoepitope	Intron retention	THP-1	HLA-C0303	AAAAGGLYL	5.62	MRC2
ENSG00000011028	chr17:60765985-60766252(+):kma_introns	Self-epitope	Intron retention	THP-1	HLA-C0303	HCYSFHMEL	23.02	MRC2
ENSG00000011028	chr17:60767081-60767294(+):kma_introns	Self-epitope	Intron retention	THP-1	HLA-A0201	ALPENPAAL	87.52	MRC2
ENSG00000011028	chr17;60758489;60759596;+	Self-epitope	Neoskipping	THP-1	HLA-A0201	SILDEMENV	31.92	MRC2
ENSG00000011028	chr17;60758489;60759596;+	Self-epitope	Neoskipping	THP-1	HLA-A0201	KLQGAVCGV	20.08	MRC2
ENSG00000011028	chr17;60758489;60759596;+	Self-epitope	Neoskipping	THP-1	HLA-C0303	LAYVPDPYT	399.02	MRC2
ENSG00000011028	chr17;60758489;60759596;+	Self-epitope	Neoskipping	THP-1	HLA-A0201	YSFHMELLL	337.29	MRC2
ENSG00000011028	chr17;60758489;60759596;+	Self-epitope	Neoskipping	THP-1	HLA-B1511	FVWEHLQSY	104.9	MRC2
ENSG00000011028	chr17:60767081-60767294(+):kma_introns	Self-epitope	Intron retention	THP-1	HLA-A0201	AVLLLLALL	481.38	MRC2
ENSG00000011028	chr17:60767081-60767294(+):kma_introns	Self-epitope	Intron retention	THP-1	HLA-C0303	YSFHMELLL	162.12	MRC2
ENSG00000011028	chr17;60758489;60759596;+	Self-epitope	Neoskipping	THP-1	HLA-A0201	VLMAVLLLL	8.35	MRC2
ENSG00000011028	chr17;60758489;60759596;+	Self-epitope	Neoskipping	THP-1	HLA-A0201	LVWQDNTAV	149.85	MRC2
ENSG00000011028	chr17;60758489;60759596;+	Self-epitope	Neoskipping	THP-1	HLA-A0201	YTQAFLTQA	411.57	MRC2
ENSG00000011028	chr17:60765985-60766252(+):kma_introns	Self-epitope	Intron retention	THP-1	HLA-A0201	LLLLALLTA	159.77	MRC2
ENSG00000011028	chr17:60765985-60766252(+):kma_introns	Self-epitope	Intron retention	THP-1	HLA-C0303	LPPAPGTEL	371.28	MRC2
ENSG00000011028	chr17:60765985-60766252(+):kma_introns	Self-epitope	Intron retention	THP-1	HLA-A0201	YLNGTFRLL	71.44	MRC2
ENSG00000011028	chr17:60767081-60767294(+):kma_introns	Self-epitope	Intron retention	THP-1	HLA-A0201	ITMGVVCKL	209.68	MRC2
ENSG00000011028	chr17;60758489;60759596;+	Self-epitope	Neoskipping	THP-1	HLA-C0303	YSWVSEEPL	29.56	MRC2
ENSG00000011028	chr17;60758489;60759596;+	Splicing-neoepitope	Neoskipping	THP-1	HLA-B1511	NAAPRPANY	238.9	MRC2
ENSG00000011028	chr17;60758489;60759596;+	Self-epitope	Neoskipping	THP-1	HLA-A0201	LLLALLTAA	18.95	MRC2
ENSG00000011028	chr17:60767081-60767294(+):kma_introns	Self-epitope	Intron retention	THP-1	HLA-C0303	YSNWGPPGL	198.37	MRC2
ENSG00000011028	chr17:60767081-60767294(+):kma_introns	Splicing-neoepitope	Intron retention	THP-1	HLA-B1511	GAAAAGGLY	485.9	MRC2
ENSG00000011028	chr17:60767081-60767294(+):kma_introns	Self-epitope	Intron retention	THP-1	HLA-A0201	ALVVVLMAV	49.29	MRC2
ENSG00000011028	chr17:60767081-60767294(+):kma_introns	Self-epitope	Intron retention	THP-1	HLA-A0201	LVWQDNTAV	149.85	MRC2
ENSG00000011028	chr17:60767081-60767294(+):kma_introns	Self-epitope	Intron retention	THP-1	HLA-A0201	VLMAVLLLL	8.35	MRC2
ENSG00000011028	chr17:60765985-60766252(+):kma_introns	Self-epitope	Intron retention	THP-1	HLA-B1511	ESRNASLAY	98.3	MRC2
ENSG00000011028	chr17:60767081-60767294(+):kma_introns	Self-epitope	Intron retention	THP-1	HLA-B1511	FVWEHLQSY	104.9	MRC2
ENSG00000011028	chr17:60765985-60766252(+):kma_introns	Self-epitope	Intron retention	THP-1	HLA-C0303	YSWVSEEPL	29.56	MRC2
ENSG00000011028	chr17;60758489;60759596;+	Self-epitope	Neoskipping	THP-1	HLA-A0201	SIINFISWA	89.5	MRC2
ENSG00000011028	chr17;60758489;60759596;+	Self-epitope	Neoskipping	THP-1	HLA-A0201	LLALLTAAL	52.28	MRC2
ENSG00000011028	chr17:60767081-60767294(+):kma_introns	Self-epitope	Intron retention	THP-1	HLA-A0201	LMAVLLLLA	95.69	MRC2
ENSG00000011028	chr17:60767081-60767294(+):kma_introns	Self-epitope	Intron retention	THP-1	HLA-C0303	ALPENPAAL	216.67	MRC2
ENSG00000011028	chr17:60767081-60767294(+):kma_introns	Self-epitope	Intron retention	THP-1	HLA-C0303	YWIQSNSGL	182.74	MRC2
ENSG00000011028	chr17:60767081-60767294(+):kma_introns	Self-epitope	Intron retention	THP-1	HLA-C0303	LADSAWIPF	63.84	MRC2
ENSG00000011028	chr17;60758489;60759596;+	Self-epitope	Neoskipping	THP-1	HLA-A0201	FLTQAARGL	462.9	MRC2
ENSG00000011028	chr17;60758489;60759596;+	Self-epitope	Neoskipping	THP-1	HLA-C0303	FQWVEQEPL	231.01	MRC2
ENSG00000011028	chr17;60758489;60759596;+	Self-epitope	Neoskipping	THP-1	HLA-A0201	LLLLALLTA	159.77	MRC2
ENSG00000011028	chr17:60765985-60766252(+):kma_introns	Self-epitope	Intron retention	THP-1	HLA-C0303	ALPENPAAL	216.67	MRC2
ENSG00000011028	chr17:60765985-60766252(+):kma_introns	Splicing-neoepitope	Intron retention	THP-1	HLA-B1511	SLFAHIAAF	230.8	MRC2
ENSG00000011028	chr17;60758489;60759596;+	Self-epitope	Neoskipping	THP-1	HLA-C0303	ALPENPAAL	216.67	MRC2
ENSG00000011028	chr17;60758489;60759596;+	Self-epitope	Neoskipping	THP-1	HLA-C0303	NFNPKGGTL	149.61	MRC2
ENSG00000011028	chr17;60758489;60759596;+	Self-epitope	Neoskipping	THP-1	HLA-C0303	HASQRDFQW	334.66	MRC2
ENSG00000011028	chr17;60758489;60759596;+	Splicing-neoepitope	Neoskipping	THP-1	HLA-C0303	PEVPDSLAL	341.06	MRC2
ENSG00000011028	chr17;60758489;60759596;+	Self-epitope	Neoskipping	THP-1	HLA-A0201	FITASLPNV	7.26	MRC2
ENSG00000011028	chr17;60758489;60759596;+	Self-epitope	Neoskipping	THP-1	HLA-B1511	ESRNASLAY	98.3	MRC2
ENSG00000011028	chr17;60758489;60759596;+	Self-epitope	Neoskipping	THP-1	HLA-C0303	MLSHNSCYW	138.32	MRC2
ENSG00000011028	chr17:60767081-60767294(+):kma_introns	Self-epitope	Intron retention	THP-1	HLA-A0201	YSFHMELLL	337.29	MRC2
ENSG00000011028	chr17;60758489;60759596;+	Self-epitope	Neoskipping	THP-1	HLA-C0303	YSNWGPPGL	198.37	MRC2
ENSG00000011028	chr17:60765985-60766252(+):kma_introns	Self-epitope	Intron retention	THP-1	HLA-B1511	LPRAEQSSF	233.4	MRC2
ENSG00000011028	chr17:60765985-60766252(+):kma_introns	Self-epitope	Intron retention	THP-1	HLA-A0201	YTQAFLTQA	411.57	MRC2
ENSG00000011028	chr17;60758489;60759596;+	Splicing-neoepitope	Neoskipping	THP-1	HLA-C0303	NYSPGGLPL	73.43	MRC2
ENSG00000011028	chr17;60758489;60759596;+	Self-epitope	Neoskipping	THP-1	HLA-C0303	AARGLRTPL	129.36	MRC2
ENSG00000011028	chr17;60758489;60759596;+	Self-epitope	Neoskipping	THP-1	HLA-A0201	ALLTAALIL	200.1	MRC2
ENSG00000011028	chr17:60765985-60766252(+):kma_introns	Splicing-neoepitope	Intron retention	THP-1	HLA-A0201	RMPSLFPSA	79.83	MRC2
ENSG00000011028	chr17;60758489;60759596;+	Self-epitope	Neoskipping	THP-1	HLA-C0303	HCYSFHMEL	23.02	MRC2
ENSG00000011028	chr17;60758489;60759596;+	Self-epitope	Neoskipping	THP-1	HLA-A0201	ALVVVLMAV	49.29	MRC2
ENSG00000011028	chr17;60758489;60759596;+	Self-epitope	Neoskipping	THP-1	HLA-A0201	ALPENPAAL	87.52	MRC2
ENSG00000011028	chr17;60758489;60759596;+	Self-epitope	Neoskipping	THP-1	HLA-C0303	YWIQSNSGL	182.74	MRC2
ENSG00000011028	chr17;60758489;60759596;+	Self-epitope	Neoskipping	THP-1	HLA-C0303	RAGGAVLSI	276.76	MRC2
ENSG00000011028	chr17;60758489;60759596;+	Self-epitope	Neoskipping	THP-1	HLA-C0303	YANWAPGEP	336.43	MRC2
ENSG00000011028	chr17;60758489;60759596;+	Self-epitope	Neoskipping	THP-1	HLA-C0303	LPPAPGTEL	371.28	MRC2
ENSG00000011028	chr17;60758489;60759596;+	Self-epitope	Neoskipping	THP-1	HLA-A0201	QLVTITNPL	93.03	MRC2
ENSG00000011028	chr17;60758489;60759596;+	Self-epitope	Neoskipping	THP-1	HLA-A0201	SLSPSPAAL	89.58	MRC2
ENSG00000011028	chr17:60765985-60766252(+):kma_introns	Self-epitope	Intron retention	THP-1	HLA-A0201	AVLLLLALL	481.38	MRC2
ENSG00000011028	chr17:60765985-60766252(+):kma_introns	Self-epitope	Intron retention	THP-1	HLA-A0201	LLLALLTAA	18.95	MRC2
ENSG00000011028	chr17;60758489;60759596;+	Self-epitope	Neoskipping	THP-1	HLA-C0303	LADSAWIPF	63.84	MRC2
ENSG00000011028	chr17:60765985-60766252(+):kma_introns	Self-epitope	Intron retention	THP-1	HLA-C0303	FLTQAARGL	380.74	MRC2
ENSG00000011028	chr17;60758489;60759596;+	Self-epitope	Neoskipping	THP-1	HLA-C0303	QSSFSPSAL	99.56	MRC2
ENSG00000011028	chr17;60758489;60759596;+	Self-epitope	Neoskipping	THP-1	HLA-A0201	ITMGVVCKL	209.68	MRC2
ENSG00000011028	chr17;60758489;60759596;+	Self-epitope	Neoskipping	THP-1	HLA-C0303	SLSPSPAAL	16.66	MRC2
ENSG00000011028	chr17;60758489;60759596;+	Self-epitope	Neoskipping	THP-1	HLA-C0303	YSFHMELLL	162.12	MRC2
ENSG00000011028	chr17;60758489;60759596;+	Self-epitope	Neoskipping	THP-1	HLA-A0201	SLPNVTFDL	44.85	MRC2
ENSG00000011052	chr17;49233140;49238521;+	Self-epitope	Neoskipping	THP-1	HLA-A0201	YMHSGPVVA	55.19	NME1-NME2
ENSG00000011052	chr17;49233140;49238521;+	Splicing-neoepitope	Neoskipping	HL-60	HLA-B5701	VGLKFMQVW	27.17	NME1-NME2
ENSG00000011052	chr17;49233140;49238521;+	Splicing-neoepitope	Neoskipping	THP-1	HLA-A0201	QVWEGLNVV	54.67	NME1-NME2
ENSG00000011052	chr17;49231022;49237341;+	Self-epitope	Neoskipping	THP-1	HLA-A0201	YMHSGPVVA	55.19	NME1-NME2
ENSG00000011052	chr17;49231022;49237341;+	Self-epitope	Neoskipping	THP-1	HLA-A0201	FMQASEDLL	40.32	NME1-NME2
ENSG00000011052	chr17;49231022;49237341;+	Self-epitope	Neoskipping	HL-60	HLA-C0602	FRLVGLKFM	65.19	NME1-NME2
ENSG00000011052	chr17;49233140;49238521;+	Self-epitope	Neoskipping	THP-1	HLA-A0201	FMQASEDLL	40.32	NME1-NME2
ENSG00000011052	chr17;49233140;49238521;+	Self-epitope	Neoskipping	THP-1	HLA-C0303	MHSGPVVAM	118.77	NME1-NME2
ENSG00000011143	chr17;56283740;56284446;-	Self-epitope	Neoskipping	HL-60	HLA-B5701	RAFMESSSL	469.11	MKS1
ENSG00000011143	chr17;56283740;56284446;-	Self-epitope	Neoskipping	HL-60	HLA-C0602	LRTETTGTV	347.57	MKS1
ENSG00000011143	chr17;56283740;56284446;-	Self-epitope	Neoskipping	HL-60	HLA-C0602	FRRARRRMQ	15.12	MKS1
ENSG00000011143	chr17;56283740;56284446;-	Splicing-neoepitope	Neoskipping	HL-60	HLA-B5701	PAGPSEPLW	246.42	MKS1
ENSG00000011143	chr17;56283740;56284446;-	Self-epitope	Neoskipping	HL-60	HLA-C0602	RRMQEARES	349.21	MKS1
ENSG00000011198	chr3;43756549;43759935;+	Self-epitope	Neoskipping	THP-1	HLA-C0303	HSYVKTIAI	293.13	ABHD5
ENSG00000011198	chr3;43756549;43759935;+	Splicing-neoepitope	Neoskipping	THP-1	HLA-A0201	FLGQDIMYM	11.87	ABHD5
ENSG00000011198	chr3;43756549;43759935;+	Self-epitope	Neoskipping	THP-1	HLA-A0201	AILGAGHYV	45.37	ABHD5
ENSG00000011198	chr3;43756549;43759935;+	Splicing-neoepitope	Neoskipping	THP-1	HLA-C0303	FLGQDIMYM	270.56	ABHD5
ENSG00000011198	chr3;43756549;43759935;+	Self-epitope	Neoskipping	THP-1	HLA-B1511	TAFKNMTIPY	122	ABHD5
ENSG00000011198	chr3;43756549;43759935;+	Self-epitope	Neoskipping	THP-1	HLA-B1511	IAILGAGHY	278.7	ABHD5
ENSG00000011198	chr3;43756549;43759935;+	Self-epitope	Neoskipping	THP-1	HLA-C0303	YGWAKRPML	370.37	ABHD5
ENSG00000011243	chr19;15508665;15510113;-	Self-epitope	Neoskipping	CA46	HLA-B2704	RTRWPAILTA	149.5	AKAP8L
ENSG00000011243	chr19;15508665;15510113;-	Splicing-neoepitope	Neoskipping	CA46	HLA-C1202	AACDLFIPM	308.9	AKAP8L
ENSG00000011243	chr19;15508665;15510113;-	Splicing-neoepitope	Neoskipping	HL-60	HLA-B5701	RSILNNKLI	388.98	AKAP8L
ENSG00000011243	chr19;15508665;15510113;-	Splicing-neoepitope	Neoskipping	HL-60	HLA-C0602	YRTFYEDEM	101.57	AKAP8L
ENSG00000011243	chr19;15508665;15510113;-	Self-epitope	Neoskipping	CA46	HLA-C1202	RMVERAPAL	233.9	AKAP8L
ENSG00000011243	chr19;15508665;15510113;-	Self-epitope	Neoskipping	THP-1	HLA-C0303	SASDSCSCW	44.56	AKAP8L
ENSG00000011243	chr19;15508665;15510113;-	Self-epitope	Neoskipping	CA46	HLA-B2704	TRWPAILTA	473.4	AKAP8L
ENSG00000011243	chr19;15508665;15510113;-	Splicing-neoepitope	Neoskipping	HL-60	HLA-C0602	FHKEHFKYV	120.25	AKAP8L
ENSG00000011243	chr19;15508665;15510113;-	Splicing-neoepitope	Neoskipping	CA46	HLA-C1202	QTADFLQEY	255.6	AKAP8L
ENSG00000011243	chr19;15508665;15510113;-	Splicing-neoepitope	Neoskipping	THP-1	HLA-A0201	GISEGAEGV	388.79	AKAP8L
ENSG00000011243	chr19;15508665;15510113;-	Self-epitope	Neoskipping	THP-1	HLA-C0303	LCANTGPSM	193.86	AKAP8L
ENSG00000011243	chr19;15508665;15510113;-	Splicing-neoepitope	Neoskipping	THP-1	HLA-A0201	RMVERIQFV	7.89	AKAP8L
ENSG00000011243	chr19;15508665;15510113;-	Splicing-neoepitope	Neoskipping	THP-1	HLA-C0303	AAHCAACDL	24.85	AKAP8L
ENSG00000011243	chr19;15508665;15510113;-	Splicing-neoepitope	Neoskipping	HL-60	HLA-B5701	MASHLDSKF	259.92	AKAP8L
ENSG00000011243	chr19;15508665;15510113;-	Splicing-neoepitope	Neoskipping	HL-60	HLA-C0602	MDHNRNRRL	460.85	AKAP8L
ENSG00000011243	chr19;15508665;15510113;-	Self-epitope	Neoskipping	THP-1	HLA-C0303	LSLAGARPL	130.75	AKAP8L
ENSG00000011243	chr19;15508665;15510113;-	Splicing-neoepitope	Neoskipping	THP-1	HLA-A0201	RQIRGIPGL	258.84	AKAP8L
ENSG00000011243	chr19;15508665;15510113;-	Self-epitope	Neoskipping	CA46	HLA-B2704	MRTRWPAIL	125.5	AKAP8L
ENSG00000011243	chr19;15508665;15510113;-	Self-epitope	Neoskipping	THP-1	HLA-C0303	TASSTRNTL	16.94	AKAP8L
ENSG00000011243	chr19;15508665;15510113;-	Splicing-neoepitope	Neoskipping	THP-1	HLA-B1511	MASHLDSKF	136.1	AKAP8L
ENSG00000011243	chr19;15508665;15510113;-	Splicing-neoepitope	Neoskipping	THP-1	HLA-C0303	AACDLFIPM	30.81	AKAP8L
ENSG00000011243	chr19;15508665;15510113;-	Splicing-neoepitope	Neoskipping	CA46	HLA-B2704	RQIRGIPGL	137.9	AKAP8L
ENSG00000011243	chr19;15508665;15510113;-	Self-epitope	Neoskipping	THP-1	HLA-A0201	RMVERAPAL	60.07	AKAP8L
ENSG00000011243	chr19;15508665;15510113;-	Self-epitope	Neoskipping	HL-60	HLA-C0602	MRTRWPAIL	207.06	AKAP8L
ENSG00000011243	chr19;15508665;15510113;-	Splicing-neoepitope	Neoskipping	CA46	HLA-B2704	RDRMVERIQF	264.6	AKAP8L
ENSG00000011243	chr19;15508665;15510113;-	Splicing-neoepitope	Neoskipping	CA46	HLA-B2704	QRQIRGIPGL	463.4	AKAP8L
ENSG00000011243	chr19;15508665;15510113;-	Self-epitope	Neoskipping	CA46	HLA-C1202	RTSGRGSSL	498.2	AKAP8L
ENSG00000011243	chr19;15508665;15510113;-	Splicing-neoepitope	Neoskipping	CA46	HLA-C1202	MASHLDSKF	114.4	AKAP8L
ENSG00000011243	chr19;15508665;15510113;-	Self-epitope	Neoskipping	CA46	HLA-C1202	LSLAGARPL	365.4	AKAP8L
ENSG00000011243	chr19;15508665;15510113;-	Self-epitope	Neoskipping	THP-1	HLA-C0303	LASSASDSC	252.3	AKAP8L
ENSG00000011243	chr19;15508665;15510113;-	Splicing-neoepitope	Neoskipping	HL-60	HLA-B5701	ISKKLERYL	436.69	AKAP8L
ENSG00000011243	chr19;15508665;15510113;-	Self-epitope	Neoskipping	THP-1	HLA-C0303	RMVERAPAL	57.82	AKAP8L
ENSG00000011243	chr19;15508665;15510113;-	Self-epitope	Neoskipping	THP-1	HLA-C0303	RTSGRGSSL	15.46	AKAP8L
ENSG00000011258	chr17;49279056;49280062;-	Self-epitope	Neoskipping	CA46	HLA-C1202	YHATSPSIF	382.2	MBTD1
ENSG00000011258	chr17;49279056;49280062;-	Self-epitope	Neoskipping	THP-1	HLA-C0303	MKLEAIDPL	447.81	MBTD1
ENSG00000011258	chr17;49279056;49280062;-	Self-epitope	Neoskipping	THP-1	HLA-C0303	YQLQPPASQ	412.33	MBTD1
ENSG00000011258	chr17;49279056;49280062;-	Self-epitope	Neoskipping	THP-1	HLA-A0201	VLADGFLMI	11.2	MBTD1
ENSG00000011258	chr17;49279056;49280062;-	Self-epitope	Neoskipping	THP-1	HLA-C0303	FCEINMIEL	33.76	MBTD1
ENSG00000011258	chr17;49279056;49280062;-	Self-epitope	Neoskipping	THP-1	HLA-A0201	FLMIGIDGS	97.04	MBTD1
ENSG00000011258	chr17;49279056;49280062;-	Self-epitope	Neoskipping	THP-1	HLA-A0201	HLFAKVKEV	47.4	MBTD1
ENSG00000011258	chr17;49279056;49280062;-	Splicing-neoepitope	Neoskipping	CA46	HLA-B2704	YRPIKSFYNM	499	MBTD1
ENSG00000011258	chr17;49279056;49280062;-	Self-epitope	Neoskipping	THP-1	HLA-C0303	FCYHATSPS	65.09	MBTD1
ENSG00000011258	chr17;49279056;49280062;-	Self-epitope	Neoskipping	THP-1	HLA-C0303	ATSPSIFPV	440.02	MBTD1
ENSG00000011258	chr17;49279056;49280062;-	Self-epitope	Neoskipping	THP-1	HLA-C0303	EAADGSDWF	46.98	MBTD1
ENSG00000011258	chr17;49279056;49280062;-	Self-epitope	Neoskipping	THP-1	HLA-A0201	ATSPSIFPV	15.15	MBTD1
ENSG00000011258	chr17;49279056;49280062;-	Self-epitope	Neoskipping	THP-1	HLA-A0201	LMEPRLICV	102.33	MBTD1
ENSG00000011600	chr19;36395535;36398348;-	Self-epitope	Neoskipping	THP-1	HLA-A0201	RLLLLPLLL	102.34	TYROBP
ENSG00000011600	chr19;36395535;36398348;-	Self-epitope	Neoskipping	THP-1	HLA-A0201	LIALAVYFL	94.67	TYROBP
ENSG00000011600	chr19;36395535;36398348;-	Self-epitope	Neoskipping	THP-1	HLA-A0201	VMGDLVLTV	9.28	TYROBP
ENSG00000011600	chr19;36395535;36398348;-	Self-epitope	Neoskipping	THP-1	HLA-A0201	VLTVLIALA	328.59	TYROBP
ENSG00000011600	chr19;36395535;36398348;-	Self-epitope	Neoskipping	THP-1	HLA-A0201	LLLLPLLLA	290.24	TYROBP
ENSG00000011600	chr19;36395535;36398348;-	Self-epitope	Neoskipping	THP-1	HLA-C0303	ETESPYQEL	256.96	TYROBP
ENSG00000011600	chr19;36395535;36398348;-	Self-epitope	Neoskipping	THP-1	HLA-A0201	IVMGDLVLT	320.16	TYROBP
ENSG00000011600	chr19;36395535;36398348;-	Self-epitope	Neoskipping	THP-1	HLA-A0201	LLLPLLLAV	5.77	TYROBP
ENSG00000011600	chr19;36395535;36398348;-	Self-epitope	Neoskipping	THP-1	HLA-A0201	LVLTVLIAL	147.33	TYROBP
ENSG00000012061	chr19;45920079;45920155;-|chr19;45920079;45920151;-	Self-epitope	Alternative SS	THP-1	HLA-A0201	RVTECLTTV	70.37	ERCC1
ENSG00000012061	chr19;45920079;45920155;-|chr19;45920079;45920151;-	Self-epitope	Alternative SS	HL-60	HLA-B5701	KTRHSGFRL	240.53	ERCC1
ENSG00000012061	chr19;45920079;45920155;-|chr19;45920079;45920151;-	Splicing-neoepitope	Alternative SS	HL-60	HLA-B5701	RSWLRCVSW	11.3	ERCC1
ENSG00000012061	chr19;45920079;45920155;-|chr19;45920079;45920151;-	Self-epitope	Alternative SS	CA46	HLA-C1202	FVSRVTECL	233.6	ERCC1
ENSG00000012061	chr19;45920079;45920155;-|chr19;45920079;45920151;-	Self-epitope	Alternative SS	THP-1	HLA-A0201	ILADCTLIL	10.99	ERCC1
ENSG00000012061	chr19;45920079;45920155;-|chr19;45920079;45920151;-	Splicing-neoepitope	Alternative SS	HL-60	HLA-B5701	IPSRPSRSW	424.23	ERCC1
ENSG00000012061	chr19;45920079;45920155;-|chr19;45920079;45920151;-	Self-epitope	Alternative SS	THP-1	HLA-A0201	ILAWSPEEA	144.59	ERCC1
ENSG00000012061	chr19;45920079;45920155;-|chr19;45920079;45920151;-	Self-epitope	Alternative SS	THP-1	HLA-C0303	DVKDPQQAL	279.59	ERCC1
ENSG00000012061	chr19;45922356;45922455;-|chr19;45922365;45922455;-	Splicing-neoepitope	Alternative SS	THP-1	HLA-C0303	VQKDPQQAL	110.42	ERCC1
ENSG00000012061	chr19;45920079;45920155;-|chr19;45920079;45920151;-	Splicing-neoepitope	Alternative SS	THP-1	HLA-A0201	WLRCVSWPT	459.35	ERCC1
ENSG00000012061	chr19;45920079;45920155;-|chr19;45920079;45920151;-	Self-epitope	Alternative SS	CA46	HLA-C1202	ILADCTLIL	461.1	ERCC1
ENSG00000012061	chr19;45920079;45920155;-|chr19;45920079;45920151;-	Self-epitope	Alternative SS	THP-1	HLA-C0303	MCILADCTL	82.41	ERCC1
ENSG00000012061	chr19;45920079;45920155;-|chr19;45920079;45920151;-	Self-epitope	Alternative SS	HL-60	HLA-C0602	TRHSGFRLX	159.53	ERCC1
ENSG00000012061	chr19;45920079;45920155;-|chr19;45920079;45920151;-	Self-epitope	Alternative SS	THP-1	HLA-C0303	FVSRVTECL	45.05	ERCC1
ENSG00000012061	chr19;45920079;45920155;-|chr19;45920079;45920151;-	Self-epitope	Alternative SS	THP-1	HLA-A0201	TLLTTFGSL	263.73	ERCC1
ENSG00000012061	chr19;45920079;45920155;-|chr19;45920079;45920151;-	Self-epitope	Alternative SS	THP-1	HLA-C0303	AASREDLAL	32.56	ERCC1
ENSG00000012061	chr19;45922356;45922455;-|chr19;45922365;45922455;-	Self-epitope	Alternative SS	THP-1	HLA-C0303	DVKDPQQAL	279.59	ERCC1
ENSG00000012660	chr6;53135524;53139888;-	Splicing-neoepitope	Neoskipping	THP-1	HLA-A0201	WLVVFPDWI	353.35	ELOVL5
ENSG00000012660	chr6;53135524;53139888;-	Self-epitope	Neoskipping	HL-60	HLA-B5701	ITQGQLLQF	468.62	ELOVL5
ENSG00000012660	chr6;53135524;53139888;-	Self-epitope	Neoskipping	THP-1	HLA-A0201	LLQFVLTII	440.78	ELOVL5
ENSG00000012660	chr6;53135524;53139888;-	Self-epitope	Neoskipping	THP-1	HLA-C0303	WLYFQIGYM	334.48	ELOVL5
ENSG00000012660	chr6;53135524;53139888;-	Self-epitope	Neoskipping	THP-1	HLA-B1511	AVNGHTNSF	389.3	ELOVL5
ENSG00000012660	chr6;53135524;53139888;-	Self-epitope	Neoskipping	THP-1	HLA-A0201	YLWWKKYIT	78.61	ELOVL5
ENSG00000012660	chr6;53135524;53139888;-	Self-epitope	Neoskipping	THP-1	HLA-B1511	MAAVNGHTNSF	448.8	ELOVL5
ENSG00000012660	chr6;53135524;53139888;-	Self-epitope	Neoskipping	THP-1	HLA-B1511	SSVPSMRPY	312.5	ELOVL5
ENSG00000012660	chr6;53135391;53135525;-|chr6;53135391;53135519;-	Splicing-neoepitope	Alternative SS	THP-1	HLA-A0201	YITQGQLFV	24.64	ELOVL5
ENSG00000012660	chr6;53135524;53139888;-	Self-epitope	Neoskipping	THP-1	HLA-A0201	WLYFQIGYM	191.41	ELOVL5
ENSG00000012660	chr6;53135524;53139888;-	Self-epitope	Neoskipping	THP-1	HLA-A0201	VLMYSYYGL	5.52	ELOVL5
ENSG00000012660	chr6;53135524;53139888;-	Self-epitope	Neoskipping	THP-1	HLA-A0201	ATLNSFIHV	115.21	ELOVL5
ENSG00000012660	chr6;53135524;53139888;-	Self-epitope	Neoskipping	THP-1	HLA-A0201	VIWPCTFPL	5.04	ELOVL5
ENSG00000012660	chr6;53135524;53139888;-	Self-epitope	Neoskipping	HL-60	HLA-B5701	PSMRPYLWW	127.41	ELOVL5
ENSG00000012660	chr6;53135524;53139888;-	Splicing-neoepitope	Neoskipping	THP-1	HLA-C0303	CADNHPDQL	370.08	ELOVL5
ENSG00000012660	chr6;53135524;53139888;-	Self-epitope	Neoskipping	THP-1	HLA-A0201	QLLQFVLTI	75.56	ELOVL5
ENSG00000012660	chr6;53135391;53135525;-|chr6;53135391;53135519;-	Self-epitope	Alternative SS	THP-1	HLA-A0201	LLQFVLTII	440.78	ELOVL5
ENSG00000012660	chr6;53135391;53135525;-|chr6;53135391;53135519;-	Self-epitope	Alternative SS	THP-1	HLA-A0201	QLLQFVLTI	75.56	ELOVL5
ENSG00000012660	chr6;53135524;53139888;-	Self-epitope	Neoskipping	THP-1	HLA-A0201	FQIGYMISL	5.59	ELOVL5
ENSG00000012660	chr6;53135524;53139888;-	Self-epitope	Neoskipping	THP-1	HLA-C0303	YGLSSVPSM	274.77	ELOVL5
ENSG00000012660	chr6;53135524;53139888;-	Self-epitope	Neoskipping	THP-1	HLA-B1511	YMISLIALF	449.5	ELOVL5
ENSG00000012660	chr6;53135524;53139888;-	Self-epitope	Neoskipping	THP-1	HLA-A0201	YMISLIALF	82.22	ELOVL5
ENSG00000012660	chr6;53135524;53139888;-	Self-epitope	Neoskipping	THP-1	HLA-C0303	FQIGYMISL	12.42	ELOVL5
ENSG00000012660	chr6;53135524;53139888;-	Splicing-neoepitope	Neoskipping	THP-1	HLA-C0303	LAVHIPSWL	11.92	ELOVL5
ENSG00000012660	chr6;53135524;53139888;-	Self-epitope	Neoskipping	THP-1	HLA-C0303	YSYYGLSSV	33.63	ELOVL5
ENSG00000012660	chr6;53135524;53139888;-	Self-epitope	Neoskipping	HL-60	HLA-B5701	SSVPSMRPY	330.42	ELOVL5
ENSG00000012660	chr6;53135524;53139888;-	Self-epitope	Neoskipping	HL-60	HLA-B5701	CTFPLGWLY	23.62	ELOVL5
ENSG00000012660	chr6;53135524;53139888;-	Self-epitope	Neoskipping	THP-1	HLA-A0201	IALFTNFYI	207.47	ELOVL5
ENSG00000012660	chr6;53135524;53139888;-	Self-epitope	Neoskipping	THP-1	HLA-B1511	FTNFYIQTY	325.6	ELOVL5
ENSG00000012660	chr6;53135524;53139888;-	Self-epitope	Neoskipping	THP-1	HLA-A0201	YSYYGLSSV	44.94	ELOVL5
ENSG00000012660	chr6;53135524;53139888;-	Self-epitope	Neoskipping	THP-1	HLA-A0201	TLNSFIHVL	39.86	ELOVL5
ENSG00000013810	chr4;1742553;1742713;+|chr4;1742559;1742713;+	Splicing-neoepitope	Alternative SS	THP-1	HLA-C0303	AMVQKQKEL	353.73	TACC3
ENSG00000013810	chr4;1742553;1742713;+|chr4;1742559;1742713;+	Self-epitope	Alternative SS	THP-1	HLA-A0201	VVYQAMEEV	233.41	TACC3
ENSG00000013810	chr4;1737560;1739325;+	Self-epitope	Neoskipping	HL-60	HLA-C0602	KRFEKQKEV	47.61	TACC3
ENSG00000017260	chr3;130694331;130711795;+	Self-epitope	Neoskipping	CA46	HLA-C1202	VAIASRLGL	381.2	ATP2C1
ENSG00000017260	chr3;130694331;130711795;+	Self-epitope	Neoskipping	CA46	HLA-C1202	TTMTFTCFV	299	ATP2C1
ENSG00000017260	chr3;130694331;130711795;+	Self-epitope	Neoskipping	CA46	HLA-B2704	ARMGSAGLRV	496.3	ATP2C1
ENSG00000017260	chr3;130694331;130711795;+	Self-epitope	Neoskipping	CA46	HLA-C1202	FVFFDMFNAL	235.4	ATP2C1
ENSG00000017260	chr3;130694331;130711795;+	Self-epitope	Neoskipping	CA46	HLA-C1202	TSIAALTLI	452.8	ATP2C1
ENSG00000017260	chr3;130694331;130711795;+	Self-epitope	Neoskipping	CA46	HLA-B2704	YRASPRHKM	248.3	ATP2C1
ENSG00000017260	chr3;130694331;130711795;+	Self-epitope	Neoskipping	CA46	HLA-C1202	MTFTCFVFF	402.4	ATP2C1
ENSG00000017260	chr3;130694331;130711795;+	Self-epitope	Neoskipping	CA46	HLA-C1202	TAVAIASRL	429.1	ATP2C1
ENSG00000017260	chr3;130694331;130711795;+	Self-epitope	Neoskipping	CA46	HLA-C1202	FQTESLSIL	63.8	ATP2C1
ENSG00000017260	chr3;130694331;130711795;+	Self-epitope	Neoskipping	CA46	HLA-B2704	FVRFQLSTSI	267	ATP2C1
ENSG00000017260	chr3;130694331;130711795;+	Self-epitope	Neoskipping	CA46	HLA-C1202	KAADIGVAM	23.5	ATP2C1
ENSG00000017260	chr3;130694331;130711795;+	Self-epitope	Neoskipping	CA46	HLA-C1202	TLMNFPNPL	329.6	ATP2C1
ENSG00000017260	chr3;130694331;130711795;+	Self-epitope	Neoskipping	CA46	HLA-C1202	HVSSTSSSF	115.5	ATP2C1
ENSG00000017260	chr3;130694331;130711795;+	Self-epitope	Neoskipping	CA46	HLA-C1202	SSVCIVAEI	392	ATP2C1
ENSG00000017260	chr3;130694331;130711795;+	Self-epitope	Neoskipping	CA46	HLA-C1202	LALASGPEL	314.8	ATP2C1
ENSG00000017260	chr3;130694331;130711795;+	Self-epitope	Neoskipping	CA46	HLA-B2704	VRFQLSTSI	184	ATP2C1
ENSG00000017260	chr3;130694331;130711795;+	Self-epitope	Neoskipping	CA46	HLA-B2704	NRMFCYAVL	474.8	ATP2C1
ENSG00000017260	chr3;130694331;130711795;+	Self-epitope	Neoskipping	CA46	HLA-C1202	IASGVSIKM	169.6	ATP2C1
ENSG00000017260	chr3;130694331;130711795;+	Self-epitope	Neoskipping	CA46	HLA-C1202	IAALTLISL	182.9	ATP2C1
ENSG00000017260	chr3;130694331;130711795;+	Self-epitope	Neoskipping	CA46	HLA-C1202	LKAADIGVAM	244.8	ATP2C1
ENSG00000017260	chr3;130694331;130711795;+	Self-epitope	Neoskipping	CA46	HLA-C1202	FLLGLTSSV	165.5	ATP2C1
ENSG00000017260	chr3;130694331;130711795;+	Self-epitope	Neoskipping	CA46	HLA-C1202	MNFPNPLNAM	490.2	ATP2C1
ENSG00000017483	chrX;48324479;48325186;-	Splicing-neoepitope	Neoskipping	THP-1	HLA-B1511	IAAMSSYLF	290.3	SLC38A5
ENSG00000017483	chrX;48324479;48325186;-	Splicing-neoepitope	Neoskipping	THP-1	HLA-C0303	IAAMSSYLF	135.55	SLC38A5
ENSG00000017483	chrX;48324479;48325186;-	Splicing-neoepitope	Neoskipping	THP-1	HLA-A0201	AAMSSYLFI	245.7	SLC38A5
ENSG00000017483	chrX;48324479;48325186;-	Splicing-neoepitope	Neoskipping	THP-1	HLA-B1511	CAGIAAMSSY	311.8	SLC38A5
ENSG00000017483	chrX;48324479;48325186;-	Splicing-neoepitope	Neoskipping	THP-1	HLA-C0303	AAMSSYLFI	189.99	SLC38A5
ENSG00000017483	chrX;48324479;48325186;-	Splicing-neoepitope	Neoskipping	CA46	HLA-C1202	IAAMSSYLF	181	SLC38A5
ENSG00000017483	chrX;48324479;48325186;-	Self-epitope	Neoskipping	THP-1	HLA-A0201	GAMSSYLFI	376.19	SLC38A5
ENSG00000017483	chrX;48324479;48325186;-	Splicing-neoepitope	Neoskipping	CA46	HLA-C1202	LTCAGIAAM	274.3	SLC38A5
ENSG00000017483	chrX;48324479;48325186;-	Self-epitope	Neoskipping	THP-1	HLA-B1511	CAGIAGIRAY	453.6	SLC38A5
ENSG00000017483	chrX;48324479;48325186;-	Splicing-neoepitope	Neoskipping	CA46	HLA-C1202	AAMSSYLFI	304.8	SLC38A5
ENSG00000017483	chrX;48324479;48325186;-	Self-epitope	Neoskipping	THP-1	HLA-C0303	RAFGPAGKV	43.04	SLC38A5
ENSG00000017483	chrX;48324479;48325186;-	Splicing-neoepitope	Neoskipping	THP-1	HLA-C0303	LTCAGIAAM	149.2	SLC38A5
ENSG00000017483	chrX;48324479;48325186;-	Splicing-neoepitope	Neoskipping	THP-1	HLA-A0201	GIAAMSSYL	150.43	SLC38A5
ENSG00000017483	chrX;48324479;48325186;-	Self-epitope	Neoskipping	THP-1	HLA-C0303	ICLHNVGAM	478.51	SLC38A5
ENSG00000018510	chr2;178326745;178346787;+	Self-epitope	Neoskipping	CA46	HLA-B2704	RRLRVLSGHL	47.2	AGPS
ENSG00000018510	chr2;178326745;178346787;+	Self-epitope	Neoskipping	CA46	HLA-B2704	RRLRVLSGH	189.6	AGPS
ENSG00000018510	chr2;178326745;178346787;+	Self-epitope	Neoskipping	CA46	HLA-C1202	YQKYGSVAF	117.2	AGPS
ENSG00000018510	chr2;178326745;178346787;+	Self-epitope	Neoskipping	CA46	HLA-C1202	IAYIRDLAL	56.5	AGPS
ENSG00000018510	chr2;178326745;178346787;+	Self-epitope	Neoskipping	CA46	HLA-C1202	KQFQFGHAL	405.6	AGPS
ENSG00000018510	chr2;178326745;178346787;+	Self-epitope	Neoskipping	CA46	HLA-B2704	KRYPLSGMGL	50.5	AGPS
ENSG00000018510	chr2;178326745;178346787;+	Self-epitope	Neoskipping	CA46	HLA-C1202	QVYDIAAKF	218.2	AGPS
ENSG00000018510	chr2;178326745;178346787;+	Self-epitope	Neoskipping	CA46	HLA-B2704	RRLRVLSGHLL	126.2	AGPS
ENSG00000018510	chr2;178326745;178346787;+	Self-epitope	Neoskipping	CA46	HLA-C1202	QVSSIFTSF	293.6	AGPS
ENSG00000018510	chr2;178326745;178346787;+	Splicing-neoepitope	Neoskipping	CA46	HLA-C1202	IMILNSSSI	410	AGPS
ENSG00000018510	chr2;178326745;178346787;+	Self-epitope	Neoskipping	CA46	HLA-C1202	YVIAYIRDL	83.7	AGPS
ENSG00000018510	chr2;178326745;178346787;+	Self-epitope	Neoskipping	CA46	HLA-C1202	FAPFSTCRV	271.8	AGPS
ENSG00000018510	chr2;178326745;178346787;+	Self-epitope	Neoskipping	CA46	HLA-C1202	FIMGSEGTL	151.6	AGPS
ENSG00000018510	chr2;178326745;178346787;+	Self-epitope	Neoskipping	CA46	HLA-B2704	KQFQFGHAL	454.1	AGPS
ENSG00000018510	chr2;178326745;178346787;+	Self-epitope	Neoskipping	CA46	HLA-B2704	RLRVLSGHLL	336.1	AGPS
ENSG00000018510	chr2;178326745;178346787;+	Self-epitope	Neoskipping	CA46	HLA-C1202	YIRDLALEY	86	AGPS
ENSG00000018510	chr2;178326745;178346787;+	Self-epitope	Neoskipping	CA46	HLA-C1202	FSTCRVTQTY	299.1	AGPS
ENSG00000020181	chr8;37697783;37698604;+	Self-epitope	Neoskipping	CA46	HLA-C1202	YLIAGGIPL	77.8	ADGRA2
ENSG00000020181	chr8;37697783;37698604;+	Self-epitope	Neoskipping	THP-1	HLA-A0201	IICGITAAV	102.72	ADGRA2
ENSG00000020181	chr8;37697783;37698604;+	Self-epitope	Neoskipping	THP-1	HLA-A0201	YLIAGGIPL	4.68	ADGRA2
ENSG00000020181	chr8;37697783;37698604;+	Self-epitope	Neoskipping	THP-1	HLA-B1511	TAAVNIHNY	435.9	ADGRA2
ENSG00000020181	chr8;37697783;37698604;+	Self-epitope	Neoskipping	THP-1	HLA-A0201	LIICGITAA	158.42	ADGRA2
ENSG00000020181	chr8;37697783;37698604;+	Self-epitope	Neoskipping	THP-1	HLA-A0201	LIAGGIPLI	29.05	ADGRA2
ENSG00000020181	chr8;37697783;37698604;+	Self-epitope	Neoskipping	THP-1	HLA-C0303	YLIAGGIPL	3.09	ADGRA2
ENSG00000021762	chr11;3141774;3141854;-|chr11;3141820;3141854;-	Self-epitope	Alternative SS	THP-1	HLA-C0303	YRYEDHSPW	19.05	OSBPL5
ENSG00000021762	chr11;3141774;3141854;-|chr11;3141820;3141854;-	Self-epitope	Alternative SS	THP-1	HLA-C0303	RAEDYTLTM	35.61	OSBPL5
ENSG00000021762	chr11;3141774;3141854;-|chr11;3141820;3141854;-	Self-epitope	Alternative SS	THP-1	HLA-A0201	ALLDGKATL	36.82	OSBPL5
ENSG00000021762	chr11;3141774;3141854;-|chr11;3141820;3141854;-	Self-epitope	Alternative SS	THP-1	HLA-C0303	RARERQESL	45.39	OSBPL5
ENSG00000021762	chr11;3141774;3141854;-|chr11;3141820;3141854;-	Self-epitope	Alternative SS	THP-1	HLA-A0201	FLLCVFLAC	171.94	OSBPL5
ENSG00000021762	chr11;3141774;3141854;-|chr11;3141820;3141854;-	Self-epitope	Alternative SS	THP-1	HLA-C0303	YAHCKGILY	67.78	OSBPL5
ENSG00000021762	chr11;3141774;3141854;-|chr11;3141820;3141854;-	Self-epitope	Alternative SS	THP-1	HLA-A0201	ALHEAILSI	18.23	OSBPL5
ENSG00000021762	chr11;3123510;3125423;-	Self-epitope	Neoskipping	THP-1	HLA-C0303	RAEDYTLTM	35.61	OSBPL5
ENSG00000021762	chr11;3141774;3141854;-|chr11;3141820;3141854;-	Self-epitope	Alternative SS	THP-1	HLA-A0201	KLSDYYYHA	7.82	OSBPL5
ENSG00000021762	chr11;3123510;3125423;-	Self-epitope	Neoskipping	THP-1	HLA-A0201	FLLCVFLAC	171.94	OSBPL5
ENSG00000021762	chr11;3141651;3141854;-|chr11;3141820;3141854;-	Self-epitope	Alternative SS	THP-1	HLA-C0303	YRYEDHSPW	19.05	OSBPL5
ENSG00000021762	chr11;3123510;3125423;-	Self-epitope	Neoskipping	HL-60	HLA-C0602	VRRQRLRQH	109.83	OSBPL5
ENSG00000021762	chr11;3123510;3125423;-	Self-epitope	Neoskipping	THP-1	HLA-C0303	RATQEKFAL	10.84	OSBPL5
ENSG00000021762	chr11;3141651;3141854;-|chr11;3141820;3141854;-	Self-epitope	Alternative SS	THP-1	HLA-A0201	FVLEPRSFL	199.72	OSBPL5
ENSG00000021762	chr11;3141774;3141854;-|chr11;3141820;3141854;-	Self-epitope	Alternative SS	THP-1	HLA-A0201	FVLEPRSFL	199.72	OSBPL5
ENSG00000021762	chr11;3141774;3141854;-|chr11;3141820;3141854;-	Self-epitope	Alternative SS	THP-1	HLA-C0303	LQSPRSWFL	172.77	OSBPL5
ENSG00000021762	chr11;3141774;3141854;-|chr11;3141820;3141854;-	Self-epitope	Alternative SS	THP-1	HLA-C0303	RATQEKFAL	10.84	OSBPL5
ENSG00000021762	chr11;3123510;3125423;-	Self-epitope	Neoskipping	THP-1	HLA-B1511	YAHCKGILY	153.6	OSBPL5
ENSG00000021762	chr11;3141774;3141854;-|chr11;3141820;3141854;-	Self-epitope	Alternative SS	THP-1	HLA-C0303	YGNSLSALL	169	OSBPL5
ENSG00000021762	chr11;3123510;3125423;-	Self-epitope	Neoskipping	THP-1	HLA-C0303	EAVARQTTF	20.72	OSBPL5
ENSG00000021762	chr11;3141774;3141854;-|chr11;3141820;3141854;-	Self-epitope	Alternative SS	THP-1	HLA-A0201	KSWTKLWCV	48.61	OSBPL5
ENSG00000021762	chr11;3141774;3141854;-|chr11;3141820;3141854;-	Self-epitope	Alternative SS	THP-1	HLA-A0201	LQSPRSWFL	78.65	OSBPL5
ENSG00000021762	chr11;3123510;3125423;-	Self-epitope	Neoskipping	THP-1	HLA-A0201	AMLSSTARA	102.27	OSBPL5
ENSG00000021762	chr11;3141774;3141854;-|chr11;3141820;3141854;-	Self-epitope	Alternative SS	THP-1	HLA-A0201	SLMPWKPQL	12.94	OSBPL5
ENSG00000021762	chr11;3141774;3141854;-|chr11;3141820;3141854;-	Self-epitope	Alternative SS	THP-1	HLA-C0303	EAVARQTTF	20.72	OSBPL5
ENSG00000021762	chr11;3141774;3141854;-|chr11;3141820;3141854;-	Self-epitope	Alternative SS	THP-1	HLA-A0201	LMWTLLKQL	70.19	OSBPL5
ENSG00000021762	chr11;3123510;3125423;-	Self-epitope	Neoskipping	THP-1	HLA-A0201	ALHEAILSI	18.23	OSBPL5
ENSG00000021762	chr11;3141774;3141854;-|chr11;3141820;3141854;-	Self-epitope	Alternative SS	THP-1	HLA-A0201	RLWQHVTRA	68.19	OSBPL5
ENSG00000021762	chr11;3141651;3141854;-|chr11;3141820;3141854;-	Self-epitope	Alternative SS	THP-1	HLA-A0201	FQAQLEFKL	57.65	OSBPL5
ENSG00000021762	chr11:3114853-3115015(+):kma_introns	Self-epitope	Intron retention	THP-1	HLA-C0303	RARERQESL	45.39	OSBPL5
ENSG00000021762	chr11;3123510;3125423;-	Self-epitope	Neoskipping	THP-1	HLA-A0201	SLMPWKPQL	12.94	OSBPL5
ENSG00000021762	chr11:3114853-3115015(+):kma_introns	Self-epitope	Intron retention	THP-1	HLA-C0303	LQSPRSWFL	172.77	OSBPL5
ENSG00000021762	chr11:3114853-3115015(+):kma_introns	Self-epitope	Intron retention	THP-1	HLA-C0303	EAVARQTTF	20.72	OSBPL5
ENSG00000021762	chr11:3114853-3115015(+):kma_introns	Self-epitope	Intron retention	THP-1	HLA-A0201	FLLCVFLAC	171.94	OSBPL5
ENSG00000021762	chr11:3114853-3115015(+):kma_introns	Self-epitope	Intron retention	THP-1	HLA-C0303	RATQEKFAL	10.84	OSBPL5
ENSG00000021762	chr11;3141774;3141854;-|chr11;3141820;3141854;-	Splicing-neoepitope	Alternative SS	THP-1	HLA-A0201	KLWAPKVRA	287.17	OSBPL5
ENSG00000021762	chr11:3114853-3115015(+):kma_introns	Self-epitope	Intron retention	THP-1	HLA-A0201	RLWQHVTRA	68.19	OSBPL5
ENSG00000021762	chr11;3123510;3125423;-	Self-epitope	Neoskipping	THP-1	HLA-C0303	YGNSLSALL	169	OSBPL5
ENSG00000021762	chr11;3123510;3125423;-	Self-epitope	Neoskipping	THP-1	HLA-C0303	YAHCKGILY	67.78	OSBPL5
ENSG00000021762	chr11;3123510;3125423;-	Self-epitope	Neoskipping	THP-1	HLA-C0303	RAAQAPTPG	268.09	OSBPL5
ENSG00000021762	chr11;3123510;3125423;-	Self-epitope	Neoskipping	THP-1	HLA-C0303	RARERQESL	45.39	OSBPL5
ENSG00000021762	chr11;3141774;3141854;-|chr11;3141820;3141854;-	Self-epitope	Alternative SS	THP-1	HLA-B1511	MPYAHCKGILY	396.9	OSBPL5
ENSG00000021762	chr11;3123510;3125423;-	Self-epitope	Neoskipping	HL-60	HLA-B5701	ITQEWHYRY	104.28	OSBPL5
ENSG00000021762	chr11;3123510;3125423;-	Self-epitope	Neoskipping	THP-1	HLA-C0303	AAQAPTPGL	86.97	OSBPL5
ENSG00000021762	chr11;3141651;3141854;-|chr11;3141820;3141854;-	Self-epitope	Alternative SS	THP-1	HLA-C0303	YGNSLSALL	169	OSBPL5
ENSG00000021762	chr11;3141651;3141854;-|chr11;3141820;3141854;-	Self-epitope	Alternative SS	THP-1	HLA-C0303	ALLDGKATL	71.76	OSBPL5
ENSG00000021762	chr11;3141651;3141854;-|chr11;3141820;3141854;-	Self-epitope	Alternative SS	THP-1	HLA-A0201	LQSPRSWFL	78.65	OSBPL5
ENSG00000021762	chr11;3141651;3141854;-|chr11;3141820;3141854;-	Self-epitope	Alternative SS	THP-1	HLA-B1511	YAHCKGILY	153.6	OSBPL5
ENSG00000021762	chr11;3141651;3141854;-|chr11;3141820;3141854;-	Self-epitope	Alternative SS	THP-1	HLA-A0201	SLCGLPASA	246.55	OSBPL5
ENSG00000021762	chr11;3141651;3141854;-|chr11;3141820;3141854;-	Self-epitope	Alternative SS	THP-1	HLA-A0201	LMWTLLKQL	70.19	OSBPL5
ENSG00000021762	chr11;3123510;3125423;-	Self-epitope	Neoskipping	THP-1	HLA-C0303	ALLDGKATL	71.76	OSBPL5
ENSG00000021762	chr11;3141651;3141854;-|chr11;3141820;3141854;-	Self-epitope	Alternative SS	THP-1	HLA-C0303	EAVARQTTF	20.72	OSBPL5
ENSG00000021762	chr11;3141651;3141854;-|chr11;3141820;3141854;-	Self-epitope	Alternative SS	THP-1	HLA-C0303	RAAQAPTPG	268.09	OSBPL5
ENSG00000021762	chr11;3141651;3141854;-|chr11;3141820;3141854;-	Self-epitope	Alternative SS	THP-1	HLA-C0303	AAQAPTPGL	86.97	OSBPL5
ENSG00000021762	chr11;3141651;3141854;-|chr11;3141820;3141854;-	Self-epitope	Alternative SS	THP-1	HLA-C0303	LQSPRSWFL	172.77	OSBPL5
ENSG00000021762	chr11;3141651;3141854;-|chr11;3141820;3141854;-	Self-epitope	Alternative SS	THP-1	HLA-A0201	LLIYKTPKV	12.71	OSBPL5
ENSG00000021762	chr11;3123510;3125423;-	Self-epitope	Neoskipping	THP-1	HLA-C0303	LQSPRSWFL	172.77	OSBPL5
ENSG00000021762	chr11;3123510;3125423;-	Self-epitope	Neoskipping	HL-60	HLA-B5701	RSWFLLCVF	33.86	OSBPL5
ENSG00000021762	chr11;3141774;3141854;-|chr11;3141820;3141854;-	Self-epitope	Alternative SS	THP-1	HLA-B1511	YAHCKGILY	153.6	OSBPL5
ENSG00000021762	chr11;3141774;3141854;-|chr11;3141820;3141854;-	Self-epitope	Alternative SS	THP-1	HLA-B1511	EAVARQTTF	341.7	OSBPL5
ENSG00000021762	chr11;3123510;3125423;-	Self-epitope	Neoskipping	THP-1	HLA-A0201	GILYGTMTL	87.67	OSBPL5
ENSG00000021762	chr11;3123510;3125423;-	Splicing-neoepitope	Neoskipping	THP-1	HLA-C0303	AAAGSTRRL	56.37	OSBPL5
ENSG00000021762	chr11;3141774;3141854;-|chr11;3141820;3141854;-	Splicing-neoepitope	Alternative SS	THP-1	HLA-C0303	RAWAPSHSP	234.97	OSBPL5
ENSG00000021762	chr11;3141651;3141854;-|chr11;3141820;3141854;-	Self-epitope	Alternative SS	THP-1	HLA-C0303	RARERQESL	45.39	OSBPL5
ENSG00000021762	chr11;3141774;3141854;-|chr11;3141820;3141854;-	Self-epitope	Alternative SS	THP-1	HLA-A0201	WLDALELAL	38.51	OSBPL5
ENSG00000021762	chr11;3141774;3141854;-|chr11;3141820;3141854;-	Self-epitope	Alternative SS	THP-1	HLA-A0201	SLCGLPASA	246.55	OSBPL5
ENSG00000021762	chr11;3123510;3125423;-	Self-epitope	Neoskipping	THP-1	HLA-C0303	FCISGSITA	203.2	OSBPL5
ENSG00000021762	chr11;3123510;3125423;-	Self-epitope	Neoskipping	THP-1	HLA-A0201	FQAQLEFKL	57.65	OSBPL5
ENSG00000021762	chr11;3141774;3141854;-|chr11;3141820;3141854;-	Self-epitope	Alternative SS	THP-1	HLA-C0303	RAAQAPTPG	268.09	OSBPL5
ENSG00000021762	chr11;3141651;3141854;-|chr11;3141820;3141854;-	Self-epitope	Alternative SS	THP-1	HLA-C0303	YAHCKGILY	67.78	OSBPL5
ENSG00000021762	chr11:3114853-3115015(+):kma_introns	Self-epitope	Intron retention	THP-1	HLA-A0201	LQSPRSWFL	78.65	OSBPL5
ENSG00000021762	chr11;3141774;3141854;-|chr11;3141820;3141854;-	Self-epitope	Alternative SS	THP-1	HLA-C0303	YVEQVQEEL	67.28	OSBPL5
ENSG00000021762	chr11;3141774;3141854;-|chr11;3141820;3141854;-	Self-epitope	Alternative SS	THP-1	HLA-C0303	FYGNSLSAL	213.93	OSBPL5
ENSG00000021762	chr11;3141774;3141854;-|chr11;3141820;3141854;-	Self-epitope	Alternative SS	THP-1	HLA-C0303	RVVLPTFVL	249.07	OSBPL5
ENSG00000021762	chr11:3114853-3115015(+):kma_introns	Self-epitope	Intron retention	THP-1	HLA-B1511	EAVARQTTF	341.7	OSBPL5
ENSG00000021762	chr11:3114853-3115015(+):kma_introns	Self-epitope	Intron retention	THP-1	HLA-A0201	SLMPWKPQL	12.94	OSBPL5
ENSG00000021762	chr11;3123510;3125423;-	Self-epitope	Neoskipping	THP-1	HLA-B1511	EAVARQTTF	341.7	OSBPL5
ENSG00000021762	chr11:3114853-3115015(+):kma_introns	Self-epitope	Intron retention	THP-1	HLA-A0201	AMLSSTARA	102.27	OSBPL5
ENSG00000021762	chr11:3114853-3115015(+):kma_introns	Self-epitope	Intron retention	THP-1	HLA-C0303	RAAQAPTPG	268.09	OSBPL5
ENSG00000021762	chr11;3141774;3141854;-|chr11;3141820;3141854;-	Self-epitope	Alternative SS	THP-1	HLA-C0303	LALRCSSLL	92.91	OSBPL5
ENSG00000021762	chr11;3141774;3141854;-|chr11;3141820;3141854;-	Self-epitope	Alternative SS	THP-1	HLA-C0303	ATVHPDQDL	84.91	OSBPL5
ENSG00000021762	chr11;3141651;3141854;-|chr11;3141820;3141854;-	Self-epitope	Alternative SS	THP-1	HLA-A0201	GQWVGTVLL	269.44	OSBPL5
ENSG00000021762	chr11;3141774;3141854;-|chr11;3141820;3141854;-	Self-epitope	Alternative SS	THP-1	HLA-C0303	AAQAPTPGL	86.97	OSBPL5
ENSG00000021762	chr11;3141774;3141854;-|chr11;3141820;3141854;-	Self-epitope	Alternative SS	THP-1	HLA-C0303	FVLEPRSFL	8.88	OSBPL5
ENSG00000021762	chr11;3141774;3141854;-|chr11;3141820;3141854;-	Self-epitope	Alternative SS	THP-1	HLA-A0201	GILYGTMTL	87.67	OSBPL5
ENSG00000021762	chr11;3141774;3141854;-|chr11;3141820;3141854;-	Self-epitope	Alternative SS	THP-1	HLA-A0201	FQAQLEFKL	57.65	OSBPL5
ENSG00000021762	chr11;3123510;3125423;-	Self-epitope	Neoskipping	THP-1	HLA-B1511	MPYAHCKGILY	396.9	OSBPL5
ENSG00000021762	chr11;3141651;3141854;-|chr11;3141820;3141854;-	Self-epitope	Alternative SS	THP-1	HLA-A0201	ALHEAILSI	18.23	OSBPL5
ENSG00000021762	chr11;3141651;3141854;-|chr11;3141820;3141854;-	Splicing-neoepitope	Alternative SS	THP-1	HLA-A0201	KLWAPKVRA	287.17	OSBPL5
ENSG00000021762	chr11;3141774;3141854;-|chr11;3141820;3141854;-	Self-epitope	Alternative SS	THP-1	HLA-C0303	FCISGSITA	203.2	OSBPL5
ENSG00000021762	chr11;3141651;3141854;-|chr11;3141820;3141854;-	Self-epitope	Alternative SS	THP-1	HLA-C0303	FCFKLFHPL	13.26	OSBPL5
ENSG00000021762	chr11;3141651;3141854;-|chr11;3141820;3141854;-	Self-epitope	Alternative SS	THP-1	HLA-C0303	LALRCSSLL	92.91	OSBPL5
ENSG00000021762	chr11:3114853-3115015(+):kma_introns	Self-epitope	Intron retention	THP-1	HLA-C0303	YRYEDHSPW	19.05	OSBPL5
ENSG00000021762	chr11;3123510;3125423;-	Self-epitope	Neoskipping	HL-60	HLA-B5701	GSGSSALFW	169.59	OSBPL5
ENSG00000021762	chr11;3141651;3141854;-|chr11;3141820;3141854;-	Self-epitope	Alternative SS	THP-1	HLA-C0303	RATQEKFAL	10.84	OSBPL5
ENSG00000021762	chr11;3141651;3141854;-|chr11;3141820;3141854;-	Self-epitope	Alternative SS	THP-1	HLA-A0201	SLMPWKPQL	12.94	OSBPL5
ENSG00000021762	chr11:3114853-3115015(+):kma_introns	Self-epitope	Intron retention	THP-1	HLA-C0303	AAQAPTPGL	86.97	OSBPL5
ENSG00000021762	chr11;3141651;3141854;-|chr11;3141820;3141854;-	Self-epitope	Alternative SS	THP-1	HLA-A0201	WLDALELAL	38.51	OSBPL5
ENSG00000021762	chr11;3123510;3125423;-	Self-epitope	Neoskipping	HL-60	HLA-C0602	CRKEARRLQ	204.05	OSBPL5
ENSG00000021762	chr11;3141651;3141854;-|chr11;3141820;3141854;-	Self-epitope	Alternative SS	THP-1	HLA-A0201	PLDQSVWAV	255.38	OSBPL5
ENSG00000021762	chr11;3141651;3141854;-|chr11;3141820;3141854;-	Self-epitope	Alternative SS	THP-1	HLA-C0303	RAEDYTLTM	35.61	OSBPL5
ENSG00000021762	chr11;3141651;3141854;-|chr11;3141820;3141854;-	Self-epitope	Alternative SS	THP-1	HLA-B1511	EAVARQTTF	341.7	OSBPL5
ENSG00000021762	chr11;3141651;3141854;-|chr11;3141820;3141854;-	Self-epitope	Alternative SS	THP-1	HLA-C0303	FCISGSITA	203.2	OSBPL5
ENSG00000021762	chr11;3141774;3141854;-|chr11;3141820;3141854;-	Self-epitope	Alternative SS	THP-1	HLA-A0201	AMLSSTARA	102.27	OSBPL5
ENSG00000021762	chr11;3141774;3141854;-|chr11;3141820;3141854;-	Self-epitope	Alternative SS	THP-1	HLA-C0303	ALLDGKATL	71.76	OSBPL5
ENSG00000021762	chr11;3141774;3141854;-|chr11;3141820;3141854;-	Self-epitope	Alternative SS	THP-1	HLA-C0303	WCVLKPGVL	234.49	OSBPL5
ENSG00000021762	chr11;3123510;3125423;-	Self-epitope	Neoskipping	THP-1	HLA-A0201	ALLDGKATL	36.82	OSBPL5
ENSG00000021762	chr11;3141651;3141854;-|chr11;3141820;3141854;-	Self-epitope	Alternative SS	THP-1	HLA-A0201	KLSDYYYHA	7.82	OSBPL5
ENSG00000021762	chr11;3141651;3141854;-|chr11;3141820;3141854;-	Self-epitope	Alternative SS	THP-1	HLA-C0303	RVVLPTFVL	249.07	OSBPL5
ENSG00000021762	chr11;3123510;3125423;-	Self-epitope	Neoskipping	THP-1	HLA-A0201	RLWQHVTRA	68.19	OSBPL5
ENSG00000021762	chr11;3141651;3141854;-|chr11;3141820;3141854;-	Self-epitope	Alternative SS	THP-1	HLA-A0201	FLLCVFLAC	171.94	OSBPL5
ENSG00000021762	chr11;3141651;3141854;-|chr11;3141820;3141854;-	Self-epitope	Alternative SS	THP-1	HLA-B1511	MPYAHCKGILY	396.9	OSBPL5
ENSG00000021762	chr11;3141651;3141854;-|chr11;3141820;3141854;-	Self-epitope	Alternative SS	THP-1	HLA-C0303	YVEQVQEEL	67.28	OSBPL5
ENSG00000021762	chr11;3141651;3141854;-|chr11;3141820;3141854;-	Self-epitope	Alternative SS	THP-1	HLA-A0201	FCFKLFHPL	310.49	OSBPL5
ENSG00000021762	chr11:3114853-3115015(+):kma_introns	Self-epitope	Intron retention	THP-1	HLA-A0201	ALHEAILSI	18.23	OSBPL5
ENSG00000021762	chr11;3123510;3125423;-	Self-epitope	Neoskipping	THP-1	HLA-C0303	FYGNSLSAL	213.93	OSBPL5
ENSG00000021762	chr11;3141651;3141854;-|chr11;3141820;3141854;-	Self-epitope	Alternative SS	THP-1	HLA-C0303	WCVLKPGVL	234.49	OSBPL5
ENSG00000021762	chr11;3141651;3141854;-|chr11;3141820;3141854;-	Self-epitope	Alternative SS	THP-1	HLA-A0201	KSWTKLWCV	48.61	OSBPL5
ENSG00000021762	chr11;3141651;3141854;-|chr11;3141820;3141854;-	Splicing-neoepitope	Alternative SS	THP-1	HLA-C0303	RAWAPSHSP	234.97	OSBPL5
ENSG00000021762	chr11;3123510;3125423;-	Splicing-neoepitope	Neoskipping	HL-60	HLA-C0602	SRESRSRTT	382.63	OSBPL5
ENSG00000021762	chr11;3141651;3141854;-|chr11;3141820;3141854;-	Self-epitope	Alternative SS	THP-1	HLA-A0201	RLWQHVTRA	68.19	OSBPL5
ENSG00000021762	chr11;3141651;3141854;-|chr11;3141820;3141854;-	Self-epitope	Alternative SS	THP-1	HLA-C0303	FYGNSLSAL	213.93	OSBPL5
ENSG00000021762	chr11;3141651;3141854;-|chr11;3141820;3141854;-	Self-epitope	Alternative SS	THP-1	HLA-C0303	FVLEPRSFL	8.88	OSBPL5
ENSG00000021762	chr11;3141651;3141854;-|chr11;3141820;3141854;-	Self-epitope	Alternative SS	THP-1	HLA-C0303	ATVHPDQDL	84.91	OSBPL5
ENSG00000021762	chr11;3123510;3125423;-	Self-epitope	Neoskipping	THP-1	HLA-A0201	LQSPRSWFL	78.65	OSBPL5
ENSG00000021762	chr11;3141651;3141854;-|chr11;3141820;3141854;-	Self-epitope	Alternative SS	THP-1	HLA-A0201	VLLHCCELI	64.12	OSBPL5
ENSG00000021762	chr11;3141651;3141854;-|chr11;3141820;3141854;-	Self-epitope	Alternative SS	THP-1	HLA-A0201	AMLSSTARA	102.27	OSBPL5
ENSG00000021762	chr11;3141651;3141854;-|chr11;3141820;3141854;-	Self-epitope	Alternative SS	THP-1	HLA-A0201	GILYGTMTL	87.67	OSBPL5
ENSG00000021762	chr11;3123510;3125423;-	Self-epitope	Neoskipping	THP-1	HLA-C0303	YRYEDHSPW	19.05	OSBPL5
ENSG00000021762	chr11;3141651;3141854;-|chr11;3141820;3141854;-	Self-epitope	Alternative SS	THP-1	HLA-A0201	ALLDGKATL	36.82	OSBPL5
ENSG00000023041	chr10;114198146;114201950;-	Self-epitope	Neoskipping	HL-60	HLA-B5701	TTIAVGMLF	38.65	ZDHHC6
ENSG00000023041	chr10;114198146;114201950;-	Self-epitope	Neoskipping	HL-60	HLA-C0602	ARRDPLPIV	484.16	ZDHHC6
ENSG00000023041	chr10;114198146;114201950;-	Self-epitope	Neoskipping	CA46	HLA-C1202	AAFATTLFA	467.9	ZDHHC6
ENSG00000023041	chr10;114198146;114201950;-	Self-epitope	Neoskipping	CA46	HLA-C1202	LAAFATTLF	42.2	ZDHHC6
ENSG00000023041	chr10;114198146;114201950;-	Self-epitope	Neoskipping	CA46	HLA-C1202	LALGTTIAV	137.7	ZDHHC6
ENSG00000023041	chr10;114198146;114201950;-	Self-epitope	Neoskipping	CA46	HLA-C1202	TTIAVGMLF	330.9	ZDHHC6
ENSG00000023041	chr10;114198146;114201950;-	Self-epitope	Neoskipping	CA46	HLA-B2704	HRLSFGWNTV	270.2	ZDHHC6
ENSG00000023041	chr10;114198146;114201950;-	Self-epitope	Neoskipping	HL-60	HLA-B5701	LAAFATTLF	457.27	ZDHHC6
ENSG00000023041	chr10;114198146;114201950;-	Self-epitope	Neoskipping	CA46	HLA-C1202	MSAARRDPL	283.6	ZDHHC6
ENSG00000023191	chr11;498457;498627;-|chr11;498457;498570;-	Self-epitope	Alternative SS	THP-1	HLA-A0201	TLWIWECGI	46.04	RNH1
ENSG00000023191	chr11;498457;498627;-|chr11;498457;498570;-	Self-epitope	Alternative SS	THP-1	HLA-A0201	WIWECGITA	82.71	RNH1
ENSG00000023191	chr11;498457;498627;-|chr11;498457;498570;-	Self-epitope	Alternative SS	THP-1	HLA-C0303	RAKESLKEL	148.37	RNH1
ENSG00000023191	chr11;498457;498627;-|chr11;498457;498570;-	Splicing-neoepitope	Alternative SS	THP-1	HLA-C0303	WAKESLKEL	45.46	RNH1
ENSG00000023287	chr8;53558262;53558427;-|chr8;53558262;53558406;-	Splicing-neoepitope	Alternative SS	HL-60	HLA-C0602	KRGDSSSLV	294.09	RB1CC1
ENSG00000023287	chr8;53558262;53558427;-|chr8;53558262;53558406;-	Self-epitope	Alternative SS	HL-60	HLA-C0602	TRGDSSSLV	119.52	RB1CC1
ENSG00000023516	chr13;42882744;42888030;+	Self-epitope	Neoskipping	THP-1	HLA-C0303	ESNGNSSSW	388.35	AKAP11
ENSG00000025434	chr11;47281948;47282226;+|chr11;47281948;47282224;+	Self-epitope	Alternative SS	THP-1	HLA-A0201	KLPPLLSEI	27.44	NR1H3
ENSG00000025434	chr11;47281948;47282226;+|chr11;47281948;47282224;+	Self-epitope	Alternative SS	THP-1	HLA-A0201	YVEALHAYV	87.08	NR1H3
ENSG00000025434	chr11;47281948;47282226;+|chr11;47281948;47282224;+	Self-epitope	Alternative SS	THP-1	HLA-A0201	RLMFPRMLM	433.27	NR1H3
ENSG00000025434	chr11;47281948;47282226;+|chr11;47281948;47282224;+	Self-epitope	Alternative SS	THP-1	HLA-C0303	QLNDAEFAL	297.75	NR1H3
ENSG00000025434	chr11;47281948;47282226;+|chr11;47281948;47282224;+	Self-epitope	Alternative SS	THP-1	HLA-A0201	GMIEKLVAA	16.79	NR1H3
ENSG00000025434	chr11;47281948;47282226;+|chr11;47281948;47282224;+	Splicing-neoepitope	Alternative SS	THP-1	HLA-C0303	FLTPPNPAP	279.6	NR1H3
ENSG00000025434	chr11;47281948;47282226;+|chr11;47281948;47282224;+	Self-epitope	Alternative SS	THP-1	HLA-A0201	LLIAISIFS	403.59	NR1H3
ENSG00000025434	chr11;47281948;47282226;+|chr11;47281948;47282224;+	Splicing-neoepitope	Alternative SS	THP-1	HLA-A0201	ILAPQGFLT	401.62	NR1H3
ENSG00000025434	chr11;47281948;47282226;+|chr11;47281948;47282224;+	Self-epitope	Alternative SS	THP-1	HLA-A0201	LQDKKLPPL	171.77	NR1H3
ENSG00000025434	chr11;47281948;47282226;+|chr11;47281948;47282224;+	Self-epitope	Alternative SS	THP-1	HLA-C0303	FALLIAISI	30.53	NR1H3
ENSG00000025434	chr11;47281948;47282226;+|chr11;47281948;47282224;+	Self-epitope	Alternative SS	THP-1	HLA-A0201	VLSEEQIRL	68.91	NR1H3
ENSG00000025434	chr11;47281948;47282226;+|chr11;47281948;47282224;+	Self-epitope	Alternative SS	THP-1	HLA-C0303	RYNPGSESI	417.56	NR1H3
ENSG00000025434	chr11;47281948;47282226;+|chr11;47281948;47282224;+	Self-epitope	Alternative SS	THP-1	HLA-A0201	FALLIAISI	494.43	NR1H3
ENSG00000025434	chr11;47281948;47282226;+|chr11;47281948;47282224;+	Self-epitope	Alternative SS	THP-1	HLA-A0201	LQVEFINPI	39.87	NR1H3
ENSG00000025434	chr11;47281948;47282226;+|chr11;47281948;47282224;+	Self-epitope	Alternative SS	THP-1	HLA-A0201	QLNDAEFAL	38.18	NR1H3
ENSG00000025434	chr11;47281948;47282226;+|chr11;47281948;47282224;+	Self-epitope	Alternative SS	THP-1	HLA-A0201	LIAISIFSA	169.6	NR1H3
ENSG00000025434	chr11;47281948;47282226;+|chr11;47281948;47282224;+	Self-epitope	Alternative SS	THP-1	HLA-C0303	RASSPPQIL	4.61	NR1H3
ENSG00000025434	chr11;47281948;47282226;+|chr11;47281948;47282224;+	Self-epitope	Alternative SS	THP-1	HLA-A0201	RMLMKLVSL	26.52	NR1H3
ENSG00000025434	chr11;47281948;47282226;+|chr11;47281948;47282224;+	Self-epitope	Alternative SS	THP-1	HLA-C0303	FSADRPNVQ	199.87	NR1H3
ENSG00000025434	chr11;47281948;47282226;+|chr11;47281948;47282224;+	Self-epitope	Alternative SS	THP-1	HLA-A0201	PLLSEIWDV	134.22	NR1H3
ENSG00000025434	chr11;47281948;47282226;+|chr11;47281948;47282224;+	Self-epitope	Alternative SS	THP-1	HLA-B1511	HTYVEALHAY	352	NR1H3
ENSG00000025434	chr11;47281948;47282226;+|chr11;47281948;47282224;+	Self-epitope	Alternative SS	THP-1	HLA-C0303	EALHAYVSI	96.31	NR1H3
ENSG00000025434	chr11;47281948;47282226;+|chr11;47281948;47282224;+	Self-epitope	Alternative SS	THP-1	HLA-B1511	FAKAGLQVEF	221.7	NR1H3
ENSG00000025796	chr6;108194115;108202353;-	Self-epitope	Neoskipping	THP-1	HLA-A0201	TLISMPYHV	5.37	SEC63
ENSG00000025796	chr6;108194115;108202353;-	Self-epitope	Neoskipping	THP-1	HLA-A0201	KQEWWWLYI	377.59	SEC63
ENSG00000025796	chr6;108194115;108202353;-	Self-epitope	Neoskipping	THP-1	HLA-C0303	IADRKEQTL	31.34	SEC63
ENSG00000025796	chr6;108194115;108202353;-	Self-epitope	Neoskipping	THP-1	HLA-A0201	SMPYHVCTL	95.8	SEC63
ENSG00000025796	chr6;108194115;108202353;-	Splicing-neoepitope	Neoskipping	THP-1	HLA-A0201	SLYFPEVEL	65.93	SEC63
ENSG00000025796	chr6;108194115;108202353;-	Splicing-neoepitope	Neoskipping	THP-1	HLA-C0303	SLYFPEVEL	113.44	SEC63
ENSG00000026297	chr6;167343278;167352383;-	Splicing-neoepitope	Neoskipping	HL-60	HLA-C0602	YRELDLNRM	176.98	RNASET2
ENSG00000026297	chr6;167343278;167352383;-	Self-epitope	Neoskipping	HL-60	HLA-C0602	YRELDLNSV	307.58	RNASET2
ENSG00000026297	chr6;167344605;167352383;-	Splicing-neoepitope	Neoskipping	CA46	HLA-B2704	NRLQILKMPL	456	RNASET2
ENSG00000026297	chr6;167344605;167352383;-	Self-epitope	Neoskipping	HL-60	HLA-C0602	YRELDLNSV	307.58	RNASET2
ENSG00000026297	chr6;167343278;167352383;-	Splicing-neoepitope	Neoskipping	HL-60	HLA-C0602	NRMRKYRQL	90.61	RNASET2
ENSG00000026297	chr6;167356576;167365976;-	Self-epitope	Neoskipping	HL-60	HLA-B5701	KSEGCNRSW	64.46	RNASET2
ENSG00000026297	chr6;167344605;167352383;-	Splicing-neoepitope	Neoskipping	HL-60	HLA-C0602	YRELDLNRL	279.09	RNASET2
ENSG00000026950	chr6;26409960;26410234;+	Self-epitope	Neoskipping	HL-60	HLA-C0602	LRWRSIQYA	402.87	BTN3A1
ENSG00000026950	chr6;26409960;26410234;+	Splicing-neoepitope	Neoskipping	HL-60	HLA-C0602	TRGWRSIQY	417.06	BTN3A1
ENSG00000028528	chr15;64429060;64429131;+|chr15;64429064;64429131;+	Self-epitope	Alternative SS	THP-1	HLA-A0201	LLYSQQQLA	200.79	SNX1
ENSG00000028528	chr15;64429060;64429131;+|chr15;64429064;64429131;+	Self-epitope	Alternative SS	THP-1	HLA-C0303	FKNHVIKYL	294.35	SNX1
ENSG00000028528	chr15;64429060;64429131;+|chr15;64429064;64429131;+	Self-epitope	Alternative SS	THP-1	HLA-A0201	TLLYSQQQL	429.52	SNX1
ENSG00000028528	chr15;64429060;64429131;+|chr15;64429064;64429131;+	Self-epitope	Alternative SS	THP-1	HLA-A0201	QQLAKYWEA	437.87	SNX1
ENSG00000028528	chr15;64429060;64429131;+|chr15;64429064;64429131;+	Self-epitope	Alternative SS	HL-60	HLA-C0602	FKNHVIKYL	315.67	SNX1
ENSG00000028528	chr15;64429060;64429131;+|chr15;64429064;64429131;+	Self-epitope	Alternative SS	CA46	HLA-C1202	HVIKYLETL	180.1	SNX1
ENSG00000028528	chr15;64429060;64429131;+|chr15;64429064;64429131;+	Self-epitope	Alternative SS	CA46	HLA-C1202	FKNHVIKYL	430.8	SNX1
ENSG00000028528	chr15;64429060;64429131;+|chr15;64429064;64429131;+	Self-epitope	Alternative SS	CA46	HLA-C1202	YSQQQLAKY	472.5	SNX1
ENSG00000028528	chr15;64429060;64429131;+|chr15;64429064;64429131;+	Self-epitope	Alternative SS	THP-1	HLA-C0303	LAKYWEAFL	107.76	SNX1
ENSG00000028528	chr15;64429060;64429131;+|chr15;64429064;64429131;+	Splicing-neoepitope	Alternative SS	HL-60	HLA-C0602	IRFERNPRT	233.06	SNX1
ENSG00000029364	chr14;69925080;69925446;+|chr14;69925080;69925181;+	Self-epitope	Alternative SS	THP-1	HLA-A0201	ATVHVLPEV	57.68	SLC39A9
ENSG00000029364	chr14;69925080;69925446;+|chr14;69925080;69925181;+	Self-epitope	Alternative SS	THP-1	HLA-A0201	LVLGCLIPL	28.22	SLC39A9
ENSG00000029364	chr14;69925080;69925446;+|chr14;69925080;69925181;+	Self-epitope	Alternative SS	THP-1	HLA-A0201	VLGCLIPLI	22.04	SLC39A9
ENSG00000029364	chr14;69925080;69925446;+|chr14;69925080;69925181;+	Self-epitope	Alternative SS	CA46	HLA-C1202	LSRLEVAAL	402	SLC39A9
ENSG00000029364	chr14;69925080;69925446;+|chr14;69925080;69925181;+	Self-epitope	Alternative SS	THP-1	HLA-A0201	CLIPLILSV	11.7	SLC39A9
ENSG00000030066	chr11;47804625;47804750;-|chr11;47804625;47804747;-	Self-epitope	Alternative SS	THP-1	HLA-A0201	WLINSYKKV	247.28	NUP160
ENSG00000030066	chr11;47804625;47804750;-|chr11;47804625;47804747;-	Splicing-neoepitope	Alternative SS	THP-1	HLA-C0303	YKVDAAELL	27.36	NUP160
ENSG00000030066	chr11;47804625;47804750;-|chr11;47804625;47804747;-	Self-epitope	Alternative SS	THP-1	HLA-C0303	YKKVDAAEL	181.51	NUP160
ENSG00000030110	chr6:33541644-33541850(+):kma_introns	Splicing-neoepitope	Intron retention	THP-1	HLA-A0201	FLYLLLASL	10.66	BAK1
ENSG00000030110	chr6:33541644-33541850(+):kma_introns	Self-epitope	Intron retention	THP-1	HLA-A0201	VVLLGQFVV	195.94	BAK1
ENSG00000030110	chr6:33541644-33541850(+):kma_introns	Splicing-neoepitope	Intron retention	THP-1	HLA-A0201	FLGFLYLLL	39.59	BAK1
ENSG00000030110	chr6:33541644-33541850(+):kma_introns	Splicing-neoepitope	Intron retention	THP-1	HLA-C0303	FLYLLLASL	344.1	BAK1
ENSG00000031691	chr6;49431165;49438687;+	Self-epitope	Neoskipping	THP-1	HLA-A0201	TMMESVIMT	17.8	CENPQ
ENSG00000031691	chr6;49431165;49438687;+	Self-epitope	Neoskipping	THP-1	HLA-C0303	TAASKRKTW	307.35	CENPQ
ENSG00000031691	chr6;49431165;49438687;+	Self-epitope	Neoskipping	THP-1	HLA-A0201	HLQTMMESV	80.05	CENPQ
ENSG00000032444	chr19;7619960;7620493;+	Self-epitope	Neoskipping	CA46	HLA-C1202	TSMFTGSAF	82.3	PNPLA6
ENSG00000032444	chr19;7619960;7620493;+	Splicing-neoepitope	Neoskipping	CA46	HLA-B2704	RRSPAKLGL	176.4	PNPLA6
ENSG00000032444	chr19;7619960;7620493;+	Splicing-neoepitope	Neoskipping	CA46	HLA-B2704	RRSPAKLGLL	297.1	PNPLA6
ENSG00000032444	chr19;7619960;7620493;+	Self-epitope	Neoskipping	CA46	HLA-C1202	WAKSMTSVL	68.2	PNPLA6
ENSG00000032444	chr19;7619960;7620493;+	Self-epitope	Neoskipping	CA46	HLA-B2704	SRRADVLAF	286.4	PNPLA6
ENSG00000032444	chr19;7619960;7620493;+	Self-epitope	Neoskipping	CA46	HLA-C1202	LTYPVTSMF	30.5	PNPLA6
ENSG00000032444	chr19;7619960;7620493;+	Self-epitope	Neoskipping	CA46	HLA-C1202	MGAKTVIAI	259.1	PNPLA6
ENSG00000032444	chr19;7619960;7620493;+	Self-epitope	Neoskipping	CA46	HLA-C1202	YLRPPIDCF	232.3	PNPLA6
ENSG00000032444	chr19;7619960;7620493;+	Self-epitope	Neoskipping	CA46	HLA-B2704	WRYVRASMTL	30.3	PNPLA6
ENSG00000032444	chr19;7619960;7620493;+	Self-epitope	Neoskipping	CA46	HLA-C1202	RAREWAKSM	265.9	PNPLA6
ENSG00000032444	chr19;7619960;7620493;+	Self-epitope	Neoskipping	CA46	HLA-C1202	RASMTLSGY	315.9	PNPLA6
ENSG00000032444	chr19;7619960;7620493;+	Self-epitope	Neoskipping	CA46	HLA-B2704	VRASMTLSGY	458.3	PNPLA6
ENSG00000032444	chr19;7619960;7620493;+	Self-epitope	Neoskipping	CA46	HLA-C1202	YINNLPADI	359.4	PNPLA6
ENSG00000033100	chr7;150932697;150934460;+	Self-epitope	Neoskipping	THP-1	HLA-C0303	RAYSEIEQL	16.77	CHPF2
ENSG00000033100	chr7;150932697;150934460;+	Self-epitope	Neoskipping	THP-1	HLA-B1511	HPVSEGTLMY	290	CHPF2
ENSG00000033100	chr7;150932697;150934460;+	Self-epitope	Neoskipping	HL-60	HLA-B5701	LMYRLHKRF	427.14	CHPF2
ENSG00000033100	chr7;150932697;150934460;+	Self-epitope	Neoskipping	THP-1	HLA-C0303	FAVHPVSEG	25.67	CHPF2
ENSG00000033100	chr7;150932697;150934460;+	Self-epitope	Neoskipping	THP-1	HLA-C0303	RLHKRFSAL	107.23	CHPF2
ENSG00000033100	chr7;150932697;150934460;+	Self-epitope	Neoskipping	THP-1	HLA-B1511	FSALELERAY	490.5	CHPF2
ENSG00000033100	chr7;150932697;150934460;+	Self-epitope	Neoskipping	THP-1	HLA-A0201	SAFLSAFAV	348.83	CHPF2
ENSG00000033100	chr7;150932697;150934460;+	Self-epitope	Neoskipping	HL-60	HLA-B5701	RAYSEIEQL	433.32	CHPF2
ENSG00000035115	chr2;231023;231191;-|chr2;231087;231191;-	Splicing-neoepitope	Alternative SS	THP-1	HLA-A0201	MVSDLVIIL	93.48	SH3YL1
ENSG00000035115	chr2;231023;231191;-|chr2;231087;231191;-	Self-epitope	Alternative SS	THP-1	HLA-A0201	FQAGDRITV	99.25	SH3YL1
ENSG00000035115	chr2;231023;231191;-|chr2;231087;231191;-	Self-epitope	Alternative SS	THP-1	HLA-B1511	YKLYPGLSSY	431	SH3YL1
ENSG00000035115	chr2;231023;231191;-|chr2;231087;231191;-	Self-epitope	Alternative SS	THP-1	HLA-A0201	GLSSYHERV	100.19	SH3YL1
ENSG00000035115	chr2;231023;231191;-|chr2;231087;231191;-	Splicing-neoepitope	Alternative SS	THP-1	HLA-A0201	ILDSFTEKL	42.81	SH3YL1
ENSG00000035115	chr2;231023;231191;-|chr2;231087;231191;-	Self-epitope	Alternative SS	THP-1	HLA-C0303	QAGDRITVI	253.88	SH3YL1
ENSG00000035115	chr2;231023;231191;-|chr2;231087;231191;-	Self-epitope	Alternative SS	THP-1	HLA-C0303	YSFEGQQPG	211.82	SH3YL1
ENSG00000035115	chr2;231023;231191;-|chr2;231087;231191;-	Splicing-neoepitope	Alternative SS	THP-1	HLA-C0303	HCQDHSSHL	392.12	SH3YL1
ENSG00000035115	chr2;231023;231191;-|chr2;231087;231191;-	Self-epitope	Alternative SS	THP-1	HLA-B1511	QPIEVTALY	137.3	SH3YL1
ENSG00000035681	chr8;59498319;59499017;-	Self-epitope	Neoskipping	THP-1	HLA-C0303	LSTGTDGCL	320.46	NSMAF
ENSG00000035681	chr8;59498319;59499017;-	Splicing-neoepitope	Neoskipping	THP-1	HLA-A0201	SGMEIPFYL	129.11	NSMAF
ENSG00000035681	chr8;59498319;59499017;-	Self-epitope	Neoskipping	THP-1	HLA-A0201	LLVWDLLGA	80.63	NSMAF
ENSG00000035681	chr8;59498319;59499017;-	Self-epitope	Neoskipping	THP-1	HLA-A0201	WMNEQCSSI	74.6	NSMAF
ENSG00000035681	chr8;59498319;59499017;-	Self-epitope	Neoskipping	THP-1	HLA-C0303	FSPDSRHVL	28.54	NSMAF
ENSG00000035681	chr8;59498319;59499017;-	Splicing-neoepitope	Neoskipping	THP-1	HLA-C0303	REYRATQVL	368.11	NSMAF
ENSG00000035681	chr8;59498319;59499017;-	Splicing-neoepitope	Neoskipping	THP-1	HLA-B1511	LAVSLVNCSF	339.5	NSMAF
ENSG00000035681	chr8;59498319;59499017;-	Splicing-neoepitope	Neoskipping	THP-1	HLA-A0201	SLVNCSFGT	103.53	NSMAF
ENSG00000035681	chr8;59498319;59499017;-	Self-epitope	Neoskipping	THP-1	HLA-C0303	FVWDGNSVL	7.94	NSMAF
ENSG00000035681	chr8;59498319;59499017;-	Self-epitope	Neoskipping	THP-1	HLA-A0201	FVWDGNSVL	23.47	NSMAF
ENSG00000035681	chr8;59498319;59499017;-	Self-epitope	Neoskipping	THP-1	HLA-C0303	LSGSQSGEL	458.91	NSMAF
ENSG00000035928	chr4;39304357;39304494;-|chr4;39304357;39304435;-	Self-epitope	Alternative SS	THP-1	HLA-B1511	WCARSKALTY	395.6	RFC1
ENSG00000035928	chr4;39304357;39304494;-|chr4;39304357;39304435;-	Self-epitope	Alternative SS	THP-1	HLA-C0303	RAYNKEAHL	5.75	RFC1
ENSG00000035928	chr4;39304357;39304494;-|chr4;39304357;39304435;-	Self-epitope	Alternative SS	CA46	HLA-C1202	FQRPRVEQI	289.9	RFC1
ENSG00000035928	chr4;39304357;39304494;-|chr4;39304357;39304435;-	Self-epitope	Alternative SS	THP-1	HLA-C0303	FAAGEETAH	53.07	RFC1
ENSG00000035928	chr4;39304357;39304494;-|chr4;39304357;39304435;-	Self-epitope	Alternative SS	THP-1	HLA-C0303	EAHLTPYSL	89.34	RFC1
ENSG00000035928	chr4;39304357;39304494;-|chr4;39304357;39304435;-	Self-epitope	Alternative SS	THP-1	HLA-C0303	YSIAPLFVQ	495.49	RFC1
ENSG00000035928	chr4;39304357;39304494;-|chr4;39304357;39304435;-	Self-epitope	Alternative SS	THP-1	HLA-C0303	FHDYSIAPL	32.11	RFC1
ENSG00000035928	chr4;39304357;39304494;-|chr4;39304357;39304435;-	Self-epitope	Alternative SS	THP-1	HLA-C0303	YASVLPGEL	5.82	RFC1
ENSG00000035928	chr4;39304357;39304494;-|chr4;39304357;39304435;-	Self-epitope	Alternative SS	THP-1	HLA-C0303	MWCARSKAL	211.84	RFC1
ENSG00000035928	chr4;39304357;39304494;-|chr4;39304357;39304435;-	Self-epitope	Alternative SS	CA46	HLA-C1202	YSSKRTVNM	93.5	RFC1
ENSG00000035928	chr4;39304357;39304494;-|chr4;39304357;39304435;-	Self-epitope	Alternative SS	THP-1	HLA-A0201	LLPAQAIYA	176.67	RFC1
ENSG00000035928	chr4;39304357;39304494;-|chr4;39304357;39304435;-	Self-epitope	Alternative SS	CA46	HLA-C1202	IVQDLALHM	411	RFC1
ENSG00000035928	chr4;39304357;39304494;-|chr4;39304357;39304435;-	Self-epitope	Alternative SS	CA46	HLA-C1202	YASVLPGELM	362.7	RFC1
ENSG00000035928	chr4;39304357;39304494;-|chr4;39304357;39304435;-	Self-epitope	Alternative SS	THP-1	HLA-B1511	CARSKALTY	271.1	RFC1
ENSG00000035928	chr4;39304357;39304494;-|chr4;39304357;39304435;-	Self-epitope	Alternative SS	CA46	HLA-B2704	SRHSTSPSL	393.3	RFC1
ENSG00000035928	chr4;39304357;39304494;-|chr4;39304357;39304435;-	Self-epitope	Alternative SS	THP-1	HLA-A0201	YLSLLRDAL	259.7	RFC1
ENSG00000035928	chr4;39304357;39304494;-|chr4;39304357;39304435;-	Self-epitope	Alternative SS	THP-1	HLA-A0201	ALMDTYYLM	5.31	RFC1
ENSG00000035928	chr4;39304357;39304494;-|chr4;39304357;39304435;-	Self-epitope	Alternative SS	THP-1	HLA-A0201	KQNWSLLPA	280.33	RFC1
ENSG00000035928	chr4;39304357;39304494;-|chr4;39304357;39304435;-	Self-epitope	Alternative SS	THP-1	HLA-B1511	LALHMSLRTY	428.5	RFC1
ENSG00000035928	chr4;39304357;39304494;-|chr4;39304357;39304435;-	Self-epitope	Alternative SS	THP-1	HLA-A0201	AMNEIILGA	19.34	RFC1
ENSG00000035928	chr4;39304357;39304494;-|chr4;39304357;39304435;-	Self-epitope	Alternative SS	THP-1	HLA-A0201	SLVHYCFDL	28.02	RFC1
ENSG00000035928	chr4;39304357;39304494;-|chr4;39304357;39304435;-	Self-epitope	Alternative SS	THP-1	HLA-A0201	HLTPYSLQA	497.03	RFC1
ENSG00000035928	chr4;39304357;39304494;-|chr4;39304357;39304435;-	Self-epitope	Alternative SS	THP-1	HLA-C0303	YSSKRTVNM	79.58	RFC1
ENSG00000035928	chr4;39304357;39304494;-|chr4;39304357;39304435;-	Self-epitope	Alternative SS	THP-1	HLA-C0303	VALMDTYYL	62.44	RFC1
ENSG00000035928	chr4;39304357;39304494;-|chr4;39304357;39304435;-	Self-epitope	Alternative SS	THP-1	HLA-C0303	AAGEETAHM	212.51	RFC1
ENSG00000035928	chr4;39304357;39304494;-|chr4;39304357;39304435;-	Self-epitope	Alternative SS	THP-1	HLA-A0201	VALMDTYYL	255.06	RFC1
ENSG00000035928	chr4;39304357;39304494;-|chr4;39304357;39304435;-	Self-epitope	Alternative SS	CA46	HLA-C1202	RAYNKEAHL	434.5	RFC1
ENSG00000035928	chr4;39304357;39304494;-|chr4;39304357;39304435;-	Self-epitope	Alternative SS	CA46	HLA-C1202	FVQENYIHV	186	RFC1
ENSG00000035928	chr4;39304357;39304494;-|chr4;39304357;39304435;-	Self-epitope	Alternative SS	THP-1	HLA-A0201	FVQENYIHV	26.46	RFC1
ENSG00000035928	chr4;39304357;39304494;-|chr4;39304357;39304435;-	Self-epitope	Alternative SS	CA46	HLA-C1202	FAAGEETAHM	212.9	RFC1
ENSG00000035928	chr4;39304357;39304494;-|chr4;39304357;39304435;-	Self-epitope	Alternative SS	CA46	HLA-C1202	YASVLPGEL	38.3	RFC1
ENSG00000037474	chr5;6623397;6631986;-	Self-epitope	Neoskipping	CA46	HLA-C1202	LAQEGIYTL	162.7	NSUN2
ENSG00000037474	chr5;6623397;6631986;-	Self-epitope	Neoskipping	CA46	HLA-B2704	GRMVYSTCSL	133.5	NSUN2
ENSG00000037474	chr5;6623397;6631986;-	Self-epitope	Neoskipping	CA46	HLA-C1202	VSMIPPLLL	443.5	NSUN2
ENSG00000037474	chr5;6623397;6631986;-	Self-epitope	Neoskipping	CA46	HLA-B2704	YLRMMGLEVL	385.1	NSUN2
ENSG00000037474	chr5;6623397;6631986;-	Self-epitope	Neoskipping	CA46	HLA-C1202	FINSRIITV	76.9	NSUN2
ENSG00000037474	chr5;6623397;6631986;-	Self-epitope	Neoskipping	CA46	HLA-C1202	LSSPCIMVV	265	NSUN2
ENSG00000037474	chr5;6623397;6631986;-	Self-epitope	Neoskipping	CA46	HLA-C1202	YSTCSLNPI	97.3	NSUN2
ENSG00000037474	chr5;6623397;6631986;-	Self-epitope	Neoskipping	CA46	HLA-C1202	RMVYSTCSL	283.7	NSUN2
ENSG00000037474	chr5;6623397;6631986;-	Self-epitope	Neoskipping	CA46	HLA-C1202	YALDPSFPRM	319.1	NSUN2
ENSG00000037474	chr5;6623397;6631986;-	Self-epitope	Neoskipping	CA46	HLA-B2704	KRLSSPCIM	342.3	NSUN2
ENSG00000037474	chr5;6623397;6631986;-	Self-epitope	Neoskipping	CA46	HLA-B2704	LRMMGLEVL	314.6	NSUN2
ENSG00000038210	chr4;25260659;25260812;+|chr4;25260674;25260812;+	Splicing-neoepitope	Alternative SS	CA46	HLA-B2704	HRIGLPPKLF	282.6	PI4K2B
ENSG00000038210	chr4;25260659;25260812;+|chr4;25260674;25260812;+	Splicing-neoepitope	Alternative SS	CA46	HLA-B2704	HRIGLPPKL	114.9	PI4K2B
ENSG00000038210	chr4;25260659;25260812;+|chr4;25260674;25260812;+	Self-epitope	Alternative SS	THP-1	HLA-A0201	KIGSFQLFV	30	PI4K2B
ENSG00000038210	chr4;25260659;25260812;+|chr4;25260674;25260812;+	Self-epitope	Alternative SS	CA46	HLA-B2704	HRIGLPPKI	217.8	PI4K2B
ENSG00000039523	chr16:67574226-67574400(+):kma_introns	Self-epitope	Intron retention	CA46	HLA-C1202	LAMAVQTPV	42.5	RIPOR1
ENSG00000039523	chr16:67574226-67574400(+):kma_introns	Self-epitope	Intron retention	CA46	HLA-C1202	NQYGARLSL	487.5	RIPOR1
ENSG00000039523	chr16:67574226-67574400(+):kma_introns	Self-epitope	Intron retention	CA46	HLA-C1202	VMAAVSTQL	252.1	RIPOR1
ENSG00000039523	chr16:67574226-67574400(+):kma_introns	Self-epitope	Intron retention	CA46	HLA-B2704	RRWEIPASSA	183	RIPOR1
ENSG00000039523	chr16:67574226-67574400(+):kma_introns	Self-epitope	Intron retention	CA46	HLA-B2704	QRWKLRGRI	192.5	RIPOR1
ENSG00000039523	chr16:67574226-67574400(+):kma_introns	Self-epitope	Intron retention	CA46	HLA-C1202	FAALPQVVA	320.4	RIPOR1
ENSG00000039523	chr16:67574226-67574400(+):kma_introns	Self-epitope	Intron retention	CA46	HLA-B2704	HLRMKGLAGF	114.4	RIPOR1
ENSG00000039523	chr16:67574226-67574400(+):kma_introns	Self-epitope	Intron retention	CA46	HLA-C1202	HALESFSFL	127.9	RIPOR1
ENSG00000039523	chr16:67574226-67574400(+):kma_introns	Self-epitope	Intron retention	CA46	HLA-C1202	TTSPTPSGM	495.4	RIPOR1
ENSG00000039523	chr16:67574226-67574400(+):kma_introns	Self-epitope	Intron retention	CA46	HLA-B2704	RRWEIPASS	440.4	RIPOR1
ENSG00000039523	chr16:67574226-67574400(+):kma_introns	Self-epitope	Intron retention	CA46	HLA-C1202	FSASRPGFL	64.9	RIPOR1
ENSG00000039523	chr16:67574226-67574400(+):kma_introns	Self-epitope	Intron retention	CA46	HLA-B2704	RRLEESLDAL	215.2	RIPOR1
ENSG00000039523	chr16:67574226-67574400(+):kma_introns	Self-epitope	Intron retention	CA46	HLA-C1202	FAALPQVVAV	230	RIPOR1
ENSG00000039523	chr16:67574226-67574400(+):kma_introns	Self-epitope	Intron retention	CA46	HLA-C1202	LSITVEHAL	441.6	RIPOR1
ENSG00000039523	chr16:67574226-67574400(+):kma_introns	Self-epitope	Intron retention	CA46	HLA-C1202	RVLEAVCEF	284.9	RIPOR1
ENSG00000039523	chr16:67574226-67574400(+):kma_introns	Self-epitope	Intron retention	CA46	HLA-B2704	ARLSLRQPGL	200.8	RIPOR1
ENSG00000039523	chr16:67574226-67574400(+):kma_introns	Splicing-neoepitope	Intron retention	CA46	HLA-C1202	YGSPTSPLL	252	RIPOR1
ENSG00000039523	chr16:67574226-67574400(+):kma_introns	Self-epitope	Intron retention	CA46	HLA-B2704	SRLLLKLGTF	279	RIPOR1
ENSG00000039523	chr16:67574226-67574400(+):kma_introns	Self-epitope	Intron retention	CA46	HLA-C1202	FLSIKVTEL	153.4	RIPOR1
ENSG00000039523	chr16:67574226-67574400(+):kma_introns	Self-epitope	Intron retention	CA46	HLA-C1202	ASRPGFLTF	189.8	RIPOR1
ENSG00000039523	chr16:67580094-67580308(+):kma_introns	Self-epitope	Intron retention	THP-1	HLA-A0201	RLEESLDAL	320.95	RIPOR1
ENSG00000039523	chr16:67580094-67580308(+):kma_introns	Self-epitope	Intron retention	CA46	HLA-B2704	RRLEESLDAL	215.2	RIPOR1
ENSG00000039523	chr16:67574226-67574400(+):kma_introns	Self-epitope	Intron retention	CA46	HLA-C1202	LVHGNNKVM	329.3	RIPOR1
ENSG00000039523	chr16:67574226-67574400(+):kma_introns	Self-epitope	Intron retention	CA46	HLA-B2704	LRMKGLAGF	57.3	RIPOR1
ENSG00000039523	chr16:67580094-67580308(+):kma_introns	Splicing-neoepitope	Intron retention	CA46	HLA-B2704	KRWVEFWDIL	300.3	RIPOR1
ENSG00000039523	chr16:67574226-67574400(+):kma_introns	Self-epitope	Intron retention	CA46	HLA-C1202	RASSLSITV	274.3	RIPOR1
ENSG00000039523	chr16:67574226-67574400(+):kma_introns	Self-epitope	Intron retention	CA46	HLA-C1202	YVTETAEEV	286.7	RIPOR1
ENSG00000039523	chr16:67580094-67580308(+):kma_introns	Splicing-neoepitope	Intron retention	CA46	HLA-B2704	KRWVEFWDI	468	RIPOR1
ENSG00000039523	chr16:67574226-67574400(+):kma_introns	Self-epitope	Intron retention	CA46	HLA-B2704	RQRWKLRGRI	239.8	RIPOR1
ENSG00000039523	chr16:67574226-67574400(+):kma_introns	Self-epitope	Intron retention	CA46	HLA-C1202	TTHSAPSPL	325.5	RIPOR1
ENSG00000039523	chr16:67574226-67574400(+):kma_introns	Self-epitope	Intron retention	CA46	HLA-B2704	RRDGLRALSSL	237.3	RIPOR1
ENSG00000039523	chr16:67574226-67574400(+):kma_introns	Self-epitope	Intron retention	CA46	HLA-B2704	LRSLSLGPTF	457.1	RIPOR1
ENSG00000039523	chr16:67574226-67574400(+):kma_introns	Self-epitope	Intron retention	CA46	HLA-C1202	AALPQVVAV	253.6	RIPOR1
ENSG00000042493	chr2;85625274;85626259;-	Self-epitope	Neoskipping	THP-1	HLA-C0303	QVLGPKPAL	75.34	CAPG
ENSG00000042493	chr2;85625274;85626259;-	Self-epitope	Neoskipping	THP-1	HLA-C0303	KANAQAAAL	4.78	CAPG
ENSG00000042493	chr2;85625274;85626259;-	Self-epitope	Neoskipping	THP-1	HLA-A0201	AQAAALYKV	34.57	CAPG
ENSG00000044090	chr6:43006390-43006619(+):kma_introns	Self-epitope	Intron retention	HL-60	HLA-B5701	KAVSVESLL	375.59	CUL7
ENSG00000044090	chr6:43006390-43006619(+):kma_introns	Self-epitope	Intron retention	HL-60	HLA-C0602	SRWDIVRLI	15.12	CUL7
ENSG00000044090	chr6:43006390-43006619(+):kma_introns	Self-epitope	Intron retention	HL-60	HLA-B5701	GSKEPRSRW	137.46	CUL7
ENSG00000044090	chr6:43006390-43006619(+):kma_introns	Self-epitope	Intron retention	HL-60	HLA-C0602	KRRNLLNCL	478.29	CUL7
ENSG00000044090	chr6:43006390-43006619(+):kma_introns	Self-epitope	Intron retention	HL-60	HLA-C0602	RRHDDRPQV	120.47	CUL7
ENSG00000044446	chrX;18966943;18970612;-	Self-epitope	Neoskipping	THP-1	HLA-C0303	YVLPSSTTR	57.92	PHKA2
ENSG00000044446	chrX;18966943;18970612;-	Self-epitope	Neoskipping	THP-1	HLA-C0303	EASESLMNL	190.87	PHKA2
ENSG00000044446	chrX;18966943;18970612;-	Self-epitope	Neoskipping	THP-1	HLA-A0201	FIQNLVFYI	5.83	PHKA2
ENSG00000044446	chrX;18966943;18970612;-	Self-epitope	Neoskipping	THP-1	HLA-A0201	RIIFTLDEV	117.89	PHKA2
ENSG00000044446	chrX;18966943;18970612;-	Self-epitope	Neoskipping	THP-1	HLA-A0201	HLWGQSLYI	13.37	PHKA2
ENSG00000044446	chrX;18966943;18970612;-	Self-epitope	Neoskipping	THP-1	HLA-C0303	AALEAIDEL	18.28	PHKA2
ENSG00000044446	chrX;18966943;18970612;-	Self-epitope	Neoskipping	THP-1	HLA-C0303	LTTSFYTYL	456.18	PHKA2
ENSG00000044446	chrX;18966943;18970612;-	Self-epitope	Neoskipping	THP-1	HLA-A0201	LLFLAQMTA	77.93	PHKA2
ENSG00000044446	chrX;18966943;18970612;-	Self-epitope	Neoskipping	THP-1	HLA-A0201	LLAEGFLAA	18.34	PHKA2
ENSG00000044446	chrX;18966943;18970612;-	Self-epitope	Neoskipping	THP-1	HLA-C0303	MYVRAQPSL	343.8	PHKA2
ENSG00000044446	chrX;18966943;18970612;-	Self-epitope	Neoskipping	THP-1	HLA-C0303	YDSAPSGAY	441.94	PHKA2
ENSG00000044446	chrX;18966943;18970612;-	Self-epitope	Neoskipping	THP-1	HLA-A0201	LLVEAIMVL	23.55	PHKA2
ENSG00000044446	chrX;18966943;18970612;-	Self-epitope	Neoskipping	THP-1	HLA-B1511	YVRAQPSLF	209.3	PHKA2
ENSG00000044446	chrX;18966943;18970612;-	Self-epitope	Neoskipping	THP-1	HLA-C0303	YAVPPNKVD	25.15	PHKA2
ENSG00000044446	chrX;18966943;18970612;-	Self-epitope	Neoskipping	THP-1	HLA-B1511	NMNLSGRPY	497.8	PHKA2
ENSG00000044446	chrX;18966943;18970612;-	Self-epitope	Neoskipping	THP-1	HLA-A0201	FTLDEVAFI	9.21	PHKA2
ENSG00000044446	chrX;18966943;18970612;-	Self-epitope	Neoskipping	THP-1	HLA-C0303	FTLDEVAFI	410.89	PHKA2
ENSG00000044446	chrX;18966943;18970612;-	Self-epitope	Neoskipping	THP-1	HLA-A0201	LLQCMMRQV	216.26	PHKA2
ENSG00000044446	chrX;18966943;18970612;-	Self-epitope	Neoskipping	THP-1	HLA-B1511	ESLMNLSPF	231.9	PHKA2
ENSG00000044446	chrX;18966943;18970612;-	Self-epitope	Neoskipping	THP-1	HLA-A0201	QLLVEAIMV	229.22	PHKA2
ENSG00000044446	chrX;18966943;18970612;-	Self-epitope	Neoskipping	THP-1	HLA-A0201	ILSGKEFGV	15.01	PHKA2
ENSG00000044446	chrX;18966943;18970612;-	Self-epitope	Neoskipping	THP-1	HLA-B1511	EAAYKVADY	382.5	PHKA2
ENSG00000044446	chrX;18966943;18970612;-	Self-epitope	Neoskipping	THP-1	HLA-C0303	VASYLQELL	361.58	PHKA2
ENSG00000044446	chrX;18966943;18970612;-	Self-epitope	Neoskipping	THP-1	HLA-A0201	GLLRKKVEV	167.73	PHKA2
ENSG00000044446	chrX;18966943;18970612;-	Self-epitope	Neoskipping	THP-1	HLA-C0303	MAKAALEAI	238.39	PHKA2
ENSG00000044446	chrX;18966943;18970612;-	Self-epitope	Neoskipping	THP-1	HLA-C0303	LAAGEIDPL	10.79	PHKA2
ENSG00000044446	chrX;18966943;18970612;-	Self-epitope	Neoskipping	THP-1	HLA-A0201	VQMASQLFL	36.01	PHKA2
ENSG00000044446	chrX;18966943;18970612;-	Self-epitope	Neoskipping	THP-1	HLA-C0303	SAHRKSLNL	83.81	PHKA2
ENSG00000044446	chrX;18966943;18970612;-	Self-epitope	Neoskipping	THP-1	HLA-C0303	RLHYDPAEL	72.96	PHKA2
ENSG00000044446	chrX;18966943;18970612;-	Self-epitope	Neoskipping	THP-1	HLA-A0201	SLFVEMLRL	85.39	PHKA2
ENSG00000044446	chrX;18966943;18970612;-	Self-epitope	Neoskipping	THP-1	HLA-C0303	LLVEAIMVL	427.78	PHKA2
ENSG00000044446	chrX;18966943;18970612;-	Self-epitope	Neoskipping	THP-1	HLA-B1511	YLTRAVASY	288	PHKA2
ENSG00000044446	chrX;18966943;18970612;-	Self-epitope	Neoskipping	THP-1	HLA-A0201	LTTSFYTYL	470.03	PHKA2
ENSG00000044446	chrX;18966943;18970612;-	Self-epitope	Neoskipping	THP-1	HLA-A0201	SLLAEGFLA	44.51	PHKA2
ENSG00000044446	chrX;18966943;18970612;-	Self-epitope	Neoskipping	THP-1	HLA-A0201	SIISFPAFA	61.71	PHKA2
ENSG00000044446	chrX;18966943;18970612;-	Self-epitope	Neoskipping	THP-1	HLA-C0303	EASGQDISI	146.05	PHKA2
ENSG00000044446	chrX;18966943;18970612;-	Self-epitope	Neoskipping	THP-1	HLA-A0201	MLRIELAYL	261.1	PHKA2
ENSG00000044446	chrX;18966943;18970612;-	Self-epitope	Neoskipping	THP-1	HLA-C0303	FSPDSDSDL	36.93	PHKA2
ENSG00000044446	chrX;18966943;18970612;-	Self-epitope	Neoskipping	THP-1	HLA-B1511	VPHLWGQSLY	493.8	PHKA2
ENSG00000044446	chrX;18966943;18970612;-	Self-epitope	Neoskipping	THP-1	HLA-A0201	SADEQFFSV	75.6	PHKA2
ENSG00000044446	chrX;18966943;18970612;-	Self-epitope	Neoskipping	THP-1	HLA-A0201	KLGNLSEFL	58.76	PHKA2
ENSG00000044446	chrX;18966943;18970612;-	Self-epitope	Neoskipping	THP-1	HLA-B1511	LSIISFPAF	350.9	PHKA2
ENSG00000044446	chrX;18966943;18970612;-	Self-epitope	Neoskipping	THP-1	HLA-A0201	RLDGAINRV	29.96	PHKA2
ENSG00000044446	chrX;18966943;18970612;-	Self-epitope	Neoskipping	THP-1	HLA-C0303	FTDQHHFYL	23.59	PHKA2
ENSG00000044446	chrX;18966943;18970612;-	Self-epitope	Neoskipping	THP-1	HLA-A0201	IISFPAFAV	166.22	PHKA2
ENSG00000044446	chrX;18966943;18970612;-	Self-epitope	Neoskipping	THP-1	HLA-C0303	SAPLPPEEL	132.04	PHKA2
ENSG00000044446	chrX;18966943;18970612;-	Self-epitope	Neoskipping	THP-1	HLA-A0201	NLVDSPQPL	65.73	PHKA2
ENSG00000044446	chrX;18966943;18970612;-	Self-epitope	Neoskipping	THP-1	HLA-A0201	SQDELDHYI	76.86	PHKA2
ENSG00000044446	chrX;18966943;18970612;-	Splicing-neoepitope	Neoskipping	THP-1	HLA-B1511	WPSYRILSF	128.4	PHKA2
ENSG00000044446	chrX;18966943;18970612;-	Self-epitope	Neoskipping	THP-1	HLA-A0201	RLVPELYAV	6.52	PHKA2
ENSG00000044446	chrX;18966943;18970612;-	Self-epitope	Neoskipping	THP-1	HLA-A0201	KILQKCHGL	375.3	PHKA2
ENSG00000044446	chrX;18966943;18970612;-	Self-epitope	Neoskipping	THP-1	HLA-A0201	ILFSMLPRA	7.4	PHKA2
ENSG00000044446	chrX;18966943;18970612;-	Self-epitope	Neoskipping	THP-1	HLA-A0201	RLHYDPAEL	211.41	PHKA2
ENSG00000044446	chrX;18966943;18970612;-	Self-epitope	Neoskipping	THP-1	HLA-A0201	YLQELLPNS	56.54	PHKA2
ENSG00000044446	chrX;18966943;18970612;-	Self-epitope	Neoskipping	THP-1	HLA-A0201	AVASYLQEL	96	PHKA2
ENSG00000044446	chrX;18966943;18970612;-	Self-epitope	Neoskipping	THP-1	HLA-A0201	YLALDNEMI	41.15	PHKA2
ENSG00000044446	chrX;18966943;18970612;-	Self-epitope	Neoskipping	THP-1	HLA-B1511	LPSSTTREM	400.3	PHKA2
ENSG00000044446	chrX;18966943;18970612;-	Self-epitope	Neoskipping	THP-1	HLA-B1511	STRDILSVM	480	PHKA2
ENSG00000044446	chrX;18966943;18970612;-	Self-epitope	Neoskipping	THP-1	HLA-A0201	NLVFYIEAA	296.75	PHKA2
ENSG00000044446	chrX;18966943;18970612;-	Self-epitope	Neoskipping	THP-1	HLA-A0201	FLLFLAQMT	165.96	PHKA2
ENSG00000044446	chrX;18966943;18970612;-	Self-epitope	Neoskipping	THP-1	HLA-C0303	VSIGAMDTL	97.02	PHKA2
ENSG00000044446	chrX;18966943;18970612;-	Self-epitope	Neoskipping	THP-1	HLA-A0201	LLSIISFPA	33.34	PHKA2
ENSG00000044446	chrX;18966943;18970612;-	Self-epitope	Neoskipping	THP-1	HLA-A0201	IVVYLAMYV	86.36	PHKA2
ENSG00000044446	chrX;18966943;18970612;-	Self-epitope	Neoskipping	THP-1	HLA-A0201	GLIRYISGL	19.84	PHKA2
ENSG00000044446	chrX;18966943;18970612;-	Splicing-neoepitope	Neoskipping	THP-1	HLA-C0303	RQAYVSFSL	158.6	PHKA2
ENSG00000044446	chrX;18966943;18970612;-	Self-epitope	Neoskipping	THP-1	HLA-C0303	GAYGTMTYL	7.9	PHKA2
ENSG00000044446	chrX;18966943;18970612;-	Self-epitope	Neoskipping	THP-1	HLA-A0201	VLAEACTDL	89.64	PHKA2
ENSG00000044446	chrX;18966943;18970612;-	Self-epitope	Neoskipping	THP-1	HLA-A0201	GTMTYLTRA	395.64	PHKA2
ENSG00000044446	chrX;18966943;18970612;-	Self-epitope	Neoskipping	THP-1	HLA-B1511	MTASGLRIIF	425.1	PHKA2
ENSG00000044446	chrX;18966943;18970612;-	Self-epitope	Neoskipping	THP-1	HLA-C0303	FAVEDVNLV	54.81	PHKA2
ENSG00000044446	chrX;18915450;18918788;-	Self-epitope	Neoskipping	HL-60	HLA-C0602	RRFSADEQF	290.98	PHKA2
ENSG00000044446	chrX;18966943;18970612;-	Self-epitope	Neoskipping	THP-1	HLA-A0201	ILSHIYAKL	95.93	PHKA2
ENSG00000044446	chrX;18966943;18970612;-	Self-epitope	Neoskipping	THP-1	HLA-A0201	LTQEIVVYL	177.87	PHKA2
ENSG00000044446	chrX;18966943;18970612;-	Self-epitope	Neoskipping	THP-1	HLA-A0201	FAVEDVNLV	59.06	PHKA2
ENSG00000044446	chrX;18966943;18970612;-	Splicing-neoepitope	Neoskipping	THP-1	HLA-A0201	RQAYVSFSL	72.49	PHKA2
ENSG00000044446	chrX;18966943;18970612;-	Self-epitope	Neoskipping	THP-1	HLA-C0303	NLVDSPQPL	57.17	PHKA2
ENSG00000044446	chrX;18966943;18970612;-	Self-epitope	Neoskipping	THP-1	HLA-A0201	WTYFIIDGV	217.41	PHKA2
ENSG00000044446	chrX;18966943;18970612;-	Self-epitope	Neoskipping	THP-1	HLA-A0201	SLYILSSLL	115.35	PHKA2
ENSG00000044446	chrX;18966943;18970612;-	Self-epitope	Neoskipping	THP-1	HLA-C0303	MAKAKGLEV	172.57	PHKA2
ENSG00000044446	chrX;18966943;18970612;-	Self-epitope	Neoskipping	THP-1	HLA-C0303	LTFPISRTM	30.38	PHKA2
ENSG00000044446	chrX;18966943;18970612;-	Self-epitope	Neoskipping	THP-1	HLA-B1511	FAVHVESVL	449.6	PHKA2
ENSG00000044446	chrX;18966943;18970612;-	Self-epitope	Neoskipping	THP-1	HLA-C0303	QATGICHFF	275.41	PHKA2
ENSG00000044446	chrX;18966943;18970612;-	Self-epitope	Neoskipping	THP-1	HLA-B1511	LVFYIEAAY	150.6	PHKA2
ENSG00000044446	chrX;18966943;18970612;-	Self-epitope	Neoskipping	THP-1	HLA-A0201	FTDQHHFYL	32.3	PHKA2
ENSG00000044446	chrX;18966943;18970612;-	Self-epitope	Neoskipping	THP-1	HLA-A0201	TMTYLTRAV	378.05	PHKA2
ENSG00000044446	chrX;18966943;18970612;-	Self-epitope	Neoskipping	THP-1	HLA-A0201	FIIDGVFSG	74.71	PHKA2
ENSG00000044446	chrX;18966943;18970612;-	Self-epitope	Neoskipping	THP-1	HLA-A0201	GMAKAALEA	376.51	PHKA2
ENSG00000044446	chrX;18966943;18970612;-	Splicing-neoepitope	Neoskipping	THP-1	HLA-B1511	MMRQAYVSF	74.9	PHKA2
ENSG00000044446	chrX;18966943;18970612;-	Self-epitope	Neoskipping	THP-1	HLA-C0303	MATELARSL	21.39	PHKA2
ENSG00000044446	chrX;18966943;18970612;-	Self-epitope	Neoskipping	THP-1	HLA-C0303	FAVHVESVL	3.1	PHKA2
ENSG00000044446	chrX;18966943;18970612;-	Self-epitope	Neoskipping	THP-1	HLA-A0201	SLRSYLPPL	17.15	PHKA2
ENSG00000044446	chrX;18966943;18970612;-	Self-epitope	Neoskipping	THP-1	HLA-A0201	VLGTSKLYV	95.28	PHKA2
ENSG00000044446	chrX;18966943;18970612;-	Self-epitope	Neoskipping	THP-1	HLA-A0201	CMMRQVAKV	31.26	PHKA2
ENSG00000046651	chrX;13767651;13771487;+	Self-epitope	Neoskipping	CA46	HLA-B2704	RRQEQNIKSF	410.6	OFD1
ENSG00000046651	chrX;13767651;13771487;+	Self-epitope	Neoskipping	THP-1	HLA-A0201	ELLKYQLEL	230.89	OFD1
ENSG00000046651	chrX;13767651;13771487;+	Self-epitope	Neoskipping	THP-1	HLA-C0303	EAFELNQKL	346.17	OFD1
ENSG00000047621	chr12;4614545;4634420;-	Self-epitope	Neoskipping	CA46	HLA-B2704	LHRLQTALSL	336.3	C12orf4
ENSG00000047621	chr12;4614545;4634420;-	Self-epitope	Neoskipping	CA46	HLA-C1202	LVHDMSEEM	75	C12orf4
ENSG00000047621	chr12;4614545;4634420;-	Self-epitope	Neoskipping	CA46	HLA-C1202	TTISIPLLL	270	C12orf4
ENSG00000047621	chr12;4614545;4634420;-	Self-epitope	Neoskipping	CA46	HLA-C1202	FTIHLGAQL	45.6	C12orf4
ENSG00000047621	chr12;4614545;4634420;-	Self-epitope	Neoskipping	CA46	HLA-B2704	HRLQTALSL	33.8	C12orf4
ENSG00000047621	chr12;4614545;4634420;-	Self-epitope	Neoskipping	CA46	HLA-C1202	LSNMLPQIF	174.9	C12orf4
ENSG00000047621	chr12;4614545;4634420;-	Self-epitope	Neoskipping	CA46	HLA-B2704	HRLQTALSLY	219.5	C12orf4
ENSG00000047621	chr12;4614545;4634420;-	Self-epitope	Neoskipping	CA46	HLA-B2704	FRVSSTLTL	75.8	C12orf4
ENSG00000047621	chr12;4614545;4634420;-	Self-epitope	Neoskipping	CA46	HLA-B2704	RRAELVFKCV	416.6	C12orf4
ENSG00000047621	chr12;4614545;4634420;-	Self-epitope	Neoskipping	CA46	HLA-C1202	MFYQLSNML	470.4	C12orf4
ENSG00000047621	chr12;4614545;4634420;-	Self-epitope	Neoskipping	CA46	HLA-C1202	YLNVLPGEF	138.2	C12orf4
ENSG00000047621	chr12;4614545;4634420;-	Self-epitope	Neoskipping	CA46	HLA-C1202	FRVSSTLTL	108.5	C12orf4
ENSG00000047621	chr12;4614545;4634420;-	Self-epitope	Neoskipping	CA46	HLA-B2704	RRSKLKESL	353.1	C12orf4
ENSG00000047849	chr3;47958663;47963255;-	Self-epitope	Neoskipping	THP-1	HLA-A0201	GMSPCNTAV	27.99	MAP4
ENSG00000047849	chr3;47958663;47963255;-	Self-epitope	Neoskipping	THP-1	HLA-A0201	AVVPQGWSV	265.67	MAP4
ENSG00000047849	chr3;47958663;47963255;-	Self-epitope	Neoskipping	CA46	HLA-C1202	MSPCNTAVV	355.6	MAP4
ENSG00000048052	chr7;18201971;18535885;+	Self-epitope	Neoskipping	THP-1	HLA-A0201	AQPDLMWNL	62.5	HDAC9
ENSG00000048052	chr7;18201971;18535885;+	Self-epitope	Neoskipping	THP-1	HLA-C0303	MSSPAQPDL	31.52	HDAC9
ENSG00000048052	chr7;18201971;18535885;+	Self-epitope	Neoskipping	THP-1	HLA-A0201	LMWNLVPWV	2.85	HDAC9
ENSG00000048052	chr7;18201971;18535885;+	Self-epitope	Neoskipping	THP-1	HLA-A0201	VLFCGCCRI	35.57	HDAC9
ENSG00000048162	chr5;175812327;175815434;-	Self-epitope	Neoskipping	HL-60	HLA-C0602	LRKRKVKAM	272.76	NOP16
ENSG00000048162	chr5;175812327;175815434;-	Self-epitope	Neoskipping	HL-60	HLA-C0602	MARDEKNYY	408.19	NOP16
ENSG00000048162	chr5;175812327;175815434;-	Self-epitope	Neoskipping	HL-60	HLA-C0602	DLIDYVRYM	292.84	NOP16
ENSG00000048405	chr7:127011828-127013435(+):kma_introns	Self-epitope	Intron retention	THP-1	HLA-C0303	ILEPGDPPL	162.34	ZNF800
ENSG00000048405	chr7:127011828-127013435(+):kma_introns	Self-epitope	Intron retention	CA46	HLA-C1202	YLGKITASL	197	ZNF800
ENSG00000048405	chr7:127011828-127013435(+):kma_introns	Self-epitope	Intron retention	CA46	HLA-C1202	MQIVHKITL	368	ZNF800
ENSG00000048405	chr7:127011828-127013435(+):kma_introns	Self-epitope	Intron retention	CA46	HLA-C1202	KAFAKKTYL	301	ZNF800
ENSG00000048405	chr7:127011828-127013435(+):kma_introns	Self-epitope	Intron retention	THP-1	HLA-A0201	SLFRGLPNL	7.37	ZNF800
ENSG00000048405	chr7:127011828-127013435(+):kma_introns	Self-epitope	Intron retention	THP-1	HLA-C0303	IATKPGQPL	2.62	ZNF800
ENSG00000048405	chr7:127011828-127013435(+):kma_introns	Self-epitope	Intron retention	THP-1	HLA-A0201	AINDLLEAI	274.4	ZNF800
ENSG00000048405	chr7:127011828-127013435(+):kma_introns	Self-epitope	Intron retention	THP-1	HLA-C0303	FGHQLICCL	204.51	ZNF800
ENSG00000048405	chr7:127011828-127013435(+):kma_introns	Self-epitope	Intron retention	THP-1	HLA-A0201	YLGKITASL	15.75	ZNF800
ENSG00000048405	chr7:127011828-127013435(+):kma_introns	Splicing-neoepitope	Intron retention	CA46	HLA-C1202	FSLVNVGFY	114.3	ZNF800
ENSG00000048405	chr7:127011828-127013435(+):kma_introns	Self-epitope	Intron retention	THP-1	HLA-B1511	YPSVDKREY	475	ZNF800
ENSG00000048405	chr7:127011828-127013435(+):kma_introns	Self-epitope	Intron retention	THP-1	HLA-C0303	FYCPPSLQM	10.85	ZNF800
ENSG00000048405	chr7:127011828-127013435(+):kma_introns	Self-epitope	Intron retention	THP-1	HLA-C0303	YLGKITASL	29.22	ZNF800
ENSG00000048405	chr7:127011828-127013435(+):kma_introns	Splicing-neoepitope	Intron retention	THP-1	HLA-A0201	SLHFSLVNV	42.28	ZNF800
ENSG00000048405	chr7:127011828-127013435(+):kma_introns	Self-epitope	Intron retention	THP-1	HLA-C0303	TVEPPPVEI	253.44	ZNF800
ENSG00000048405	chr7:127011828-127013435(+):kma_introns	Self-epitope	Intron retention	THP-1	HLA-C0303	KAFAKKTYL	6.49	ZNF800
ENSG00000048405	chr7:127011828-127013435(+):kma_introns	Self-epitope	Intron retention	CA46	HLA-C1202	LLKDVDTIF	436.9	ZNF800
ENSG00000048405	chr7:127011828-127013435(+):kma_introns	Self-epitope	Intron retention	THP-1	HLA-A0201	ILEPGDPPL	83.42	ZNF800
ENSG00000048405	chr7:127011828-127013435(+):kma_introns	Self-epitope	Intron retention	THP-1	HLA-C0303	ITHSPQNEL	44.46	ZNF800
ENSG00000048405	chr7:127011828-127013435(+):kma_introns	Self-epitope	Intron retention	CA46	HLA-B2704	KRKYSSQIML	364.2	ZNF800
ENSG00000048405	chr7:127011828-127013435(+):kma_introns	Self-epitope	Intron retention	CA46	HLA-B2704	KRHMQIVHKI	350.4	ZNF800
ENSG00000048405	chr7:127011828-127013435(+):kma_introns	Self-epitope	Intron retention	THP-1	HLA-C0303	YVKFYKCPL	13.92	ZNF800
ENSG00000048405	chr7:127011828-127013435(+):kma_introns	Self-epitope	Intron retention	THP-1	HLA-C0303	RAIKKPIDF	41.53	ZNF800
ENSG00000048405	chr7:127011828-127013435(+):kma_introns	Self-epitope	Intron retention	THP-1	HLA-A0201	ILLKDVDTI	80.13	ZNF800
ENSG00000048405	chr7:127011828-127013435(+):kma_introns	Self-epitope	Intron retention	THP-1	HLA-C0303	RKYSSQIML	330.53	ZNF800
ENSG00000048405	chr7:127011828-127013435(+):kma_introns	Self-epitope	Intron retention	THP-1	HLA-A0201	IMLKRHMQI	240.74	ZNF800
ENSG00000048405	chr7:127011828-127013435(+):kma_introns	Self-epitope	Intron retention	THP-1	HLA-A0201	LLEAIYPSV	19.62	ZNF800
ENSG00000048405	chr7:127011828-127013435(+):kma_introns	Self-epitope	Intron retention	THP-1	HLA-A0201	QMDDNLPDV	27.88	ZNF800
ENSG00000048405	chr7:127011828-127013435(+):kma_introns	Self-epitope	Intron retention	THP-1	HLA-C0303	YISRTDNPI	229.45	ZNF800
ENSG00000048544	chr6;42181858;42181930;-|chr6;42181858;42181927;-	Splicing-neoepitope	Alternative SS	THP-1	HLA-A0201	LLLTNMKWV	45.58	MRPS10
ENSG00000048544	chr6;42181858;42181930;-|chr6;42181858;42181927;-	Self-epitope	Alternative SS	HL-60	HLA-B5701	LLLSTNMKW	72.69	MRPS10
ENSG00000048544	chr6;42181858;42181930;-|chr6;42181858;42181927;-	Self-epitope	Alternative SS	THP-1	HLA-A0201	LLSTNMKWV	141	MRPS10
ENSG00000048544	chr6;42181858;42181930;-|chr6;42181858;42181927;-	Splicing-neoepitope	Alternative SS	HL-60	HLA-B5701	GLLLTNMKW	413.78	MRPS10
ENSG00000048828	chr9;96277949;96278049;+|chr9;96277952;96278049;+	Splicing-neoepitope	Alternative SS	THP-1	HLA-C0303	LARPGPFGM	131.23	FAM120A
ENSG00000048828	chr9;96277949;96278049;+|chr9;96277952;96278049;+	Self-epitope	Alternative SS	THP-1	HLA-C0303	YLAARPGPF	25.69	FAM120A
ENSG00000048828	chr9;96277949;96278049;+|chr9;96277952;96278049;+	Splicing-neoepitope	Alternative SS	CA46	HLA-C1202	LARPGPFGM	123.1	FAM120A
ENSG00000048828	chr9;96277949;96278049;+|chr9;96277952;96278049;+	Self-epitope	Alternative SS	CA46	HLA-C1202	YLAARPGPF	132.8	FAM120A
ENSG00000048828	chr9;96277949;96278049;+|chr9;96277952;96278049;+	Self-epitope	Alternative SS	THP-1	HLA-B1511	YLAARPGPF	208.7	FAM120A
ENSG00000048828	chr9;96277949;96278049;+|chr9;96277952;96278049;+	Self-epitope	Alternative SS	THP-1	HLA-C0303	AARPGPFGM	130.89	FAM120A
ENSG00000048828	chr9;96277949;96278049;+|chr9;96277952;96278049;+	Self-epitope	Alternative SS	CA46	HLA-C1202	AARPGPFGM	437.6	FAM120A
ENSG00000048991	chr2;136396466;136396692;+|chr2;136396466;136396644;+	Self-epitope	Alternative SS	CA46	HLA-B2704	GRLSKTGQPF	420.3	R3HDM1
ENSG00000048991	chr2;136396466;136396692;+|chr2;136396466;136396644;+	Splicing-neoepitope	Alternative SS	THP-1	HLA-A0201	VLTRGQPFI	200.79	R3HDM1
ENSG00000048991	chr2;136396466;136396692;+|chr2;136396466;136396644;+	Self-epitope	Alternative SS	THP-1	HLA-C0303	RLSKTGQPF	485.11	R3HDM1
ENSG00000049089	chr1;40777386;40778128;-	Splicing-neoepitope	Neoskipping	THP-1	HLA-C0303	FAGPPGDPG	7.43	COL9A2
ENSG00000049089	chr1;40767560;40769202;-	Splicing-neoepitope	Neoskipping	THP-1	HLA-B1511	LARQSTARM	225.5	COL9A2
ENSG00000049089	chr1;40767560;40769202;-	Self-epitope	Neoskipping	THP-1	HLA-C0303	EALGAVGMM	207.18	COL9A2
ENSG00000049089	chr1;40767560;40769202;-	Self-epitope	Neoskipping	THP-1	HLA-C0303	ASAYASARL	64.72	COL9A2
ENSG00000049089	chr1;40767560;40769202;-	Splicing-neoepitope	Neoskipping	THP-1	HLA-C0303	VNLPPALEL	247.89	COL9A2
ENSG00000049089	chr1;40767560;40769202;-	Self-epitope	Neoskipping	THP-1	HLA-C0303	YASARLTEP	259.07	COL9A2
ENSG00000049089	chr1;40770518;40773118;-	Self-epitope	Neoskipping	THP-1	HLA-C0303	FSGPPGKEG	365.36	COL9A2
ENSG00000049089	chr1;40767560;40769202;-	Splicing-neoepitope	Neoskipping	THP-1	HLA-C0303	MPLPALQSL	323.45	COL9A2
ENSG00000049089	chr1;40767560;40769202;-	Self-epitope	Neoskipping	THP-1	HLA-A0201	QLAEVAVSA	84.37	COL9A2
ENSG00000049089	chr1;40767560;40769202;-	Self-epitope	Neoskipping	THP-1	HLA-C0303	AVSAKREAL	141.05	COL9A2
ENSG00000049089	chr1;40777386;40778128;-	Self-epitope	Neoskipping	THP-1	HLA-C0303	FAGPPGPPG	5.91	COL9A2
ENSG00000049089	chr1;40767560;40769202;-	Self-epitope	Neoskipping	THP-1	HLA-A0201	GLPGFCEPA	127.82	COL9A2
ENSG00000049089	chr1;40767560;40769202;-	Splicing-neoepitope	Neoskipping	THP-1	HLA-C0303	QSLDPSRGL	398.5	COL9A2
ENSG00000049089	chr1;40767560;40769202;-	Self-epitope	Neoskipping	THP-1	HLA-A0201	MLQEQLAEV	4.74	COL9A2
ENSG00000049247	chr1;7910981;7913367;-	Self-epitope	Neoskipping	THP-1	HLA-C0303	FSGQDPNIL	88.12	UTS2
ENSG00000049247	chr1;7910981;7913367;-	Splicing-neoepitope	Neoskipping	THP-1	HLA-C0303	KAVPVRPVV	487.07	UTS2
ENSG00000049247	chr1;7910981;7913367;-	Splicing-neoepitope	Neoskipping	THP-1	HLA-A0201	FLFCSPHNT	22	UTS2
ENSG00000049247	chr1;7910981;7913367;-	Self-epitope	Neoskipping	THP-1	HLA-A0201	RIFKNYVWV	83.04	UTS2
ENSG00000049247	chr1;7910981;7913367;-	Self-epitope	Neoskipping	THP-1	HLA-A0201	SLLQILPEM	13.25	UTS2
ENSG00000049247	chr1;7910981;7913367;-	Self-epitope	Neoskipping	THP-1	HLA-C0303	YKLASCCLL	107.99	UTS2
ENSG00000049247	chr1;7910981;7913367;-	Self-epitope	Neoskipping	THP-1	HLA-A0201	FIGFLNPLL	47.79	UTS2
ENSG00000049247	chr1;7910981;7913367;-	Splicing-neoepitope	Neoskipping	THP-1	HLA-C0303	YKLIGKKEL	435.38	UTS2
ENSG00000049247	chr1;7910981;7913367;-	Self-epitope	Neoskipping	THP-1	HLA-A0201	LLSHLLARI	55.87	UTS2
ENSG00000049247	chr1;7910981;7913367;-	Splicing-neoepitope	Neoskipping	THP-1	HLA-C0303	FCSPHNTAL	3.47	UTS2
ENSG00000049247	chr1;7910981;7913367;-	Self-epitope	Neoskipping	THP-1	HLA-A0201	RLWKKEPGL	59.72	UTS2
ENSG00000049541	chr7;73653317;73657476;-	Self-epitope	Neoskipping	CA46	HLA-B2704	FRVCKTFQM	51.5	RFC2
ENSG00000049541	chr7;73653317;73657476;-	Self-epitope	Neoskipping	HL-60	HLA-C0602	FRVCKTFQM	150.48	RFC2
ENSG00000049541	chr7;73653317;73657476;-	Self-epitope	Neoskipping	HL-60	HLA-B5701	KTFQMAEYL	148.25	RFC2
ENSG00000049541	chr7;73653317;73657476;-	Self-epitope	Neoskipping	THP-1	HLA-A0201	KIAEGVNSL	44.27	RFC2
ENSG00000049541	chr7;73653317;73657476;-	Splicing-neoepitope	Neoskipping	HL-60	HLA-B5701	PAVHLLRIW	143.86	RFC2
ENSG00000049541	chr7;73653317;73657476;-	Self-epitope	Neoskipping	THP-1	HLA-A0201	QMAGLLARL	61.54	RFC2
ENSG00000049541	chr7;73653317;73657476;-	Self-epitope	Neoskipping	CA46	HLA-C1202	LAHLWHLGY	316.8	RFC2
ENSG00000049541	chr7;73653317;73657476;-	Self-epitope	Neoskipping	CA46	HLA-C1202	STFSGFGFI	429.3	RFC2
ENSG00000049541	chr7;73653317;73657476;-	Self-epitope	Neoskipping	CA46	HLA-C1202	FRVCKTFQM	489.2	RFC2
ENSG00000049541	chr7;73653317;73657476;-	Self-epitope	Neoskipping	THP-1	HLA-A0201	KLTDAQILT	347.73	RFC2
ENSG00000049541	chr7;73653317;73657476;-	Self-epitope	Neoskipping	CA46	HLA-C1202	KTFQMAEYL	484.2	RFC2
ENSG00000049541	chr7;73653317;73657476;-	Self-epitope	Neoskipping	HL-60	HLA-B5701	KTMAPVASX	228.22	RFC2
ENSG00000049541	chr7;73653317;73657476;-	Self-epitope	Neoskipping	THP-1	HLA-A0201	GLEAIIFTA	88.19	RFC2
ENSG00000049541	chr7;73653317;73657476;-	Self-epitope	Neoskipping	THP-1	HLA-C0303	VCDEPHPLL	457.44	RFC2
ENSG00000049541	chr7;73653317;73657476;-	Self-epitope	Neoskipping	THP-1	HLA-A0201	QILTRLMNV	130.63	RFC2
ENSG00000049541	chr7;73653317;73657476;-	Self-epitope	Neoskipping	THP-1	HLA-A0201	YTDDGLEAI	52.54	RFC2
ENSG00000049541	chr7;73653317;73657476;-	Self-epitope	Neoskipping	THP-1	HLA-A0201	KILAHLWHL	6.79	RFC2
ENSG00000049541	chr7;73653317;73657476;-	Self-epitope	Neoskipping	THP-1	HLA-A0201	KTFQMAEYL	465.51	RFC2
ENSG00000049541	chr7;73653317;73657476;-	Self-epitope	Neoskipping	HL-60	HLA-C0602	SRCAVLRYT	351.26	RFC2
ENSG00000049541	chr7;73653317;73657476;-	Self-epitope	Neoskipping	THP-1	HLA-A0201	KVCDEPHPL	420.12	RFC2
ENSG00000049541	chr7;73653317;73657476;-	Self-epitope	Neoskipping	THP-1	HLA-C0303	EAYKILAHL	40.61	RFC2
ENSG00000049541	chr7;73653317;73657476;-	Self-epitope	Neoskipping	THP-1	HLA-A0201	FQMAEYLKL	17.23	RFC2
ENSG00000049541	chr7;73653317;73657476;-	Self-epitope	Neoskipping	THP-1	HLA-C0303	IAEGVNSLL	160.67	RFC2
ENSG00000049541	chr7;73653317;73657476;-	Self-epitope	Neoskipping	CA46	HLA-C1202	MAEYLKLEF	332.3	RFC2
ENSG00000049541	chr7;73653317;73657476;-	Self-epitope	Neoskipping	CA46	HLA-C1202	KIAEGVNSL	221	RFC2
ENSG00000049541	chr7;73653317;73657476;-	Self-epitope	Neoskipping	THP-1	HLA-C0303	YTDDGLEAI	159.39	RFC2
ENSG00000049541	chr7;73653317;73657476;-	Self-epitope	Neoskipping	CA46	HLA-C1202	YTDDGLEAI	310.2	RFC2
ENSG00000049541	chr7;73653317;73657476;-	Splicing-neoepitope	Neoskipping	THP-1	HLA-C0303	GAEQPAVHL	128.97	RFC2
ENSG00000049541	chr7;73653317;73657476;-	Self-epitope	Neoskipping	CA46	HLA-C1202	FQMAEYLKL	200.9	RFC2
ENSG00000049541	chr7;73653317;73657476;-	Self-epitope	Neoskipping	THP-1	HLA-C0303	KVCDEPHPL	172.95	RFC2
ENSG00000049541	chr7;73653317;73657476;-	Self-epitope	Neoskipping	THP-1	HLA-A0201	SLLQMAGLL	410.46	RFC2
ENSG00000049541	chr7;73653317;73657476;-	Self-epitope	Neoskipping	THP-1	HLA-C0303	CAVLRYTKL	345.24	RFC2
ENSG00000049541	chr7;73653317;73657476;-	Self-epitope	Neoskipping	CA46	HLA-C1202	EAYKILAHL	493.9	RFC2
ENSG00000049618	chr6;157431694;157469758;+	Self-epitope	Neoskipping	THP-1	HLA-B1511	QMHAGISSF	258.5	ARID1B
ENSG00000049618	chr6;157431694;157469758;+	Self-epitope	Neoskipping	CA46	HLA-C1202	QMHAGISSF	263.9	ARID1B
ENSG00000051341	chr3;121151765;121151880;-|chr3;121151765;121151883;-	Splicing-neoepitope	Alternative SS	THP-1	HLA-A0201	GMLQSDQTV	110.77	POLQ
ENSG00000051341	chr3;121150278;121151264;-|chr3;121150278;121151260;-	Splicing-neoepitope	Alternative SS	CA46	HLA-B2704	SRMKWKVLX	291.1	POLQ
ENSG00000051341	chr3;121150278;121151264;-|chr3;121150278;121151260;-	Self-epitope	Alternative SS	THP-1	HLA-C0303	SAVKLSVKL	189.88	POLQ
ENSG00000051341	chr3;121150278;121151264;-|chr3;121150278;121151260;-	Splicing-neoepitope	Alternative SS	HL-60	HLA-C0602	SRMKWKVLX	163.36	POLQ
ENSG00000051341	chr3;121150278;121151264;-|chr3;121150278;121151260;-	Splicing-neoepitope	Alternative SS	THP-1	HLA-C0303	VAEEDVVQL	338.66	POLQ
ENSG00000051341	chr3;121150278;121151264;-|chr3;121150278;121151260;-	Splicing-neoepitope	Alternative SS	THP-1	HLA-A0201	RLSRMKWKV	83.43	POLQ
ENSG00000051341	chr3;121151765;121151880;-|chr3;121151765;121151883;-	Self-epitope	Alternative SS	THP-1	HLA-A0201	MLQSDQTGL	122.46	POLQ
ENSG00000051341	chr3;121150278;121151264;-|chr3;121150278;121151260;-	Self-epitope	Alternative SS	HL-60	HLA-B5701	ASWGELKDF	454	POLQ
ENSG00000051341	chr3;121191010;121195387;-	Self-epitope	Neoskipping	CA46	HLA-B2704	GRKLRLGRQF	468.5	POLQ
ENSG00000051341	chr3;121151765;121151880;-|chr3;121151765;121151883;-	Splicing-neoepitope	Alternative SS	THP-1	HLA-A0201	LQSDQTVGL	478.1	POLQ
ENSG00000051341	chr3;121154969;121155122;-|chr3;121154993;121155122;-	Self-epitope	Alternative SS	THP-1	HLA-A0201	MLQSDQTGL	122.46	POLQ
ENSG00000051523	chr16;88712604;88713509;-	Self-epitope	Neoskipping	THP-1	HLA-B1511	TAVVKLFGPF	465	CYBA
ENSG00000051523	chr16;88712604;88713509;-	Self-epitope	Neoskipping	THP-1	HLA-A0201	AVLHLLLSV	26.34	CYBA
ENSG00000051523	chr16;88714453;88714522;-|chr16;88714453;88714492;-	Splicing-neoepitope	Alternative SS	HL-60	HLA-B5701	LTGRFTQWY	327.12	CYBA
ENSG00000051523	chr16;88712604;88713509;-	Splicing-neoepitope	Neoskipping	THP-1	HLA-C0303	WLSVPAGFL	132.15	CYBA
ENSG00000051523	chr16;88712604;88713509;-	Self-epitope	Neoskipping	THP-1	HLA-B1511	AVVKLFGPF	374.8	CYBA
ENSG00000051523	chr16;88714453;88714522;-|chr16;88714453;88714492;-	Self-epitope	Alternative SS	THP-1	HLA-A0201	ALASGLILI	11.22	CYBA
ENSG00000051523	chr16;88714453;88714522;-|chr16;88714453;88714492;-	Self-epitope	Alternative SS	THP-1	HLA-C0303	QALASGLIL	56.61	CYBA
ENSG00000051523	chr16;88714453;88714522;-|chr16;88714453;88714492;-	Splicing-neoepitope	Alternative SS	CA46	HLA-C1202	LASGLTGRF	188	CYBA
ENSG00000051523	chr16;88712604;88713509;-	Splicing-neoepitope	Neoskipping	THP-1	HLA-A0201	STMERWLSV	27.76	CYBA
ENSG00000051523	chr16;88714453;88714522;-|chr16;88714453;88714492;-	Self-epitope	Alternative SS	THP-1	HLA-A0201	GLILITGGI	474.47	CYBA
ENSG00000051523	chr16;88714453;88714522;-|chr16;88714453;88714492;-	Splicing-neoepitope	Alternative SS	THP-1	HLA-B1511	LASGLTGRF	366.4	CYBA
ENSG00000051523	chr16;88714453;88714522;-|chr16;88714453;88714492;-	Self-epitope	Alternative SS	HL-60	HLA-B5701	ATAGRFTQW	117.53	CYBA
ENSG00000053372	chr1;19578356;19582442;+	Self-epitope	Neoskipping	CA46	HLA-C1202	YARAGNKAAF	173	MRTO4
ENSG00000053372	chr1;19578356;19582442;+	Splicing-neoepitope	Neoskipping	THP-1	HLA-C0303	KASEMCGHL	281.72	MRTO4
ENSG00000053372	chr1;19578356;19582442;+	Self-epitope	Neoskipping	CA46	HLA-B2704	KRLRGEVGL	258	MRTO4
ENSG00000053372	chr1;19578356;19582442;+	Self-epitope	Neoskipping	CA46	HLA-B2704	RLRGEVGLLF	368	MRTO4
ENSG00000053372	chr1;19578356;19582442;+	Self-epitope	Neoskipping	THP-1	HLA-C0303	KCVDTYKYL	161.36	MRTO4
ENSG00000053372	chr1;19578356;19582442;+	Self-epitope	Neoskipping	CA46	HLA-C1202	FTKYTEMDY	445.8	MRTO4
ENSG00000053372	chr1;19578356;19582442;+	Self-epitope	Neoskipping	THP-1	HLA-A0201	VLTPEQARV	259.22	MRTO4
ENSG00000053372	chr1;19578356;19582442;+	Self-epitope	Neoskipping	THP-1	HLA-B1511	YARAGNKAAF	56.1	MRTO4
ENSG00000053372	chr1;19578356;19582442;+	Self-epitope	Neoskipping	THP-1	HLA-A0201	RMFFGKNKV	139.14	MRTO4
ENSG00000053372	chr1;19578356;19582442;+	Self-epitope	Neoskipping	CA46	HLA-B2704	KRLRGEVGLL	202.3	MRTO4
ENSG00000053372	chr1;19578356;19582442;+	Self-epitope	Neoskipping	THP-1	HLA-A0201	YKYLFIFSV	220.58	MRTO4
ENSG00000053372	chr1;19578356;19582442;+	Self-epitope	Neoskipping	THP-1	HLA-C0303	KTAKKGLEL	223.15	MRTO4
ENSG00000053372	chr1;19578356;19582442;+	Self-epitope	Neoskipping	CA46	HLA-B2704	KRLRGEVGLLF	416.2	MRTO4
ENSG00000053372	chr1;19578356;19582442;+	Self-epitope	Neoskipping	CA46	HLA-B2704	LRQLGLPTAL	400.3	MRTO4
ENSG00000053372	chr1;19578356;19582442;+	Self-epitope	Neoskipping	THP-1	HLA-C0303	VANMRNSKL	68.25	MRTO4
ENSG00000053372	chr1;19578356;19582442;+	Self-epitope	Neoskipping	THP-1	HLA-A0201	VTLLSDYEV	227.16	MRTO4
ENSG00000053770	chr14;57740962;57741607;+|chr14;57740962;57741535;+	Self-epitope	Alternative SS	THP-1	HLA-A0201	GIADTWQVV	339.66	AP5M1
ENSG00000053900	chr4;25395427;25395513;+|chr4;25395470;25395513;+	Self-epitope	Alternative SS	THP-1	HLA-A0201	FTYATTEKV	67.48	ANAPC4
ENSG00000053900	chr4;25395427;25395513;+|chr4;25395470;25395513;+	Self-epitope	Alternative SS	THP-1	HLA-A0201	SVSNGLIAI	356.41	ANAPC4
ENSG00000053900	chr4;25395427;25395513;+|chr4;25395470;25395513;+	Self-epitope	Alternative SS	THP-1	HLA-B1511	SSMKNFKAF	409.7	ANAPC4
ENSG00000053900	chr4;25395427;25395513;+|chr4;25395470;25395513;+	Self-epitope	Alternative SS	THP-1	HLA-A0201	VLSSNLRHV	132.02	ANAPC4
ENSG00000053900	chr4;25395427;25395513;+|chr4;25395470;25395513;+	Self-epitope	Alternative SS	THP-1	HLA-B1511	SAEYQFTGTY	297.7	ANAPC4
ENSG00000053900	chr4;25395427;25395513;+|chr4;25395470;25395513;+	Self-epitope	Alternative SS	THP-1	HLA-A0201	LLVQLPLSL	93.47	ANAPC4
ENSG00000053900	chr4;25395427;25395513;+|chr4;25395470;25395513;+	Self-epitope	Alternative SS	THP-1	HLA-C0303	FPYYPRKSL	6.29	ANAPC4
ENSG00000053900	chr4;25395427;25395513;+|chr4;25395470;25395513;+	Self-epitope	Alternative SS	THP-1	HLA-C0303	YNSEDSAEY	484.98	ANAPC4
ENSG00000053900	chr4;25395427;25395513;+|chr4;25395470;25395513;+	Self-epitope	Alternative SS	THP-1	HLA-A0201	ILMQMDSRL	52.4	ANAPC4
ENSG00000053900	chr4;25395427;25395513;+|chr4;25395470;25395513;+	Self-epitope	Alternative SS	THP-1	HLA-A0201	TLLMNQLTV	33.5	ANAPC4
ENSG00000053900	chr4;25395427;25395513;+|chr4;25395470;25395513;+	Self-epitope	Alternative SS	THP-1	HLA-B1511	IAIKFGSFTY	291.7	ANAPC4
ENSG00000053900	chr4;25395427;25395513;+|chr4;25395470;25395513;+	Self-epitope	Alternative SS	THP-1	HLA-A0201	FLTEHFNEA	8.42	ANAPC4
ENSG00000053900	chr4;25395427;25395513;+|chr4;25395470;25395513;+	Self-epitope	Alternative SS	THP-1	HLA-A0201	CMCEAWEEI	276.75	ANAPC4
ENSG00000053900	chr4;25395427;25395513;+|chr4;25395470;25395513;+	Self-epitope	Alternative SS	THP-1	HLA-B1511	EAITAVGSF	87.4	ANAPC4
ENSG00000053900	chr4;25395427;25395513;+|chr4;25395470;25395513;+	Self-epitope	Alternative SS	THP-1	HLA-A0201	FILKANELL	82.37	ANAPC4
ENSG00000053900	chr4;25395427;25395513;+|chr4;25395470;25395513;+	Self-epitope	Alternative SS	THP-1	HLA-A0201	VQDEFMHLL	44.74	ANAPC4
ENSG00000053900	chr4;25395427;25395513;+|chr4;25395470;25395513;+	Self-epitope	Alternative SS	THP-1	HLA-A0201	ILEDSLYKM	138.78	ANAPC4
ENSG00000053900	chr4;25395427;25395513;+|chr4;25395470;25395513;+	Self-epitope	Alternative SS	THP-1	HLA-A0201	RLDEQCSAI	88.91	ANAPC4
ENSG00000053900	chr4;25395427;25395513;+|chr4;25395470;25395513;+	Self-epitope	Alternative SS	THP-1	HLA-C0303	AALAPEIVI	52.28	ANAPC4
ENSG00000053900	chr4;25395427;25395513;+|chr4;25395470;25395513;+	Self-epitope	Alternative SS	THP-1	HLA-A0201	NLHYLLFTI	56.66	ANAPC4
ENSG00000053900	chr4;25395427;25395513;+|chr4;25395470;25395513;+	Self-epitope	Alternative SS	THP-1	HLA-C0303	FILKANELL	337.96	ANAPC4
ENSG00000053900	chr4;25395427;25395513;+|chr4;25395470;25395513;+	Self-epitope	Alternative SS	THP-1	HLA-C0303	FTGTYSTRL	206.8	ANAPC4
ENSG00000053900	chr4;25395427;25395513;+|chr4;25395470;25395513;+	Self-epitope	Alternative SS	THP-1	HLA-A0201	LLLWGKASA	214.65	ANAPC4
ENSG00000053900	chr4;25395427;25395513;+|chr4;25395470;25395513;+	Self-epitope	Alternative SS	THP-1	HLA-A0201	YQFTGTYST	26.86	ANAPC4
ENSG00000053900	chr4;25395427;25395513;+|chr4;25395470;25395513;+	Self-epitope	Alternative SS	THP-1	HLA-A0201	AQFYDDETV	405.72	ANAPC4
ENSG00000053900	chr4;25395427;25395513;+|chr4;25395470;25395513;+	Self-epitope	Alternative SS	THP-1	HLA-A0201	HISALLQYI	293.82	ANAPC4
ENSG00000053900	chr4;25395427;25395513;+|chr4;25395470;25395513;+	Self-epitope	Alternative SS	THP-1	HLA-C0303	LWGKASAEL	312.6	ANAPC4
ENSG00000053900	chr4;25395427;25395513;+|chr4;25395470;25395513;+	Self-epitope	Alternative SS	THP-1	HLA-A0201	KAFFRWLYV	217.88	ANAPC4
ENSG00000053900	chr4;25395427;25395513;+|chr4;25395470;25395513;+	Self-epitope	Alternative SS	THP-1	HLA-C0303	PADVIGKSM	394.04	ANAPC4
ENSG00000053900	chr4;25395427;25395513;+|chr4;25395470;25395513;+	Self-epitope	Alternative SS	THP-1	HLA-A0201	GIEEAITAV	321.48	ANAPC4
ENSG00000053900	chr4;25395427;25395513;+|chr4;25395470;25395513;+	Self-epitope	Alternative SS	THP-1	HLA-C0303	KASAELQTL	48.73	ANAPC4
ENSG00000053900	chr4;25395427;25395513;+|chr4;25395470;25395513;+	Self-epitope	Alternative SS	THP-1	HLA-A0201	LLQYINLSL	51.17	ANAPC4
ENSG00000053900	chr4;25395427;25395513;+|chr4;25395470;25395513;+	Self-epitope	Alternative SS	THP-1	HLA-A0201	SLLYHLSEL	10.29	ANAPC4
ENSG00000053900	chr4;25395427;25395513;+|chr4;25395470;25395513;+	Self-epitope	Alternative SS	THP-1	HLA-A0201	MTQKDITFV	162.49	ANAPC4
ENSG00000054611	chr22;47308083;47393530;+	Self-epitope	Neoskipping	CA46	HLA-B2704	FRWMNNLLMR	408.7	TBC1D22A
ENSG00000054611	chr22;47308083;47393530;+	Self-epitope	Neoskipping	CA46	HLA-C1202	YTFAQPGIQM	216.4	TBC1D22A
ENSG00000054611	chr22;47308083;47393530;+	Self-epitope	Neoskipping	CA46	HLA-C1202	FAFRWMNNL	24.6	TBC1D22A
ENSG00000054611	chr22;47308083;47393530;+	Self-epitope	Neoskipping	HL-60	HLA-B5701	RYLQFAFRW	324.45	TBC1D22A
ENSG00000054611	chr22;47308083;47393530;+	Self-epitope	Neoskipping	CA46	HLA-C1202	FAFRWMNNLL	338.4	TBC1D22A
ENSG00000054611	chr22;47308083;47393530;+	Self-epitope	Neoskipping	HL-60	HLA-C0602	HRHLDQHEV	405.49	TBC1D22A
ENSG00000054611	chr22;47308083;47393530;+	Self-epitope	Neoskipping	HL-60	HLA-C0602	FAFRWMNNL	79.7	TBC1D22A
ENSG00000054611	chr22;47308083;47393530;+	Self-epitope	Neoskipping	CA46	HLA-C1202	FRWMNNLLM	259.9	TBC1D22A
ENSG00000054611	chr22;47308083;47393530;+	Self-epitope	Neoskipping	CA46	HLA-C1202	FAFADAPNHY	53.6	TBC1D22A
ENSG00000054611	chr22;47308083;47393530;+	Self-epitope	Neoskipping	HL-60	HLA-C0602	FRWMNNLLM	10.42	TBC1D22A
ENSG00000054611	chr22;47308083;47393530;+	Self-epitope	Neoskipping	CA46	HLA-B2704	AFRWMNNLLM	159.3	TBC1D22A
ENSG00000054611	chr22;47308083;47393530;+	Self-epitope	Neoskipping	HL-60	HLA-B5701	VCAAFLVRW	88.07	TBC1D22A
ENSG00000054611	chr22;47308083;47393530;+	Self-epitope	Neoskipping	CA46	HLA-B2704	FRWMNNLLM	33.5	TBC1D22A
ENSG00000055044	chr2;203152383;203152447;+|chr2;203152398;203152447;+	Self-epitope	Alternative SS	THP-1	HLA-C0303	MCLGLAHSL	324.27	NOP58
ENSG00000055130	chr7:148494911-148495068(+):kma_introns	Self-epitope	Intron retention	CA46	HLA-B2704	SRFKPRVPV	369.7	CUL1
ENSG00000055130	chr7:148494911-148495068(+):kma_introns	Self-epitope	Intron retention	CA46	HLA-B2704	LRVNINVPM	311.8	CUL1
ENSG00000055130	chr7:148494911-148495068(+):kma_introns	Self-epitope	Intron retention	CA46	HLA-C1202	AAIVRIMKM	375.2	CUL1
ENSG00000055130	chr7:148494911-148495068(+):kma_introns	Self-epitope	Intron retention	CA46	HLA-C1202	IQAAIVRIM	276.5	CUL1
ENSG00000055917	chr2;20497314;20497439;-|chr2;20497314;20497424;-	Splicing-neoepitope	Alternative SS	CA46	HLA-C1202	IAGLAPAAF	449.1	PUM2
ENSG00000055917	chr2;20497314;20497439;-|chr2;20497314;20497424;-	Splicing-neoepitope	Alternative SS	THP-1	HLA-C0303	IAGLAPAAF	155.56	PUM2
ENSG00000055917	chr2;20497314;20497439;-|chr2;20497314;20497424;-	Self-epitope	Alternative SS	THP-1	HLA-C0303	IAGVFSAGL	279.58	PUM2
ENSG00000055917	chr2;20497314;20497439;-|chr2;20497314;20497424;-	Self-epitope	Alternative SS	CA46	HLA-C1202	FSAGLAPAAF	96.5	PUM2
ENSG00000055917	chr2;20497314;20497439;-|chr2;20497314;20497424;-	Splicing-neoepitope	Alternative SS	THP-1	HLA-B1511	HIAGLAPAAF	467.8	PUM2
ENSG00000055917	chr2;20497314;20497439;-|chr2;20497314;20497424;-	Self-epitope	Alternative SS	THP-1	HLA-A0201	AQQPHIAGV	198.08	PUM2
ENSG00000055917	chr2;20497314;20497439;-|chr2;20497314;20497424;-	Self-epitope	Alternative SS	THP-1	HLA-C0303	SAGLAPAAF	300.66	PUM2
ENSG00000055917	chr2;20497314;20497439;-|chr2;20497314;20497424;-	Self-epitope	Alternative SS	THP-1	HLA-B1511	FSAGLAPAAF	260.7	PUM2
ENSG00000055917	chr2;20497314;20497439;-|chr2;20497314;20497424;-	Self-epitope	Alternative SS	CA46	HLA-C1202	FSAGLAPAA	260.8	PUM2
ENSG00000055950	chr10;102743573;102746847;-	Self-epitope	Neoskipping	HL-60	HLA-C0602	FRGLRPREV	23.9	MRPL43
ENSG00000055950	chr10;102743573;102746847;-	Splicing-neoepitope	Neoskipping	HL-60	HLA-B5701	RVVAEYRHW	52.36	MRPL43
ENSG00000056586	chr9;125618156;125620948;-	Self-epitope	Neoskipping	CA46	HLA-C1202	FSVDFRADF	56.3	RC3H2
ENSG00000056586	chr9;125618156;125620948;-	Self-epitope	Neoskipping	CA46	HLA-C1202	FRADFSESV	338.1	RC3H2
ENSG00000057757	chr1;24105202;24106354;+	Self-epitope	Neoskipping	CA46	HLA-C1202	FSNVYHLSI	52.4	PITHD1
ENSG00000057757	chr1;24105202;24106354;+	Self-epitope	Neoskipping	HL-60	HLA-B5701	LSIHISKNF	390.66	PITHD1
ENSG00000057757	chr1;24105202;24106354;+	Self-epitope	Neoskipping	CA46	HLA-B2704	SRFSNVYHL	145.3	PITHD1
ENSG00000057757	chr1;24105202;24106354;+	Self-epitope	Neoskipping	CA46	HLA-C1202	FGADTTKVF	74.6	PITHD1
ENSG00000057757	chr1;24105202;24106354;+	Self-epitope	Neoskipping	THP-1	HLA-C0303	YKNIPQMSF	79.06	PITHD1
ENSG00000057757	chr1;24105202;24106354;+	Splicing-neoepitope	Neoskipping	HL-60	HLA-C0602	ERTDRSKIY	164.26	PITHD1
ENSG00000057757	chr1;24105202;24106354;+	Self-epitope	Neoskipping	THP-1	HLA-C0303	FGADTTKVF	401.23	PITHD1
ENSG00000057757	chr1;24105202;24106354;+	Self-epitope	Neoskipping	CA46	HLA-C1202	YKNIPQMSF	394	PITHD1
ENSG00000057757	chr1;24105202;24106354;+	Self-epitope	Neoskipping	CA46	HLA-C1202	FGADTTKVFY	462.9	PITHD1
ENSG00000057757	chr1;24105202;24106354;+	Self-epitope	Neoskipping	HL-60	HLA-C0602	SRFSNVYHL	26.01	PITHD1
ENSG00000057757	chr1;24105202;24106354;+	Self-epitope	Neoskipping	HL-60	HLA-C0602	ERTDRSKFV	65.71	PITHD1
ENSG00000057757	chr1;24105202;24106354;+	Self-epitope	Neoskipping	CA46	HLA-B2704	RRHEVTICNY	373.4	PITHD1
ENSG00000057757	chr1;24105202;24106354;+	Self-epitope	Neoskipping	THP-1	HLA-A0201	LLFNIPFTG	278.64	PITHD1
ENSG00000057757	chr1;24105202;24106354;+	Self-epitope	Neoskipping	THP-1	HLA-A0201	RLYKNIPQM	95.31	PITHD1
ENSG00000057757	chr1;24105202;24106354;+	Self-epitope	Neoskipping	CA46	HLA-C1202	RLYKNIPQM	340.3	PITHD1
ENSG00000057757	chr1;24105202;24106354;+	Self-epitope	Neoskipping	THP-1	HLA-C0303	FSNVYHLSI	216.5	PITHD1
ENSG00000057757	chr1;24105202;24106354;+	Self-epitope	Neoskipping	THP-1	HLA-C0303	YATKISRFS	466.72	PITHD1
ENSG00000057757	chr1;24105202;24106354;+	Self-epitope	Neoskipping	CA46	HLA-B2704	MRLYKNIPQM	149.2	PITHD1
ENSG00000057935	chr2;42887001;42922905;+	Self-epitope	Neoskipping	CA46	HLA-C1202	SAISVLVPL	65.9	MTA3
ENSG00000057935	chr2;42887001;42922905;+	Self-epitope	Neoskipping	CA46	HLA-B2704	SRDITLFHAM	365.8	MTA3
ENSG00000057935	chr2;42887001;42922905;+	Self-epitope	Neoskipping	CA46	HLA-C1202	WSASEASLF	235.3	MTA3
ENSG00000057935	chr2;42887001;42922905;+	Self-epitope	Neoskipping	CA46	HLA-C1202	HSYDLSSAI	28.5	MTA3
ENSG00000057935	chr2;42887001;42922905;+	Self-epitope	Neoskipping	CA46	HLA-C1202	LSSAISVLV	437.4	MTA3
ENSG00000058091	chr7;90528667;90585012;+	Self-epitope	Neoskipping	CA46	HLA-C1202	YFSDLPPRL	446.4	CDK14
ENSG00000058091	chr7;90528667;90585012;+	Self-epitope	Neoskipping	CA46	HLA-C1202	LSYIHQRYI	267	CDK14
ENSG00000058091	chr7;90528667;90585012;+	Self-epitope	Neoskipping	CA46	HLA-B2704	LRQAWNKLSY	369.4	CDK14
ENSG00000058091	chr7;90528667;90585012;+	Self-epitope	Neoskipping	CA46	HLA-C1202	FLFQLLRGL	328.2	CDK14
ENSG00000058091	chr7;90528667;90585012;+	Self-epitope	Neoskipping	CA46	HLA-C1202	FQLLRGLSY	358	CDK14
ENSG00000058091	chr7;90528667;90585012;+	Self-epitope	Neoskipping	CA46	HLA-C1202	RAFGKNNSY	125.1	CDK14
ENSG00000058091	chr7;90528667;90585012;+	Self-epitope	Neoskipping	CA46	HLA-C1202	YSNEVVTLW	190.9	CDK14
ENSG00000058091	chr7;90528667;90585012;+	Self-epitope	Neoskipping	CA46	HLA-C1202	YSNEVVTLWY	233.9	CDK14
ENSG00000058091	chr7;90528667;90585012;+	Self-epitope	Neoskipping	CA46	HLA-C1202	EMIQGVAAF	428.6	CDK14
ENSG00000058091	chr7;90528667;90585012;+	Self-epitope	Neoskipping	CA46	HLA-C1202	FTLYSSKNL	495.1	CDK14
ENSG00000058091	chr7;90528667;90585012;+	Self-epitope	Neoskipping	CA46	HLA-C1202	LSHEYFSDL	470.1	CDK14
ENSG00000058453	chr1;17297261;17298855;+	Self-epitope	Neoskipping	THP-1	HLA-A0201	GLEEQVSTL	440.53	CROCC
ENSG00000058453	chr1;17297261;17298855;+	Self-epitope	Neoskipping	THP-1	HLA-A0201	QQLEAQVVV	369.67	CROCC
ENSG00000058453	chr1;17297261;17298855;+	Self-epitope	Neoskipping	THP-1	HLA-A0201	QQLELQQEV	167.97	CROCC
ENSG00000059145	chr16;1449509;1453169;-	Self-epitope	Neoskipping	CA46	HLA-B2704	LRWRRRLPVL	48.6	UNKL
ENSG00000059145	chr16;1449509;1453169;-	Self-epitope	Neoskipping	CA46	HLA-C1202	STIATLAIL	203.3	UNKL
ENSG00000059145	chr16;1421611;1440633;-	Self-epitope	Neoskipping	CA46	HLA-B2704	HRTQVPPAL	334.2	UNKL
ENSG00000059145	chr16;1449509;1453169;-	Splicing-neoepitope	Neoskipping	CA46	HLA-C1202	FAHVEKSLGM	300.4	UNKL
ENSG00000059145	chr16;1449509;1453169;-	Self-epitope	Neoskipping	CA46	HLA-B2704	RRLRQLLPH	94.6	UNKL
ENSG00000059145	chr16;1453344;1464616;-	Self-epitope	Neoskipping	CA46	HLA-C1202	AVHLLPLAL	418.8	UNKL
ENSG00000059145	chr16;1449509;1453169;-	Splicing-neoepitope	Neoskipping	CA46	HLA-B2704	RRRNPRRFQY	446	UNKL
ENSG00000059145	chr16;1421611;1440633;-	Self-epitope	Neoskipping	CA46	HLA-B2704	FRQLLPQPL	137	UNKL
ENSG00000059145	chr16;1421611;1440633;-	Self-epitope	Neoskipping	CA46	HLA-B2704	LRWRRRLPV	29.2	UNKL
ENSG00000059145	chr16;1421611;1440633;-	Self-epitope	Neoskipping	CA46	HLA-C1202	RAAPAVHLL	63	UNKL
ENSG00000059145	chr16;1449509;1453169;-	Self-epitope	Neoskipping	CA46	HLA-C1202	FAVPAPPRA	236.2	UNKL
ENSG00000059145	chr16;1453344;1464616;-	Self-epitope	Neoskipping	CA46	HLA-B2704	HRTQVPPAL	334.2	UNKL
ENSG00000059145	chr16;1421611;1440633;-	Self-epitope	Neoskipping	CA46	HLA-B2704	LRWRRRLPVL	48.6	UNKL
ENSG00000059145	chr16;1453344;1464616;-	Self-epitope	Neoskipping	CA46	HLA-B2704	RRLPVLPL	319.8	UNKL
ENSG00000059145	chr16;1449509;1453169;-	Splicing-neoepitope	Neoskipping	CA46	HLA-C1202	VSSSVASSL	251.8	UNKL
ENSG00000059145	chr16;1421611;1440633;-	Self-epitope	Neoskipping	CA46	HLA-B2704	RRRRVSLPA	191.6	UNKL
ENSG00000059145	chr16;1453344;1464616;-	Self-epitope	Neoskipping	CA46	HLA-B2704	RRRLPVLPL	43.6	UNKL
ENSG00000059145	chr16;1421611;1440633;-	Self-epitope	Neoskipping	CA46	HLA-B2704	RRLRQLLPH	94.6	UNKL
ENSG00000059145	chr16;1449509;1453169;-	Splicing-neoepitope	Neoskipping	CA46	HLA-C1202	SAASSYSPL	110.6	UNKL
ENSG00000059145	chr16;1449509;1453169;-	Self-epitope	Neoskipping	CA46	HLA-B2704	HRTQVPPAL	334.2	UNKL
ENSG00000059145	chr16;1449509;1453169;-	Self-epitope	Neoskipping	CA46	HLA-B2704	WRRRLPVLPL	47	UNKL
ENSG00000059145	chr16;1449509;1453169;-	Self-epitope	Neoskipping	CA46	HLA-B2704	RRRRVSLPA	191.6	UNKL
ENSG00000059145	chr16;1453344;1464616;-	Self-epitope	Neoskipping	CA46	HLA-B2704	LRWRRRLPVL	48.6	UNKL
ENSG00000059145	chr16;1449509;1453169;-	Self-epitope	Neoskipping	CA46	HLA-B2704	RRLPVLPLPH	296.8	UNKL
ENSG00000059145	chr16;1449509;1453169;-	Self-epitope	Neoskipping	CA46	HLA-B2704	RRRLPVLPL	43.6	UNKL
ENSG00000059145	chr16;1421611;1440633;-	Self-epitope	Neoskipping	CA46	HLA-B2704	RRLPVLPL	319.8	UNKL
ENSG00000059145	chr16;1421611;1440633;-	Self-epitope	Neoskipping	CA46	HLA-C1202	AVHLLPLAL	418.8	UNKL
ENSG00000059145	chr16;1449509;1453169;-	Splicing-neoepitope	Neoskipping	CA46	HLA-C1202	FSPSPSPIL	474.4	UNKL
ENSG00000059145	chr16;1453344;1464616;-	Self-epitope	Neoskipping	CA46	HLA-B2704	RRRRVSLPA	191.6	UNKL
ENSG00000059145	chr16;1449509;1453169;-	Self-epitope	Neoskipping	CA46	HLA-B2704	FRQLLPQPL	137	UNKL
ENSG00000059145	chr16;1453344;1464616;-	Self-epitope	Neoskipping	CA46	HLA-B2704	LRWRRRLPV	29.2	UNKL
ENSG00000059145	chr16;1453344;1464616;-	Self-epitope	Neoskipping	CA46	HLA-B2704	RRLPVLPLPH	296.8	UNKL
ENSG00000059145	chr16;1449509;1453169;-	Splicing-neoepitope	Neoskipping	CA46	HLA-C1202	SASPNGAEL	116.8	UNKL
ENSG00000059145	chr16;1449509;1453169;-	Self-epitope	Neoskipping	CA46	HLA-C1202	AVHLLPLAL	418.8	UNKL
ENSG00000059145	chr16;1421611;1440633;-	Self-epitope	Neoskipping	CA46	HLA-B2704	RRRLPVLPL	43.6	UNKL
ENSG00000059145	chr16;1421611;1440633;-	Self-epitope	Neoskipping	CA46	HLA-C1202	FAVPAPPRA	236.2	UNKL
ENSG00000059145	chr16;1449509;1453169;-	Splicing-neoepitope	Neoskipping	CA46	HLA-B2704	RRNPRRFQY	170.4	UNKL
ENSG00000059145	chr16;1453344;1464616;-	Self-epitope	Neoskipping	CA46	HLA-C1202	RAAPAVHLL	63	UNKL
ENSG00000059145	chr16;1453344;1464616;-	Splicing-neoepitope	Neoskipping	CA46	HLA-C1202	WAAGKGSRI	493.5	UNKL
ENSG00000059145	chr16;1453344;1464616;-	Self-epitope	Neoskipping	CA46	HLA-B2704	FRQLLPQPL	137	UNKL
ENSG00000059145	chr16;1421611;1440633;-	Self-epitope	Neoskipping	CA46	HLA-C1202	STIATLAIL	203.3	UNKL
ENSG00000059145	chr16;1449509;1453169;-	Splicing-neoepitope	Neoskipping	CA46	HLA-C1202	LSNVNIASL	105.1	UNKL
ENSG00000059145	chr16;1453344;1464616;-	Self-epitope	Neoskipping	CA46	HLA-B2704	WRRRLPVLPL	47	UNKL
ENSG00000059145	chr16;1421611;1440633;-	Splicing-neoepitope	Neoskipping	CA46	HLA-C1202	WAAGKGSRI	493.5	UNKL
ENSG00000059145	chr16;1449509;1453169;-	Self-epitope	Neoskipping	CA46	HLA-C1202	RAAPAVHLL	63	UNKL
ENSG00000059145	chr16;1449509;1453169;-	Self-epitope	Neoskipping	CA46	HLA-B2704	RRLPVLPL	319.8	UNKL
ENSG00000059145	chr16;1453344;1464616;-	Self-epitope	Neoskipping	CA46	HLA-B2704	RRLRQLLPH	94.6	UNKL
ENSG00000059145	chr16;1449509;1453169;-	Self-epitope	Neoskipping	CA46	HLA-B2704	LRWRRRLPV	29.2	UNKL
ENSG00000059145	chr16;1421611;1440633;-	Self-epitope	Neoskipping	CA46	HLA-B2704	RRLPVLPLPH	296.8	UNKL
ENSG00000059145	chr16;1453344;1464616;-	Self-epitope	Neoskipping	CA46	HLA-C1202	FAVPAPPRA	236.2	UNKL
ENSG00000059145	chr16;1421611;1440633;-	Self-epitope	Neoskipping	CA46	HLA-B2704	WRRRLPVLPL	47	UNKL
ENSG00000059145	chr16;1453344;1464616;-	Self-epitope	Neoskipping	CA46	HLA-C1202	STIATLAIL	203.3	UNKL
ENSG00000059588	chr1;234596141;234601402;-	Self-epitope	Neoskipping	THP-1	HLA-A0201	XLWRLXKEI	93.47	TARBP1
ENSG00000059588	chr1;234529582;234536927;-	Self-epitope	Neoskipping	HL-60	HLA-C0602	RLXKEIRYM	312.93	TARBP1
ENSG00000059588	chr1;234596141;234601402;-	Self-epitope	Neoskipping	CA46	HLA-C1202	FLITKFLPL	118	TARBP1
ENSG00000059588	chr1;234529582;234536927;-	Self-epitope	Neoskipping	CA46	HLA-B2704	WRXNHLSXLI	386	TARBP1
ENSG00000059588	chr1;234561538;234563322;-	Self-epitope	Neoskipping	THP-1	HLA-C0303	XNYRSFXSL	138.03	TARBP1
ENSG00000059588	chr1;234561538;234563322;-	Self-epitope	Neoskipping	THP-1	HLA-A0201	LMSQLFSCL	178.15	TARBP1
ENSG00000059588	chr1;234596141;234601402;-	Self-epitope	Neoskipping	CA46	HLA-B2704	RRRLSRGTVV	336.4	TARBP1
ENSG00000059588	chr1;234561538;234563322;-	Self-epitope	Neoskipping	CA46	HLA-C1202	LVFDCMLXL	140	TARBP1
ENSG00000059588	chr1;234596141;234601402;-	Self-epitope	Neoskipping	THP-1	HLA-A0201	XMGFLLSGM	360.05	TARBP1
ENSG00000059588	chr1;234529582;234536927;-	Self-epitope	Neoskipping	CA46	HLA-B2704	VRYLGLQCSL	291.8	TARBP1
ENSG00000059588	chr1;234529582;234536927;-	Self-epitope	Neoskipping	THP-1	HLA-A0201	XQFYHIXTL	37.57	TARBP1
ENSG00000059588	chr1;234561538;234563322;-	Self-epitope	Neoskipping	THP-1	HLA-A0201	LVFDCMLXL	15.29	TARBP1
ENSG00000059588	chr1;234596141;234601402;-	Self-epitope	Neoskipping	THP-1	HLA-C0303	TAVSLGXCL	11.94	TARBP1
ENSG00000059588	chr1;234529582;234536927;-	Self-epitope	Neoskipping	THP-1	HLA-A0201	XLWRLXKEI	93.47	TARBP1
ENSG00000059588	chr1;234529582;234536927;-	Self-epitope	Neoskipping	HL-60	HLA-B5701	HPFSIFKRW	131.89	TARBP1
ENSG00000059588	chr1;234596141;234601402;-	Self-epitope	Neoskipping	THP-1	HLA-A0201	NLPDSLMFL	12.02	TARBP1
ENSG00000059588	chr1;234561538;234563322;-	Self-epitope	Neoskipping	THP-1	HLA-A0201	YLLXATLSX	46.68	TARBP1
ENSG00000059588	chr1;234596141;234601402;-	Self-epitope	Neoskipping	THP-1	HLA-C0303	RSFXSLIFL	351.56	TARBP1
ENSG00000059588	chr1;234561538;234563322;-	Self-epitope	Neoskipping	CA46	HLA-C1202	FVLSNSCVY	73.5	TARBP1
ENSG00000059588	chr1;234529582;234536927;-	Self-epitope	Neoskipping	THP-1	HLA-C0303	YXMAPICPT	62.26	TARBP1
ENSG00000059588	chr1;234561538;234563322;-	Self-epitope	Neoskipping	CA46	HLA-C1202	WSSCFRIVL	300.4	TARBP1
ENSG00000059588	chr1;234561538;234563322;-	Self-epitope	Neoskipping	THP-1	HLA-A0201	KLYLLXATL	41.35	TARBP1
ENSG00000059588	chr1;234529582;234536927;-	Self-epitope	Neoskipping	HL-60	HLA-B5701	HSAXSLLTW	8.22	TARBP1
ENSG00000059588	chr1;234529582;234536927;-	Self-epitope	Neoskipping	HL-60	HLA-B5701	ITKRSGPTF	290.53	TARBP1
ENSG00000059588	chr1;234529582;234536927;-	Self-epitope	Neoskipping	THP-1	HLA-A0201	FLMSQLFSC	8.18	TARBP1
ENSG00000059588	chr1;234529582;234536927;-	Self-epitope	Neoskipping	THP-1	HLA-A0201	LLAAFSVSA	21.65	TARBP1
ENSG00000059588	chr1;234596141;234601402;-	Self-epitope	Neoskipping	THP-1	HLA-A0201	NLMPXLLXL	4.57	TARBP1
ENSG00000059588	chr1;234561538;234563322;-	Self-epitope	Neoskipping	CA46	HLA-B2704	YRSFXSLIF	222.7	TARBP1
ENSG00000059588	chr1;234561538;234563322;-	Self-epitope	Neoskipping	THP-1	HLA-A0201	GLSKTXVLI	183.07	TARBP1
ENSG00000059588	chr1;234529582;234536927;-	Self-epitope	Neoskipping	THP-1	HLA-A0201	SLFLITKFL	138.96	TARBP1
ENSG00000059588	chr1;234561538;234563322;-	Self-epitope	Neoskipping	THP-1	HLA-C0303	MCLXSLVPM	199.51	TARBP1
ENSG00000059588	chr1;234529582;234536927;-	Self-epitope	Neoskipping	THP-1	HLA-A0201	CLIGLKPSL	103.81	TARBP1
ENSG00000059588	chr1;234529582;234536927;-	Self-epitope	Neoskipping	HL-60	HLA-C0602	TRHLXMLMX	482.87	TARBP1
ENSG00000059588	chr1;234596141;234601402;-	Self-epitope	Neoskipping	CA46	HLA-C1202	FSRLVSPTI	232.5	TARBP1
ENSG00000059588	chr1;234596141;234601402;-	Self-epitope	Neoskipping	THP-1	HLA-A0201	LVFDCMLXL	15.29	TARBP1
ENSG00000059588	chr1;234529582;234536927;-	Self-epitope	Neoskipping	THP-1	HLA-B1511	FSVSATNSF	64.4	TARBP1
ENSG00000059588	chr1;234596141;234601402;-	Self-epitope	Neoskipping	THP-1	HLA-C0303	KCWFPSFXL	51.87	TARBP1
ENSG00000059588	chr1;234529582;234536927;-	Self-epitope	Neoskipping	THP-1	HLA-A0201	RSFXSLIFL	438.82	TARBP1
ENSG00000059588	chr1;234596141;234601402;-	Self-epitope	Neoskipping	CA46	HLA-B2704	VRYLGLQCSL	291.8	TARBP1
ENSG00000059588	chr1;234529582;234536927;-	Self-epitope	Neoskipping	CA46	HLA-B2704	GRLCWYFSL	36.9	TARBP1
ENSG00000059588	chr1;234529582;234536927;-	Self-epitope	Neoskipping	CA46	HLA-C1202	FSVSATNSF	16.4	TARBP1
ENSG00000059588	chr1;234529582;234536927;-	Self-epitope	Neoskipping	CA46	HLA-C1202	YRSFXSLIF	202.4	TARBP1
ENSG00000059588	chr1;234561538;234563322;-	Self-epitope	Neoskipping	THP-1	HLA-A0201	ATMXILYST	107.42	TARBP1
ENSG00000059588	chr1;234529582;234536927;-	Self-epitope	Neoskipping	THP-1	HLA-C0303	HAFQALLKM	273.85	TARBP1
ENSG00000059588	chr1;234561538;234563322;-	Self-epitope	Neoskipping	CA46	HLA-C1202	FQIWIVAIY	271	TARBP1
ENSG00000059588	chr1;234596141;234601402;-	Self-epitope	Neoskipping	THP-1	HLA-A0201	AIYTXWCXL	101.69	TARBP1
ENSG00000059588	chr1;234561538;234563322;-	Self-epitope	Neoskipping	THP-1	HLA-C0303	VXTXPNIAF	176.69	TARBP1
ENSG00000059588	chr1;234529582;234536927;-	Self-epitope	Neoskipping	THP-1	HLA-B1511	MPRRIGNAF	84.1	TARBP1
ENSG00000059588	chr1;234529582;234536927;-	Self-epitope	Neoskipping	HL-60	HLA-B5701	RSQQLEVRF	157.23	TARBP1
ENSG00000059588	chr1;234529582;234536927;-	Self-epitope	Neoskipping	THP-1	HLA-A0201	MLXSQFYQS	216.07	TARBP1
ENSG00000059588	chr1;234596141;234601402;-	Self-epitope	Neoskipping	THP-1	HLA-A0201	MLXSQFYQS	216.07	TARBP1
ENSG00000059588	chr1;234596141;234601402;-	Self-epitope	Neoskipping	THP-1	HLA-A0201	KLLFSLFLI	7.07	TARBP1
ENSG00000059588	chr1;234561538;234563322;-	Self-epitope	Neoskipping	CA46	HLA-C1202	FSVSATNSF	16.4	TARBP1
ENSG00000059588	chr1;234529582;234536927;-	Self-epitope	Neoskipping	THP-1	HLA-A0201	RMYCGYSXT	370.2	TARBP1
ENSG00000059588	chr1;234596141;234601402;-	Self-epitope	Neoskipping	THP-1	HLA-A0201	IIANLSLRL	321.96	TARBP1
ENSG00000059588	chr1;234561538;234563322;-	Self-epitope	Neoskipping	THP-1	HLA-A0201	VTLSGELFL	375.8	TARBP1
ENSG00000059588	chr1;234529582;234536927;-	Self-epitope	Neoskipping	THP-1	HLA-A0201	AWLPWPWCV	437.73	TARBP1
ENSG00000059588	chr1;234561538;234563322;-	Self-epitope	Neoskipping	THP-1	HLA-C0303	XTXPNIAFL	11.7	TARBP1
ENSG00000059588	chr1;234561538;234563322;-	Self-epitope	Neoskipping	THP-1	HLA-A0201	XTWSSCFRI	84.45	TARBP1
ENSG00000059588	chr1;234529582;234536927;-	Self-epitope	Neoskipping	THP-1	HLA-C0303	FLITKFLPL	27.44	TARBP1
ENSG00000059588	chr1;234596141;234601402;-	Self-epitope	Neoskipping	THP-1	HLA-C0303	XNYRSFXSL	138.03	TARBP1
ENSG00000059588	chr1;234596141;234601402;-	Self-epitope	Neoskipping	THP-1	HLA-A0201	FQSSGIVFL	10.41	TARBP1
ENSG00000059588	chr1;234529582;234536927;-	Self-epitope	Neoskipping	THP-1	HLA-A0201	LLFFRTFSC	401.41	TARBP1
ENSG00000059588	chr1;234529582;234536927;-	Self-epitope	Neoskipping	THP-1	HLA-A0201	XLCCSGVSI	369.89	TARBP1
ENSG00000059588	chr1;234561538;234563322;-	Self-epitope	Neoskipping	THP-1	HLA-A0201	LLFSLFLIT	213.02	TARBP1
ENSG00000059588	chr1;234561538;234563322;-	Self-epitope	Neoskipping	THP-1	HLA-A0201	FLNLFSEDL	119.69	TARBP1
ENSG00000059588	chr1;234529582;234536927;-	Self-epitope	Neoskipping	THP-1	HLA-A0201	TLSXYSGLI	250.31	TARBP1
ENSG00000059588	chr1;234529582;234536927;-	Self-epitope	Neoskipping	THP-1	HLA-A0201	YLLXATLSX	46.68	TARBP1
ENSG00000059588	chr1;234596141;234601402;-	Self-epitope	Neoskipping	THP-1	HLA-A0201	CLIGLKPSL	103.81	TARBP1
ENSG00000059588	chr1;234596141;234601402;-	Self-epitope	Neoskipping	THP-1	HLA-A0201	LLAAFSVSA	21.65	TARBP1
ENSG00000059588	chr1;234529582;234536927;-	Self-epitope	Neoskipping	CA46	HLA-C1202	MLTPWSAAV	149.4	TARBP1
ENSG00000059588	chr1;234561538;234563322;-	Self-epitope	Neoskipping	THP-1	HLA-C0303	XFXSKPLXL	342.33	TARBP1
ENSG00000059588	chr1;234561538;234563322;-	Self-epitope	Neoskipping	THP-1	HLA-A0201	VLFPFCFYL	3.9	TARBP1
ENSG00000059588	chr1;234529582;234536927;-	Self-epitope	Neoskipping	THP-1	HLA-A0201	XLKCLLXRL	258.54	TARBP1
ENSG00000059588	chr1;234529582;234536927;-	Self-epitope	Neoskipping	THP-1	HLA-A0201	XTWSSCFRI	84.45	TARBP1
ENSG00000059588	chr1;234596141;234601402;-	Self-epitope	Neoskipping	THP-1	HLA-C0303	FLITKFLPL	27.44	TARBP1
ENSG00000059588	chr1;234529582;234536927;-	Self-epitope	Neoskipping	THP-1	HLA-C0303	TSFHAFQAL	19.93	TARBP1
ENSG00000059588	chr1;234561538;234563322;-	Self-epitope	Neoskipping	THP-1	HLA-C0303	QAFVRFXQF	231.24	TARBP1
ENSG00000059588	chr1;234561538;234563322;-	Self-epitope	Neoskipping	THP-1	HLA-A0201	XQFYHIXTL	37.57	TARBP1
ENSG00000059588	chr1;234596141;234601402;-	Self-epitope	Neoskipping	THP-1	HLA-C0303	HXXVTAVSL	370.76	TARBP1
ENSG00000059588	chr1;234596141;234601402;-	Self-epitope	Neoskipping	THP-1	HLA-A0201	FWMCLXSLV	120.98	TARBP1
ENSG00000059588	chr1;234529582;234536927;-	Self-epitope	Neoskipping	THP-1	HLA-A0201	LLYXFFINS	314.08	TARBP1
ENSG00000059588	chr1;234561538;234563322;-	Self-epitope	Neoskipping	CA46	HLA-B2704	RRLSRGTVV	82.3	TARBP1
ENSG00000059588	chr1;234596141;234601402;-	Self-epitope	Neoskipping	CA46	HLA-B2704	MRFQRALCI	81.4	TARBP1
ENSG00000059588	chr1;234596141;234601402;-	Self-epitope	Neoskipping	CA46	HLA-C1202	FLXWRXNHL	447.2	TARBP1
ENSG00000059588	chr1;234529582;234536927;-	Self-epitope	Neoskipping	HL-60	HLA-C0602	FLXWRXNHL	221.52	TARBP1
ENSG00000059588	chr1;234561538;234563322;-	Self-epitope	Neoskipping	THP-1	HLA-A0201	XMWRKCHFL	10.19	TARBP1
ENSG00000059588	chr1;234529582;234536927;-	Self-epitope	Neoskipping	THP-1	HLA-C0303	SCVYXMAPI	378.63	TARBP1
ENSG00000059588	chr1;234596141;234601402;-	Self-epitope	Neoskipping	THP-1	HLA-C0303	NAFRSISFL	37.98	TARBP1
ENSG00000059588	chr1;234561538;234563322;-	Self-epitope	Neoskipping	THP-1	HLA-C0303	FLXWRXNHL	125.2	TARBP1
ENSG00000059588	chr1;234561538;234563322;-	Self-epitope	Neoskipping	CA46	HLA-B2704	WRXNHLSXLI	386	TARBP1
ENSG00000059588	chr1;234529582;234536927;-	Self-epitope	Neoskipping	THP-1	HLA-C0303	RSFXSLIFL	351.56	TARBP1
ENSG00000059588	chr1;234561538;234563322;-	Self-epitope	Neoskipping	THP-1	HLA-C0303	RCQXGLCSL	448.19	TARBP1
ENSG00000059588	chr1;234561538;234563322;-	Self-epitope	Neoskipping	THP-1	HLA-C0303	VLFPFCFYL	172.28	TARBP1
ENSG00000059588	chr1;234561538;234563322;-	Self-epitope	Neoskipping	THP-1	HLA-C0303	MYCGYSXTL	49.42	TARBP1
ENSG00000059588	chr1;234596141;234601402;-	Self-epitope	Neoskipping	THP-1	HLA-A0201	VLFPFCFYL	3.9	TARBP1
ENSG00000059588	chr1;234529582;234536927;-	Self-epitope	Neoskipping	CA46	HLA-B2704	RRIGNAFRSI	101.9	TARBP1
ENSG00000059588	chr1;234529582;234536927;-	Self-epitope	Neoskipping	THP-1	HLA-A0201	FLLSGMLFI	2.83	TARBP1
ENSG00000059588	chr1;234596141;234601402;-	Self-epitope	Neoskipping	CA46	HLA-C1202	FFQSSGIVF	469	TARBP1
ENSG00000059588	chr1;234529582;234536927;-	Self-epitope	Neoskipping	THP-1	HLA-C0303	YTXWCXLSL	84.81	TARBP1
ENSG00000059588	chr1;234561538;234563322;-	Self-epitope	Neoskipping	CA46	HLA-C1202	XQFYHIXTL	308.3	TARBP1
ENSG00000059588	chr1;234529582;234536927;-	Self-epitope	Neoskipping	THP-1	HLA-A0201	KXLHNIFMI	177.85	TARBP1
ENSG00000059588	chr1;234561538;234563322;-	Self-epitope	Neoskipping	THP-1	HLA-A0201	SLLLDHXWM	378.71	TARBP1
ENSG00000059588	chr1;234529582;234536927;-	Self-epitope	Neoskipping	THP-1	HLA-C0303	MCLXSLVPM	199.51	TARBP1
ENSG00000059588	chr1;234561538;234563322;-	Self-epitope	Neoskipping	CA46	HLA-C1202	ATNSFSTSV	348.9	TARBP1
ENSG00000059588	chr1;234561538;234563322;-	Self-epitope	Neoskipping	CA46	HLA-C1202	YQSXTICLNM	451.2	TARBP1
ENSG00000059588	chr1;234596141;234601402;-	Self-epitope	Neoskipping	CA46	HLA-C1202	FVLSNSCVY	73.5	TARBP1
ENSG00000059588	chr1;234596141;234601402;-	Self-epitope	Neoskipping	THP-1	HLA-A0201	FLNLFSEDL	119.69	TARBP1
ENSG00000059588	chr1;234529582;234536927;-	Self-epitope	Neoskipping	THP-1	HLA-A0201	FLXWSCWLW	384.93	TARBP1
ENSG00000059588	chr1;234561538;234563322;-	Self-epitope	Neoskipping	CA46	HLA-C1202	SIHXXVTAV	196.7	TARBP1
ENSG00000059588	chr1;234596141;234601402;-	Self-epitope	Neoskipping	THP-1	HLA-A0201	FLFXKMHPF	40.66	TARBP1
ENSG00000059588	chr1;234561538;234563322;-	Self-epitope	Neoskipping	THP-1	HLA-A0201	ATNSFSTSV	370.99	TARBP1
ENSG00000059588	chr1;234529582;234536927;-	Self-epitope	Neoskipping	CA46	HLA-C1202	FSRLVSPTI	232.5	TARBP1
ENSG00000059588	chr1;234596141;234601402;-	Self-epitope	Neoskipping	THP-1	HLA-C0303	FLFXKMHPF	29.9	TARBP1
ENSG00000059588	chr1;234529582;234536927;-	Self-epitope	Neoskipping	THP-1	HLA-A0201	VLKNLMPXL	153.04	TARBP1
ENSG00000059588	chr1;234596141;234601402;-	Self-epitope	Neoskipping	CA46	HLA-C1202	FYHIXTLLL	330.8	TARBP1
ENSG00000059588	chr1;234596141;234601402;-	Self-epitope	Neoskipping	THP-1	HLA-A0201	XIVFQIWIV	73.79	TARBP1
ENSG00000059588	chr1;234529582;234536927;-	Self-epitope	Neoskipping	HL-60	HLA-B5701	LSKTXVLIW	20.14	TARBP1
ENSG00000059588	chr1;234596141;234601402;-	Self-epitope	Neoskipping	CA46	HLA-C1202	WSSCFRIVL	300.4	TARBP1
ENSG00000059588	chr1;234596141;234601402;-	Self-epitope	Neoskipping	THP-1	HLA-C0303	HAFQALLKM	273.85	TARBP1
ENSG00000059588	chr1;234596141;234601402;-	Self-epitope	Neoskipping	THP-1	HLA-A0201	FLITKFLPL	4.44	TARBP1
ENSG00000059588	chr1;234529582;234536927;-	Self-epitope	Neoskipping	THP-1	HLA-A0201	XLLXLNPAS	418.9	TARBP1
ENSG00000059588	chr1;234561538;234563322;-	Self-epitope	Neoskipping	THP-1	HLA-A0201	FWMCLXSLV	120.98	TARBP1
ENSG00000059588	chr1;234561538;234563322;-	Self-epitope	Neoskipping	CA46	HLA-B2704	GRLCWYFSL	36.9	TARBP1
ENSG00000059588	chr1;234561538;234563322;-	Self-epitope	Neoskipping	THP-1	HLA-A0201	AWLPWPWCV	437.73	TARBP1
ENSG00000059588	chr1;234561538;234563322;-	Self-epitope	Neoskipping	THP-1	HLA-A0201	AILSHPLRV	71.31	TARBP1
ENSG00000059588	chr1;234529582;234536927;-	Self-epitope	Neoskipping	THP-1	HLA-A0201	KTIMXEFVL	424.44	TARBP1
ENSG00000059588	chr1;234529582;234536927;-	Self-epitope	Neoskipping	CA46	HLA-C1202	FLITKFLPL	118	TARBP1
ENSG00000059588	chr1;234529582;234536927;-	Self-epitope	Neoskipping	CA46	HLA-C1202	LVFDCMLXL	140	TARBP1
ENSG00000059588	chr1;234529582;234536927;-	Self-epitope	Neoskipping	THP-1	HLA-C0303	FLXWRXNHL	125.2	TARBP1
ENSG00000059588	chr1;234561538;234563322;-	Self-epitope	Neoskipping	CA46	HLA-C1202	YTXWCXLSL	118.3	TARBP1
ENSG00000059588	chr1;234596141;234601402;-	Self-epitope	Neoskipping	THP-1	HLA-A0201	AVMLTPWSA	100.28	TARBP1
ENSG00000059588	chr1;234561538;234563322;-	Self-epitope	Neoskipping	THP-1	HLA-A0201	LLTGFSRLV	95.07	TARBP1
ENSG00000059588	chr1;234529582;234536927;-	Self-epitope	Neoskipping	THP-1	HLA-A0201	LIXKLLFSL	19.81	TARBP1
ENSG00000059588	chr1;234596141;234601402;-	Self-epitope	Neoskipping	THP-1	HLA-C0303	FVLSNSCVY	80.76	TARBP1
ENSG00000059588	chr1;234596141;234601402;-	Self-epitope	Neoskipping	THP-1	HLA-A0201	RLXKEIRYM	352.81	TARBP1
ENSG00000059588	chr1;234596141;234601402;-	Self-epitope	Neoskipping	THP-1	HLA-C0303	YTXWCXLSL	84.81	TARBP1
ENSG00000059588	chr1;234529582;234536927;-	Self-epitope	Neoskipping	THP-1	HLA-A0201	FLNLFSEDL	119.69	TARBP1
ENSG00000059588	chr1;234561538;234563322;-	Self-epitope	Neoskipping	CA46	HLA-B2704	WMRFQRALCI	401.7	TARBP1
ENSG00000059588	chr1;234596141;234601402;-	Self-epitope	Neoskipping	THP-1	HLA-A0201	NLSLRLVYL	234.48	TARBP1
ENSG00000059588	chr1;234596141;234601402;-	Self-epitope	Neoskipping	THP-1	HLA-C0303	RLGGKGVTL	164.93	TARBP1
ENSG00000059588	chr1;234561538;234563322;-	Self-epitope	Neoskipping	THP-1	HLA-C0303	KCWFPSFXL	51.87	TARBP1
ENSG00000059588	chr1;234596141;234601402;-	Self-epitope	Neoskipping	THP-1	HLA-C0303	MYCGYSXTL	49.42	TARBP1
ENSG00000059588	chr1;234596141;234601402;-	Self-epitope	Neoskipping	THP-1	HLA-C0303	YSTEXKTEC	491.16	TARBP1
ENSG00000059588	chr1;234529582;234536927;-	Self-epitope	Neoskipping	THP-1	HLA-A0201	LLXRLESSI	199.47	TARBP1
ENSG00000059588	chr1;234596141;234601402;-	Self-epitope	Neoskipping	THP-1	HLA-A0201	SIHXXVTAV	70.35	TARBP1
ENSG00000059588	chr1;234529582;234536927;-	Self-epitope	Neoskipping	CA46	HLA-C1202	FLFXKMHPF	42.1	TARBP1
ENSG00000059588	chr1;234596141;234601402;-	Self-epitope	Neoskipping	THP-1	HLA-C0303	FSVSATNSF	23.44	TARBP1
ENSG00000059588	chr1;234561538;234563322;-	Self-epitope	Neoskipping	CA46	HLA-C1202	NAFRSISFL	290.9	TARBP1
ENSG00000059588	chr1;234596141;234601402;-	Self-epitope	Neoskipping	THP-1	HLA-C0303	QASQXEAVL	14.61	TARBP1
ENSG00000059588	chr1;234596141;234601402;-	Self-epitope	Neoskipping	THP-1	HLA-B1511	FPTXTWSSCF	131.4	TARBP1
ENSG00000059588	chr1;234596141;234601402;-	Self-epitope	Neoskipping	CA46	HLA-C1202	ATNSFSTSV	348.9	TARBP1
ENSG00000059588	chr1;234561538;234563322;-	Self-epitope	Neoskipping	THP-1	HLA-A0201	XLWRLXKEI	93.47	TARBP1
ENSG00000059588	chr1;234596141;234601402;-	Self-epitope	Neoskipping	THP-1	HLA-A0201	XMAPICPTS	455.4	TARBP1
ENSG00000059588	chr1;234529582;234536927;-	Self-epitope	Neoskipping	CA46	HLA-C1202	LSCSWTLSM	345.8	TARBP1
ENSG00000059588	chr1;234596141;234601402;-	Self-epitope	Neoskipping	CA46	HLA-C1202	LVFDCMLXL	140	TARBP1
ENSG00000059588	chr1;234561538;234563322;-	Self-epitope	Neoskipping	THP-1	HLA-A0201	VLPDLESQL	347.16	TARBP1
ENSG00000059588	chr1;234596141;234601402;-	Self-epitope	Neoskipping	CA46	HLA-C1202	RVASYXSLF	200.8	TARBP1
ENSG00000059588	chr1;234596141;234601402;-	Self-epitope	Neoskipping	THP-1	HLA-A0201	VLPDLESQL	347.16	TARBP1
ENSG00000059588	chr1;234529582;234536927;-	Self-epitope	Neoskipping	CA46	HLA-C1202	NAFRSISFL	290.9	TARBP1
ENSG00000059588	chr1;234596141;234601402;-	Self-epitope	Neoskipping	THP-1	HLA-C0303	FQSSGIVFL	60.16	TARBP1
ENSG00000059588	chr1;234529582;234536927;-	Self-epitope	Neoskipping	THP-1	HLA-A0201	RILQSSYXI	156.08	TARBP1
ENSG00000059588	chr1;234529582;234536927;-	Self-epitope	Neoskipping	CA46	HLA-C1202	ATNSFSTSV	348.9	TARBP1
ENSG00000059588	chr1;234596141;234601402;-	Self-epitope	Neoskipping	THP-1	HLA-A0201	GQSCVTGYV	332.85	TARBP1
ENSG00000059588	chr1;234561538;234563322;-	Self-epitope	Neoskipping	THP-1	HLA-A0201	XLLXLNPAS	418.9	TARBP1
ENSG00000059588	chr1;234529582;234536927;-	Self-epitope	Neoskipping	CA46	HLA-C1202	WTVDRSQQL	169.8	TARBP1
ENSG00000059588	chr1;234561538;234563322;-	Self-epitope	Neoskipping	THP-1	HLA-C0303	ALSAPXMSM	37.13	TARBP1
ENSG00000059588	chr1;234561538;234563322;-	Self-epitope	Neoskipping	THP-1	HLA-A0201	KTIMXEFVL	424.44	TARBP1
ENSG00000059588	chr1;234529582;234536927;-	Self-epitope	Neoskipping	HL-60	HLA-C0602	FRMYRPSXK	118.38	TARBP1
ENSG00000059588	chr1;234529582;234536927;-	Self-epitope	Neoskipping	CA46	HLA-C1202	MSFXSFGKI	141.2	TARBP1
ENSG00000059588	chr1;234529582;234536927;-	Self-epitope	Neoskipping	THP-1	HLA-A0201	KTALCLIGL	475.12	TARBP1
ENSG00000059588	chr1;234596141;234601402;-	Self-epitope	Neoskipping	THP-1	HLA-C0303	SCXKNITPL	46.68	TARBP1
ENSG00000059588	chr1;234561538;234563322;-	Self-epitope	Neoskipping	THP-1	HLA-A0201	RLWQMSQDI	316.91	TARBP1
ENSG00000059588	chr1;234561538;234563322;-	Self-epitope	Neoskipping	CA46	HLA-C1202	RVASYXSLF	200.8	TARBP1
ENSG00000059588	chr1;234596141;234601402;-	Self-epitope	Neoskipping	CA46	HLA-C1202	FTSFHAFQAL	239.7	TARBP1
ENSG00000059588	chr1;234561538;234563322;-	Self-epitope	Neoskipping	CA46	HLA-B2704	WRLXKEIRYM	370.9	TARBP1
ENSG00000059588	chr1;234596141;234601402;-	Self-epitope	Neoskipping	THP-1	HLA-A0201	RLVYLELCL	240.51	TARBP1
ENSG00000059588	chr1;234596141;234601402;-	Self-epitope	Neoskipping	THP-1	HLA-A0201	FXLPLNHSA	332.45	TARBP1
ENSG00000059588	chr1;234529582;234536927;-	Self-epitope	Neoskipping	THP-1	HLA-A0201	FLXWRXNHL	10.74	TARBP1
ENSG00000059588	chr1;234529582;234536927;-	Self-epitope	Neoskipping	THP-1	HLA-A0201	FLFXKMHPF	40.66	TARBP1
ENSG00000059588	chr1;234561538;234563322;-	Self-epitope	Neoskipping	THP-1	HLA-A0201	XTXPNIAFL	73.75	TARBP1
ENSG00000059588	chr1;234596141;234601402;-	Self-epitope	Neoskipping	THP-1	HLA-C0303	YCGYSXTLF	168.43	TARBP1
ENSG00000059588	chr1;234596141;234601402;-	Self-epitope	Neoskipping	CA46	HLA-C1202	FHAFQALLKM	262.3	TARBP1
ENSG00000059588	chr1;234561538;234563322;-	Self-epitope	Neoskipping	CA46	HLA-C1202	LSNSCVYXM	399.5	TARBP1
ENSG00000059588	chr1;234596141;234601402;-	Self-epitope	Neoskipping	THP-1	HLA-A0201	KMMRCLLFF	101.04	TARBP1
ENSG00000059588	chr1;234596141;234601402;-	Self-epitope	Neoskipping	THP-1	HLA-A0201	ALSAPXMSM	300.94	TARBP1
ENSG00000059588	chr1;234561538;234563322;-	Self-epitope	Neoskipping	THP-1	HLA-C0303	RSFXSLIFL	351.56	TARBP1
ENSG00000059588	chr1;234529582;234536927;-	Self-epitope	Neoskipping	HL-60	HLA-B5701	WIVAIYTXW	381.79	TARBP1
ENSG00000059588	chr1;234529582;234536927;-	Self-epitope	Neoskipping	HL-60	HLA-C0602	MYCGYSXTL	299.38	TARBP1
ENSG00000059588	chr1;234529582;234536927;-	Self-epitope	Neoskipping	THP-1	HLA-C0303	XRVASYXSL	103.89	TARBP1
ENSG00000059588	chr1;234561538;234563322;-	Self-epitope	Neoskipping	THP-1	HLA-A0201	YLGLQCSLL	135.93	TARBP1
ENSG00000059588	chr1;234561538;234563322;-	Self-epitope	Neoskipping	THP-1	HLA-A0201	RMYCGYSXT	370.2	TARBP1
ENSG00000059588	chr1;234529582;234536927;-	Self-epitope	Neoskipping	THP-1	HLA-A0201	SLGXCLLQM	294.65	TARBP1
ENSG00000059588	chr1;234529582;234536927;-	Self-epitope	Neoskipping	THP-1	HLA-C0303	FVLSNSCVY	80.76	TARBP1
ENSG00000059588	chr1;234529582;234536927;-	Self-epitope	Neoskipping	THP-1	HLA-A0201	GQSCVTGYV	332.85	TARBP1
ENSG00000059588	chr1;234561538;234563322;-	Self-epitope	Neoskipping	THP-1	HLA-A0201	ILXNGLLYX	55.32	TARBP1
ENSG00000059588	chr1;234529582;234536927;-	Self-epitope	Neoskipping	CA46	HLA-C1202	FHAFQALLKM	262.3	TARBP1
ENSG00000059588	chr1;234561538;234563322;-	Self-epitope	Neoskipping	CA46	HLA-C1202	FTHSRIIVX	175.7	TARBP1
ENSG00000059588	chr1;234596141;234601402;-	Self-epitope	Neoskipping	CA46	HLA-C1202	FMINGCASL	44.3	TARBP1
ENSG00000059588	chr1;234529582;234536927;-	Self-epitope	Neoskipping	THP-1	HLA-A0201	YLGLQCSLL	135.93	TARBP1
ENSG00000059588	chr1;234529582;234536927;-	Self-epitope	Neoskipping	CA46	HLA-C1202	SIHXXVTAV	196.7	TARBP1
ENSG00000059588	chr1;234529582;234536927;-	Self-epitope	Neoskipping	THP-1	HLA-A0201	GLQCSLLAA	223.15	TARBP1
ENSG00000059588	chr1;234561538;234563322;-	Self-epitope	Neoskipping	CA46	HLA-C1202	FLITKFLPL	118	TARBP1
ENSG00000059588	chr1;234596141;234601402;-	Self-epitope	Neoskipping	THP-1	HLA-C0303	VLFPFCFYL	172.28	TARBP1
ENSG00000059588	chr1;234561538;234563322;-	Self-epitope	Neoskipping	CA46	HLA-C1202	FHAFQALLKM	262.3	TARBP1
ENSG00000059588	chr1;234529582;234536927;-	Self-epitope	Neoskipping	THP-1	HLA-A0201	YXMAPICPT	297.92	TARBP1
ENSG00000059588	chr1;234596141;234601402;-	Self-epitope	Neoskipping	THP-1	HLA-A0201	LLYXFFINS	314.08	TARBP1
ENSG00000059588	chr1;234529582;234536927;-	Self-epitope	Neoskipping	THP-1	HLA-C0303	FLFXKMHPF	29.9	TARBP1
ENSG00000059588	chr1;234596141;234601402;-	Self-epitope	Neoskipping	CA46	HLA-B2704	IRYMLXSQF	215.7	TARBP1
ENSG00000059588	chr1;234596141;234601402;-	Self-epitope	Neoskipping	THP-1	HLA-C0303	FLXWRXNHL	125.2	TARBP1
ENSG00000059588	chr1;234596141;234601402;-	Self-epitope	Neoskipping	CA46	HLA-C1202	XQFYHIXTL	308.3	TARBP1
ENSG00000059588	chr1;234529582;234536927;-	Self-epitope	Neoskipping	HL-60	HLA-C0602	YRSFXSLIF	136.32	TARBP1
ENSG00000059588	chr1;234529582;234536927;-	Self-epitope	Neoskipping	THP-1	HLA-A0201	LVFDCMLXL	15.29	TARBP1
ENSG00000059588	chr1;234561538;234563322;-	Self-epitope	Neoskipping	THP-1	HLA-C0303	HAFQALLKM	273.85	TARBP1
ENSG00000059588	chr1;234596141;234601402;-	Self-epitope	Neoskipping	CA46	HLA-C1202	FQSSGIVFL	81.5	TARBP1
ENSG00000059588	chr1;234596141;234601402;-	Self-epitope	Neoskipping	THP-1	HLA-C0303	YXMAPICPT	62.26	TARBP1
ENSG00000059588	chr1;234529582;234536927;-	Self-epitope	Neoskipping	THP-1	HLA-A0201	LLQRAFLNL	395.87	TARBP1
ENSG00000059588	chr1;234561538;234563322;-	Self-epitope	Neoskipping	THP-1	HLA-A0201	CLIGLKPSL	103.81	TARBP1
ENSG00000059588	chr1;234596141;234601402;-	Self-epitope	Neoskipping	THP-1	HLA-A0201	KLYLLXATL	41.35	TARBP1
ENSG00000059588	chr1;234561538;234563322;-	Self-epitope	Neoskipping	THP-1	HLA-A0201	LLQRAFLNL	395.87	TARBP1
ENSG00000059588	chr1;234529582;234536927;-	Self-epitope	Neoskipping	THP-1	HLA-A0201	LITKFLPLL	104.03	TARBP1
ENSG00000059588	chr1;234561538;234563322;-	Self-epitope	Neoskipping	CA46	HLA-B2704	VRYLGLQCSL	291.8	TARBP1
ENSG00000059588	chr1;234561538;234563322;-	Self-epitope	Neoskipping	CA46	HLA-C1202	FQSSGIVFL	81.5	TARBP1
ENSG00000059588	chr1;234596141;234601402;-	Self-epitope	Neoskipping	THP-1	HLA-C0303	VXTXPNIAF	176.69	TARBP1
ENSG00000059588	chr1;234596141;234601402;-	Self-epitope	Neoskipping	CA46	HLA-C1202	YQSXTICLNM	451.2	TARBP1
ENSG00000059588	chr1;234596141;234601402;-	Self-epitope	Neoskipping	THP-1	HLA-A0201	LLFSLFLIT	213.02	TARBP1
ENSG00000059588	chr1;234596141;234601402;-	Self-epitope	Neoskipping	THP-1	HLA-C0303	CPSPKNATM	403.68	TARBP1
ENSG00000059588	chr1;234529582;234536927;-	Self-epitope	Neoskipping	THP-1	HLA-A0201	ATMXILYST	107.42	TARBP1
ENSG00000059588	chr1;234561538;234563322;-	Self-epitope	Neoskipping	THP-1	HLA-C0303	SCVYXMAPI	378.63	TARBP1
ENSG00000059588	chr1;234596141;234601402;-	Self-epitope	Neoskipping	THP-1	HLA-B1511	FLFXKMHPF	103.5	TARBP1
ENSG00000059588	chr1;234529582;234536927;-	Self-epitope	Neoskipping	HL-60	HLA-C0602	TRISXMELL	129.93	TARBP1
ENSG00000059588	chr1;234561538;234563322;-	Self-epitope	Neoskipping	CA46	HLA-C1202	TSFHAFQAL	144.9	TARBP1
ENSG00000059588	chr1;234529582;234536927;-	Self-epitope	Neoskipping	THP-1	HLA-C0303	QAFVRFXQF	231.24	TARBP1
ENSG00000059588	chr1;234529582;234536927;-	Self-epitope	Neoskipping	HL-60	HLA-B5701	NSWTFVWKF	54.83	TARBP1
ENSG00000059588	chr1;234529582;234536927;-	Self-epitope	Neoskipping	CA46	HLA-B2704	RRKQKVIPSL	107.3	TARBP1
ENSG00000059588	chr1;234561538;234563322;-	Self-epitope	Neoskipping	THP-1	HLA-A0201	AVMLTPWSA	100.28	TARBP1
ENSG00000059588	chr1;234561538;234563322;-	Self-epitope	Neoskipping	CA46	HLA-C1202	HAFQALLKM	51.2	TARBP1
ENSG00000059588	chr1;234529582;234536927;-	Self-epitope	Neoskipping	CA46	HLA-C1202	ASFPLFSSI	161	TARBP1
ENSG00000059588	chr1;234561538;234563322;-	Self-epitope	Neoskipping	CA46	HLA-C1202	FXQFYHIXTL	373.5	TARBP1
ENSG00000059588	chr1;234529582;234536927;-	Self-epitope	Neoskipping	THP-1	HLA-A0201	FMINGCASL	4.71	TARBP1
ENSG00000059588	chr1;234529582;234536927;-	Self-epitope	Neoskipping	HL-60	HLA-B5701	XTLFWMCLX	463.48	TARBP1
ENSG00000059588	chr1;234561538;234563322;-	Self-epitope	Neoskipping	THP-1	HLA-B1511	FPTXTWSSCF	131.4	TARBP1
ENSG00000059588	chr1;234529582;234536927;-	Self-epitope	Neoskipping	CA46	HLA-C1202	FTHSRIIVX	175.7	TARBP1
ENSG00000059588	chr1;234561538;234563322;-	Self-epitope	Neoskipping	THP-1	HLA-A0201	XMGFLLSGM	360.05	TARBP1
ENSG00000059588	chr1;234529582;234536927;-	Self-epitope	Neoskipping	HL-60	HLA-B5701	FTRHLXMLM	479.63	TARBP1
ENSG00000059588	chr1;234529582;234536927;-	Self-epitope	Neoskipping	CA46	HLA-B2704	MRFQRALCI	81.4	TARBP1
ENSG00000059588	chr1;234596141;234601402;-	Self-epitope	Neoskipping	THP-1	HLA-C0303	NSFSTSVSL	110.83	TARBP1
ENSG00000059588	chr1;234561538;234563322;-	Self-epitope	Neoskipping	THP-1	HLA-B1511	FSVSATNSF	64.4	TARBP1
ENSG00000059588	chr1;234529582;234536927;-	Self-epitope	Neoskipping	THP-1	HLA-C0303	FQSSGIVFL	60.16	TARBP1
ENSG00000059588	chr1;234529582;234536927;-	Self-epitope	Neoskipping	THP-1	HLA-A0201	XLLLRNSGL	166.31	TARBP1
ENSG00000059588	chr1;234561538;234563322;-	Self-epitope	Neoskipping	THP-1	HLA-A0201	ALSAPXMSM	300.94	TARBP1
ENSG00000059588	chr1;234529582;234536927;-	Self-epitope	Neoskipping	CA46	HLA-C1202	FSCLLQRAF	384.7	TARBP1
ENSG00000059588	chr1;234596141;234601402;-	Self-epitope	Neoskipping	THP-1	HLA-A0201	FMINGCASL	4.71	TARBP1
ENSG00000059588	chr1;234529582;234536927;-	Self-epitope	Neoskipping	HL-60	HLA-B5701	HAFQALLKM	183.9	TARBP1
ENSG00000059588	chr1;234529582;234536927;-	Self-epitope	Neoskipping	THP-1	HLA-C0303	CPSPKNATM	403.68	TARBP1
ENSG00000059588	chr1;234596141;234601402;-	Self-epitope	Neoskipping	THP-1	HLA-B1511	FVLSNSCVY	58.6	TARBP1
ENSG00000059588	chr1;234529582;234536927;-	Self-epitope	Neoskipping	CA46	HLA-C1202	CVRPXTRSL	339.7	TARBP1
ENSG00000059588	chr1;234529582;234536927;-	Self-epitope	Neoskipping	HL-60	HLA-B5701	KSMLSHLLG	429.32	TARBP1
ENSG00000059588	chr1;234561538;234563322;-	Self-epitope	Neoskipping	CA46	HLA-C1202	FLXWRXNHL	447.2	TARBP1
ENSG00000059588	chr1;234561538;234563322;-	Self-epitope	Neoskipping	THP-1	HLA-A0201	FLFXKMHPF	40.66	TARBP1
ENSG00000059588	chr1;234596141;234601402;-	Self-epitope	Neoskipping	THP-1	HLA-A0201	XLCCSGVSI	369.89	TARBP1
ENSG00000059588	chr1;234561538;234563322;-	Self-epitope	Neoskipping	THP-1	HLA-A0201	FLLSGMLFI	2.83	TARBP1
ENSG00000059588	chr1;234529582;234536927;-	Self-epitope	Neoskipping	THP-1	HLA-C0303	ALSAPXMSM	37.13	TARBP1
ENSG00000059588	chr1;234529582;234536927;-	Self-epitope	Neoskipping	THP-1	HLA-A0201	VTLSGELFL	375.8	TARBP1
ENSG00000059588	chr1;234596141;234601402;-	Self-epitope	Neoskipping	THP-1	HLA-A0201	YLGLQCSLL	135.93	TARBP1
ENSG00000059588	chr1;234529582;234536927;-	Self-epitope	Neoskipping	THP-1	HLA-A0201	ILXNGLLYX	55.32	TARBP1
ENSG00000059588	chr1;234529582;234536927;-	Self-epitope	Neoskipping	CA46	HLA-C1202	YQSXTICLNM	451.2	TARBP1
ENSG00000059588	chr1;234529582;234536927;-	Self-epitope	Neoskipping	HL-60	HLA-B5701	MSXIVFQIW	13.33	TARBP1
ENSG00000059588	chr1;234529582;234536927;-	Self-epitope	Neoskipping	HL-60	HLA-C0602	XQFYHIXTL	238.61	TARBP1
ENSG00000059588	chr1;234561538;234563322;-	Self-epitope	Neoskipping	THP-1	HLA-B1511	FLFXKMHPF	103.5	TARBP1
ENSG00000059588	chr1;234561538;234563322;-	Self-epitope	Neoskipping	THP-1	HLA-A0201	NLSLRLVYL	234.48	TARBP1
ENSG00000059588	chr1;234561538;234563322;-	Self-epitope	Neoskipping	THP-1	HLA-C0303	QASQXEAVL	14.61	TARBP1
ENSG00000059588	chr1;234561538;234563322;-	Self-epitope	Neoskipping	CA46	HLA-B2704	WRXNHLSXL	44.9	TARBP1
ENSG00000059588	chr1;234561538;234563322;-	Self-epitope	Neoskipping	THP-1	HLA-A0201	XMSXIVFQI	7.66	TARBP1
ENSG00000059588	chr1;234596141;234601402;-	Self-epitope	Neoskipping	CA46	HLA-C1202	YTXWCXLSL	118.3	TARBP1
ENSG00000059588	chr1;234529582;234536927;-	Self-epitope	Neoskipping	CA46	HLA-B2704	WRXNHLSXL	44.9	TARBP1
ENSG00000059588	chr1;234529582;234536927;-	Self-epitope	Neoskipping	HL-60	HLA-B5701	QAFVRFXQF	422.67	TARBP1
ENSG00000059588	chr1;234529582;234536927;-	Self-epitope	Neoskipping	THP-1	HLA-A0201	VLPDLESQL	347.16	TARBP1
ENSG00000059588	chr1;234529582;234536927;-	Self-epitope	Neoskipping	CA46	HLA-C1202	RSFXSLIFL	231.9	TARBP1
ENSG00000059588	chr1;234561538;234563322;-	Self-epitope	Neoskipping	THP-1	HLA-C0303	YTXWCXLSL	84.81	TARBP1
ENSG00000059588	chr1;234596141;234601402;-	Self-epitope	Neoskipping	THP-1	HLA-A0201	FLXWRXNHL	10.74	TARBP1
ENSG00000059588	chr1;234561538;234563322;-	Self-epitope	Neoskipping	CA46	HLA-B2704	RRKQKVIPSL	107.3	TARBP1
ENSG00000059588	chr1;234529582;234536927;-	Self-epitope	Neoskipping	THP-1	HLA-A0201	GLSKTXVLI	183.07	TARBP1
ENSG00000059588	chr1;234596141;234601402;-	Self-epitope	Neoskipping	THP-1	HLA-A0201	FLLSGMLFI	2.83	TARBP1
ENSG00000059588	chr1;234596141;234601402;-	Self-epitope	Neoskipping	THP-1	HLA-A0201	LLXRLESSI	199.47	TARBP1
ENSG00000059588	chr1;234596141;234601402;-	Self-epitope	Neoskipping	THP-1	HLA-A0201	RLWQMSQDI	316.91	TARBP1
ENSG00000059588	chr1;234561538;234563322;-	Self-epitope	Neoskipping	THP-1	HLA-A0201	XLCCSGVSI	369.89	TARBP1
ENSG00000059588	chr1;234561538;234563322;-	Self-epitope	Neoskipping	CA46	HLA-C1202	FSLFLITKF	253.6	TARBP1
ENSG00000059588	chr1;234561538;234563322;-	Self-epitope	Neoskipping	CA46	HLA-C1202	FFQSSGIVF	469	TARBP1
ENSG00000059588	chr1;234529582;234536927;-	Self-epitope	Neoskipping	THP-1	HLA-A0201	NLPDSLMFL	12.02	TARBP1
ENSG00000059588	chr1;234529582;234536927;-	Self-epitope	Neoskipping	THP-1	HLA-C0303	XQFYHIXTL	141.19	TARBP1
ENSG00000059588	chr1;234596141;234601402;-	Self-epitope	Neoskipping	THP-1	HLA-A0201	RSLSCSWTL	428.93	TARBP1
ENSG00000059588	chr1;234561538;234563322;-	Self-epitope	Neoskipping	CA46	HLA-C1202	FSIFKRWTV	231.7	TARBP1
ENSG00000059588	chr1;234529582;234536927;-	Self-epitope	Neoskipping	THP-1	HLA-A0201	HLXMLMXRA	136.41	TARBP1
ENSG00000059588	chr1;234529582;234536927;-	Self-epitope	Neoskipping	HL-60	HLA-B5701	WTLSMLGPW	61.08	TARBP1
ENSG00000059588	chr1;234561538;234563322;-	Self-epitope	Neoskipping	THP-1	HLA-A0201	FLMSQLFSC	8.18	TARBP1
ENSG00000059588	chr1;234596141;234601402;-	Self-epitope	Neoskipping	CA46	HLA-C1202	RSISFLQHF	213.7	TARBP1
ENSG00000059588	chr1;234596141;234601402;-	Self-epitope	Neoskipping	CA46	HLA-C1202	FQSSGIVFLM	365.9	TARBP1
ENSG00000059588	chr1;234596141;234601402;-	Self-epitope	Neoskipping	CA46	HLA-B2704	WRXNHLSXLI	386	TARBP1
ENSG00000059588	chr1;234529582;234536927;-	Self-epitope	Neoskipping	THP-1	HLA-C0303	KCWFPSFXL	51.87	TARBP1
ENSG00000059588	chr1;234561538;234563322;-	Self-epitope	Neoskipping	THP-1	HLA-C0303	RLGGKGVTL	164.93	TARBP1
ENSG00000059588	chr1;234596141;234601402;-	Self-epitope	Neoskipping	CA46	HLA-C1202	TSFHAFQAL	144.9	TARBP1
ENSG00000059588	chr1;234596141;234601402;-	Self-epitope	Neoskipping	CA46	HLA-C1202	FTRHLXMLM	92.2	TARBP1
ENSG00000059588	chr1;234561538;234563322;-	Self-epitope	Neoskipping	THP-1	HLA-A0201	HLXMLMXRA	136.41	TARBP1
ENSG00000059588	chr1;234529582;234536927;-	Self-epitope	Neoskipping	THP-1	HLA-A0201	MLTPWSAAV	5.74	TARBP1
ENSG00000059588	chr1;234529582;234536927;-	Self-epitope	Neoskipping	CA46	HLA-B2704	IRYMLXSQF	215.7	TARBP1
ENSG00000059588	chr1;234529582;234536927;-	Self-epitope	Neoskipping	THP-1	HLA-A0201	AILSHPLRV	71.31	TARBP1
ENSG00000059588	chr1;234529582;234536927;-	Self-epitope	Neoskipping	THP-1	HLA-A0201	LLTGFSRLV	95.07	TARBP1
ENSG00000059588	chr1;234529582;234536927;-	Self-epitope	Neoskipping	THP-1	HLA-C0303	APICPTSCL	402.15	TARBP1
ENSG00000059588	chr1;234529582;234536927;-	Self-epitope	Neoskipping	THP-1	HLA-C0303	AIYTXWCXL	218.5	TARBP1
ENSG00000059588	chr1;234561538;234563322;-	Self-epitope	Neoskipping	THP-1	HLA-B1511	MPRRIGNAF	84.1	TARBP1
ENSG00000059588	chr1;234596141;234601402;-	Self-epitope	Neoskipping	THP-1	HLA-A0201	ILXNGLLYX	55.32	TARBP1
ENSG00000059588	chr1;234561538;234563322;-	Self-epitope	Neoskipping	THP-1	HLA-A0201	LITKFLPLL	104.03	TARBP1
ENSG00000059588	chr1;234561538;234563322;-	Self-epitope	Neoskipping	THP-1	HLA-A0201	SLFLITKFL	138.96	TARBP1
ENSG00000059588	chr1;234596141;234601402;-	Self-epitope	Neoskipping	CA46	HLA-C1202	FSIFKRWTV	231.7	TARBP1
ENSG00000059588	chr1;234561538;234563322;-	Self-epitope	Neoskipping	THP-1	HLA-A0201	AIYTXWCXL	101.69	TARBP1
ENSG00000059588	chr1;234561538;234563322;-	Self-epitope	Neoskipping	THP-1	HLA-A0201	LIXKLLFSL	19.81	TARBP1
ENSG00000059588	chr1;234529582;234536927;-	Self-epitope	Neoskipping	CA46	HLA-C1202	YTXWCXLSL	118.3	TARBP1
ENSG00000059588	chr1;234561538;234563322;-	Self-epitope	Neoskipping	THP-1	HLA-A0201	KLLFSLFLI	7.07	TARBP1
ENSG00000059588	chr1;234529582;234536927;-	Self-epitope	Neoskipping	THP-1	HLA-A0201	XMGFLLSGM	360.05	TARBP1
ENSG00000059588	chr1;234561538;234563322;-	Self-epitope	Neoskipping	CA46	HLA-C1202	FSCLLQRAF	384.7	TARBP1
ENSG00000059588	chr1;234529582;234536927;-	Self-epitope	Neoskipping	CA46	HLA-C1202	FTSFHAFQAL	239.7	TARBP1
ENSG00000059588	chr1;234596141;234601402;-	Self-epitope	Neoskipping	THP-1	HLA-A0201	SLLLDHXWM	378.71	TARBP1
ENSG00000059588	chr1;234561538;234563322;-	Self-epitope	Neoskipping	THP-1	HLA-C0303	YCGYSXTLF	168.43	TARBP1
ENSG00000059588	chr1;234529582;234536927;-	Self-epitope	Neoskipping	THP-1	HLA-C0303	TAVSLGXCL	11.94	TARBP1
ENSG00000059588	chr1;234596141;234601402;-	Self-epitope	Neoskipping	THP-1	HLA-A0201	FLXWSCWLW	384.93	TARBP1
ENSG00000059588	chr1;234561538;234563322;-	Self-epitope	Neoskipping	THP-1	HLA-A0201	RSLSCSWTL	428.93	TARBP1
ENSG00000059588	chr1;234596141;234601402;-	Self-epitope	Neoskipping	CA46	HLA-C1202	SIHXXVTAV	196.7	TARBP1
ENSG00000059588	chr1;234529582;234536927;-	Self-epitope	Neoskipping	THP-1	HLA-A0201	FLITKFLPL	4.44	TARBP1
ENSG00000059588	chr1;234561538;234563322;-	Self-epitope	Neoskipping	THP-1	HLA-C0303	VSLQNSGFL	321.86	TARBP1
ENSG00000059588	chr1;234529582;234536927;-	Self-epitope	Neoskipping	CA46	HLA-C1202	XQFYHIXTL	308.3	TARBP1
ENSG00000059588	chr1;234529582;234536927;-	Self-epitope	Neoskipping	CA46	HLA-C1202	WSSCFRIVL	300.4	TARBP1
ENSG00000059588	chr1;234596141;234601402;-	Self-epitope	Neoskipping	CA46	HLA-C1202	LSNSCVYXM	399.5	TARBP1
ENSG00000059588	chr1;234596141;234601402;-	Self-epitope	Neoskipping	CA46	HLA-B2704	RRIGNAFRSI	101.9	TARBP1
ENSG00000059588	chr1;234561538;234563322;-	Self-epitope	Neoskipping	CA46	HLA-C1202	FMINGCASL	44.3	TARBP1
ENSG00000059588	chr1;234561538;234563322;-	Self-epitope	Neoskipping	THP-1	HLA-A0201	XMAPICPTS	455.4	TARBP1
ENSG00000059588	chr1;234596141;234601402;-	Self-epitope	Neoskipping	CA46	HLA-C1202	CVRPXTRSL	339.7	TARBP1
ENSG00000059588	chr1;234561538;234563322;-	Self-epitope	Neoskipping	THP-1	HLA-B1511	FVLSNSCVY	58.6	TARBP1
ENSG00000059588	chr1;234529582;234536927;-	Self-epitope	Neoskipping	THP-1	HLA-C0303	XFXSKPLXL	342.33	TARBP1
ENSG00000059588	chr1;234561538;234563322;-	Self-epitope	Neoskipping	THP-1	HLA-C0303	FMINGCASL	5	TARBP1
ENSG00000059588	chr1;234529582;234536927;-	Self-epitope	Neoskipping	THP-1	HLA-A0201	LLSGMLFIA	27.38	TARBP1
ENSG00000059588	chr1;234529582;234536927;-	Self-epitope	Neoskipping	THP-1	HLA-A0201	XMAPICPTS	455.4	TARBP1
ENSG00000059588	chr1;234596141;234601402;-	Self-epitope	Neoskipping	THP-1	HLA-A0201	AILSHPLRV	71.31	TARBP1
ENSG00000059588	chr1;234529582;234536927;-	Self-epitope	Neoskipping	THP-1	HLA-A0201	LLXLNPASI	70.34	TARBP1
ENSG00000059588	chr1;234529582;234536927;-	Self-epitope	Neoskipping	THP-1	HLA-C0303	MLTPWSAAV	68.88	TARBP1
ENSG00000059588	chr1;234561538;234563322;-	Self-epitope	Neoskipping	THP-1	HLA-C0303	NSFSTSVSL	110.83	TARBP1
ENSG00000059588	chr1;234561538;234563322;-	Self-epitope	Neoskipping	CA46	HLA-B2704	IRYMLXSQF	215.7	TARBP1
ENSG00000059588	chr1;234561538;234563322;-	Self-epitope	Neoskipping	THP-1	HLA-A0201	FLXWRXNHL	10.74	TARBP1
ENSG00000059588	chr1;234529582;234536927;-	Self-epitope	Neoskipping	THP-1	HLA-C0303	VLFPFCFYL	172.28	TARBP1
ENSG00000059588	chr1;234596141;234601402;-	Self-epitope	Neoskipping	THP-1	HLA-C0303	WTVDRSQQL	10.87	TARBP1
ENSG00000059588	chr1;234529582;234536927;-	Self-epitope	Neoskipping	THP-1	HLA-C0303	NSFSTSVSL	110.83	TARBP1
ENSG00000059588	chr1;234561538;234563322;-	Self-epitope	Neoskipping	THP-1	HLA-A0201	IIANLSLRL	321.96	TARBP1
ENSG00000059588	chr1;234529582;234536927;-	Self-epitope	Neoskipping	HL-60	HLA-B5701	RSLSCSWTL	88.22	TARBP1
ENSG00000059588	chr1;234529582;234536927;-	Self-epitope	Neoskipping	THP-1	HLA-A0201	XTXPNIAFL	73.75	TARBP1
ENSG00000059588	chr1;234596141;234601402;-	Self-epitope	Neoskipping	THP-1	HLA-A0201	RSFXSLIFL	438.82	TARBP1
ENSG00000059588	chr1;234596141;234601402;-	Self-epitope	Neoskipping	THP-1	HLA-C0303	XRVASYXSL	103.89	TARBP1
ENSG00000059588	chr1;234596141;234601402;-	Self-epitope	Neoskipping	THP-1	HLA-A0201	XMSXIVFQI	7.66	TARBP1
ENSG00000059588	chr1;234596141;234601402;-	Self-epitope	Neoskipping	THP-1	HLA-A0201	FSIFKRWTV	388.96	TARBP1
ENSG00000059588	chr1;234596141;234601402;-	Self-epitope	Neoskipping	THP-1	HLA-B1511	FSVSATNSF	64.4	TARBP1
ENSG00000059588	chr1;234561538;234563322;-	Self-epitope	Neoskipping	THP-1	HLA-A0201	KMMRCLLFF	101.04	TARBP1
ENSG00000059588	chr1;234529582;234536927;-	Self-epitope	Neoskipping	HL-60	HLA-B5701	XTRSLSCSW	8.79	TARBP1
ENSG00000059588	chr1;234561538;234563322;-	Self-epitope	Neoskipping	CA46	HLA-B2704	RRRLSRGTVV	336.4	TARBP1
ENSG00000059588	chr1;234561538;234563322;-	Self-epitope	Neoskipping	THP-1	HLA-A0201	LLXLNPASI	70.34	TARBP1
ENSG00000059588	chr1;234596141;234601402;-	Self-epitope	Neoskipping	THP-1	HLA-A0201	FLMSQLFSC	8.18	TARBP1
ENSG00000059588	chr1;234596141;234601402;-	Self-epitope	Neoskipping	CA46	HLA-C1202	YRSFXSLIF	202.4	TARBP1
ENSG00000059588	chr1;234596141;234601402;-	Self-epitope	Neoskipping	THP-1	HLA-A0201	KTALCLIGL	475.12	TARBP1
ENSG00000059588	chr1;234529582;234536927;-	Self-epitope	Neoskipping	THP-1	HLA-C0303	YSTEXKTEC	491.16	TARBP1
ENSG00000059588	chr1;234596141;234601402;-	Self-epitope	Neoskipping	THP-1	HLA-A0201	HLXMLMXRA	136.41	TARBP1
ENSG00000059588	chr1;234529582;234536927;-	Self-epitope	Neoskipping	THP-1	HLA-A0201	SIHXXVTAV	70.35	TARBP1
ENSG00000059588	chr1;234561538;234563322;-	Self-epitope	Neoskipping	THP-1	HLA-A0201	FLXLRDFSG	430.49	TARBP1
ENSG00000059588	chr1;234529582;234536927;-	Self-epitope	Neoskipping	CA46	HLA-C1202	TSFHAFQAL	144.9	TARBP1
ENSG00000059588	chr1;234561538;234563322;-	Self-epitope	Neoskipping	THP-1	HLA-A0201	RSFXSLIFL	438.82	TARBP1
ENSG00000059588	chr1;234561538;234563322;-	Self-epitope	Neoskipping	CA46	HLA-C1202	ASFPLFSSI	161	TARBP1
ENSG00000059588	chr1;234596141;234601402;-	Self-epitope	Neoskipping	THP-1	HLA-A0201	FLXLRDFSG	430.49	TARBP1
ENSG00000059588	chr1;234529582;234536927;-	Self-epitope	Neoskipping	THP-1	HLA-A0201	RLXKEIRYM	352.81	TARBP1
ENSG00000059588	chr1;234596141;234601402;-	Self-epitope	Neoskipping	THP-1	HLA-C0303	QAFVRFXQF	231.24	TARBP1
ENSG00000059588	chr1;234561538;234563322;-	Self-epitope	Neoskipping	THP-1	HLA-C0303	LLKMNGSPL	402.3	TARBP1
ENSG00000059588	chr1;234561538;234563322;-	Self-epitope	Neoskipping	CA46	HLA-C1202	WTVDRSQQL	169.8	TARBP1
ENSG00000059588	chr1;234596141;234601402;-	Self-epitope	Neoskipping	CA46	HLA-B2704	RRKQKVIPSL	107.3	TARBP1
ENSG00000059588	chr1;234561538;234563322;-	Self-epitope	Neoskipping	THP-1	HLA-C0303	YSTEXKTEC	491.16	TARBP1
ENSG00000059588	chr1;234529582;234536927;-	Self-epitope	Neoskipping	CA46	HLA-C1202	FFINSLNFF	282.7	TARBP1
ENSG00000059588	chr1;234596141;234601402;-	Self-epitope	Neoskipping	THP-1	HLA-A0201	XTWSSCFRI	84.45	TARBP1
[truncated: 24,847 more rows]
