# Supplementary material for: ISOTOPE: ISOform-guided prediction of epiTOPEs in cancer
Source: PLoS Comput Biol. 2021 Sep 16;17(9):e1009411. doi: 10.1371/journal.pcbi.1009411 (PMC8478223; doi:10.1371/journal.pcbi.1009411)
Supplement: S3 Table — Disease and therapeutic association, i.e., combination of biomarker, drug, evidence level and response. FDR: False Discovery Rate. (TXT) [file pcbi.1009411.s015.xlsx]

## Sheet: S3 Table
S3 Table. Biomarkers enrichment analysis. Disease and therapeutic association, i.e., combination of biomarker, drug, evidence level and response. FDR: False Discovery Rate
Cohort	Source	Disease	Splicing-neoepitope/Self-epitope	Genes	Therapeutic association	p-value	FDR
Lymphoma (CA46) and leukemia (rest) cell lines	CIViC	Breast Cancer	Splicing-neoepitope	"ENSG00000142208", "ENSG00000143226", "ENSG00000102265", "ENSG00000131747"	"AKT1 E17K; Akt Inhibitor MK2206; D; Sensitivity/Response" and "AKT1 E17K; Capivasertib; C; Sensitivity/Response" and "FCGR2A H167R; ; B; N/A" and "TIMP1 OVEREXPRESSION; Fulvestrant; D; Resistance" and "TIMP1 OVEREXPRESSION; Paclitaxel; B; Resistance" and "TOP2A EXPRESSION; Doxorubicin; B; Sensitivity/Response"	3.03753e-10	1.21501e-09
Lymphoma (CA46) and leukemia (rest) cell lines	CIViC	Melanoma	Splicing-neoepitope	"ENSG00000142208", "ENSG00000169032"	"AKT1 Q79K; Vemurafenib; D; Resistance" and "AKT1 E17K; Uprosertib; D; Sensitivity/Response" and "MAP2K1 Q56P; Selumetinib; D; Resistance" and "MAP2K1 P124S; Selumetinib; D; Resistance"	7.89592e-06	1.57918e-05
Lymphoma (CA46) and leukemia (rest) cell lines	CIViC	Lung Non-small Cell Carcinoma	Splicing-neoepitope	"ENSG00000078061", "ENSG00000168078"	"ARAF S214C; Sorafenib; C; Sensitivity/Response" and "ARAF S214C; Trametinib; D; Sensitivity/Response" and "ARAF S214C; Sorafenib; D; Sensitivity/Response" and "PBK OVEREXPRESSION; Gefitinib; D; Resistance"	6.34983e-05	8.46645e-05
Lymphoma (CA46) and leukemia (rest) cell lines	CIViC	Colorectal Cancer	Splicing-neoepitope	"ENSG00000084207", "ENSG00000198900"	"GSTP1 I105V; FOLFOX Regimen; B; Sensitivity/Response" and "TOP1 EXPRESSION; Irinotecan; B; Sensitivity/Response" and "TOP1 AMPLIFICATION; Irinotecan; B; Sensitivity/Response"	8.66828e-05	8.66828e-05
Lymphoma (CA46) and leukemia (rest) cell lines	CGI	Cutaneous melanoma	Splicing-neoepitope	"ENSG00000142208", "ENSG00000166710", "ENSG00000169032"	"AKT1 (Q79K,E17K); []; Case report; Resistant" and "B2M oncogenic mutation; []; Case report; Resistant" and "MAP2K1 (Q56P,P124S,P124L); []; Case report; Resistant" and "MAP2K1 (E203K,Q56P,K57E); Vemurafenib; Case report; Resistant" and "MAP2K1 (P124L,K57N,C121S); []; Case report; Resistant" and "MAP2K1 (P124); []; Pre-clinical; Responsive" and "MAP2K1 (P124); []; Early trials; Resistant" and "MAP…	3.37612e-08	1.18568e-07
Lymphoma (CA46) and leukemia (rest) cell lines	CGI	Colorectal adenocarcinoma	Splicing-neoepitope	"ENSG00000078061", "ENSG00000168036", "ENSG00000169032"	"ARAF oncogenic mutation; []; Case report; Resistant" and "CTNNB1 oncogenic mutation; []; Pre-clinical; Resistant" and "MAP2K1 oncogenic mutation; []; Case report; Resistant" and "MAP2K1 (K57T); Panitumumab;Trametinib; Case report; Responsive"	4.74273e-08	1.18568e-07
Lymphoma (CA46) and leukemia (rest) cell lines	CGI	Endometrium	Splicing-neoepitope	"ENSG00000142208", "ENSG00000168036"	"AKT1 (E17K); Tensirolimus; Early trials; Responsive" and "CTNNB1 (H36Y,S37C,S37Y,D32V); Everolimus;Letrozole; Early trials; Responsive"	4.04074e-06	6.73456e-06
Lymphoma (CA46) and leukemia (rest) cell lines	CGI	Bladder	Splicing-neoepitope	"ENSG00000012061", "ENSG00000112759"	"ERCC1 overexpression; Cisplatin; Pre-clinical; Resistant" and "SLC29A1 oncogenic mutation; Gemcitabine; Pre-clinical; Resistant"	6.42572e-06	8.03214e-06
Lymphoma (CA46) and leukemia (rest) cell lines	CGI	Any cancer type	Splicing-neoepitope	"ENSG00000142208", "ENSG00000169032"	"AKT1 (E17K); []; Pre-clinical; Responsive" and "AKT1 (E17K); []; Early trials; Responsive" and "MAP2K1 (F129L,L215P,I103N,P124); []; Pre-clinical; Responsive" and "MAP2K1 (I99T,L115,G128D,F129L,V211D,L215P,I103N,K104N,I111N,H119P,E120D,F133L,P124,D67N); []; Pre-clinical; Resistant" and "MAP2K1 (Q56P); Trametinib; Pre-clinical; Responsive"	7.76296e-05	7.76296e-05
Lymphoma (CA46) and leukemia (rest) cell lines	CIViC	Gastric Adenocarcinoma	Self-epitope	"ENSG00000149311", "ENSG00000130816", "ENSG00000187840", "ENSG00000137154", "ENSG00000168078"	"ATM UNDEREXPRESSION; Olaparib; D; Sensitivity/Response" and "DNMT1 EXPRESSION; Cisplatin; B; Resistance" and "EIF4EBP1 PHOSPHORYLATION; Everolimus; D; Sensitivity/Response" and "RPS6 PHOSPHORYLATION; Everolimus; D; Sensitivity/Response" and "PBK NUCLEAR EXPRESSION; ; B; Poor Outcome"	2.37262e-12	2.84715e-11
Lymphoma (CA46) and leukemia (rest) cell lines	CIViC	Breast Cancer	Self-epitope	"ENSG00000142208", "ENSG00000143226", "ENSG00000165731", "ENSG00000102265", "ENSG00000131747"	"AKT1 E17K; Akt Inhibitor MK2206; D; Sensitivity/Response" and "AKT1 E17K; Capivasertib; C; Sensitivity/Response" and "FCGR2A H167R; ; B; N/A" and "RET EXPRESSION; Vandetanib; D; Sensitivity/Response" and "TIMP1 OVEREXPRESSION; Fulvestrant; D; Resistance" and "TIMP1 OVEREXPRESSION; Paclitaxel; B; Resistance" and "TOP2A EXPRESSION; Doxorubicin; B; Sensitivity/Response"	1.66625e-11	9.99749e-11
Lymphoma (CA46) and leukemia (rest) cell lines	CIViC	Melanoma	Self-epitope	"ENSG00000142208", "ENSG00000149311", "ENSG00000198793", "ENSG00000169032"	"AKT1 Q79K; Vemurafenib; D; Resistance" and "AKT1 E17K; Uprosertib; D; Sensitivity/Response" and "ATM MUTATION; Temozolomide; D; Sensitivity/Response" and "MTOR P2213S; PI3K/BET Inhibitor LY294002,Capivasertib; D; Sensitivity/Response" and "MTOR MUTATION; ; B; Poor Outcome" and "MTOR H1968Y; Capivasertib,PI3K/BET Inhibitor LY294002; D; Sensitivity/Response" and "MAP2K1 Q56P; Selumetinib; D; Resis…	9.32e-11	3.728e-10
Lymphoma (CA46) and leukemia (rest) cell lines	CIViC	Myelodysplastic Syndrome	Self-epitope	"ENSG00000106462", "ENSG00000160201", "ENSG00000115524"	"EZH2 MUTATION; ; B; Poor Outcome" and "U2AF1 Q157P/R; ; B; Poor Outcome" and "U2AF1 S34Y/F; ; B; Poor Outcome" and "U2AF1 Q157P/R; ; B; N/A" and "SF3B1 MUTATION; ; B; Better Outcome"	1.29053e-08	3.45776e-08
Lymphoma (CA46) and leukemia (rest) cell lines	CIViC	Colorectal Cancer	Self-epitope	"ENSG00000187840", "ENSG00000106462", "ENSG00000084207", "ENSG00000198900"	"EIF4EBP1 PHOSPHORYLATION; MTOR Kinase Inhibitor PP242,Dactolisib,WYE354; D; Resistance" and "EZH2 INTRON 6 MUTATION; ; B; Poor Outcome" and "GSTP1 I105V; FOLFOX Regimen; B; Sensitivity/Response" and "TOP1 EXPRESSION; Irinotecan; B; Sensitivity/Response" and "TOP1 AMPLIFICATION; Irinotecan; B; Sensitivity/Response"	1.44073e-08	3.45776e-08
Lymphoma (CA46) and leukemia (rest) cell lines	CIViC	Ovarian Cancer	Self-epitope	"ENSG00000070669", "ENSG00000130816", "ENSG00000198900"	"ASNS AMPLIFICATION; Asparaginase; D; Resistance" and "DNMT1 EXPRESSION; Decitabine; D; Sensitivity/Response" and "TOP1 EXPRESSION; Carboplatin,Topotecan,Cyclophosphamide; B; Sensitivity/Response"	5.06131e-08	1.01226e-07
Lymphoma (CA46) and leukemia (rest) cell lines	CIViC	Acute Myeloid Leukemia	Self-epitope	"ENSG00000067955", "ENSG00000160201", "ENSG00000171456"	"CBFB CBFB-MYH11; ; B; Better Outcome" and "U2AF1 Q157P/R; ; B; N/A" and "U2AF1 S34Y/F; ; B; N/A" and "U2AF1 S34Y/F; ; B; Positive" and "U2AF1 Q157P/R; ; B; Positive" and "ASXL1 MUTATION; ; B; Poor Outcome" and "ASXL1 MUTATION; ; B; Positive"	1.56108e-07	2.67614e-07
Lymphoma (CA46) and leukemia (rest) cell lines	CIViC	Diffuse Large B-cell Lymphoma	Self-epitope	"ENSG00000106462", "ENSG00000162924"	"EZH2 Y646; ; B; Positive" and "REL AMPLIFICATION; ; B; Positive"	2.34577e-06	3.51866e-06
Lymphoma (CA46) and leukemia (rest) cell lines	CIViC	Bladder Carcinoma	Self-epitope	"ENSG00000012061", "ENSG00000198793"	"ERCC1 EXPRESSION; Cisplatin; B; Sensitivity/Response" and "ERCC1 EXPRESSION; ; B; Better Outcome" and "MTOR MUTATION; Pazopanib,Everolimus; C; Sensitivity/Response"	1.09297e-05	1.4573e-05
Lymphoma (CA46) and leukemia (rest) cell lines	CIViC	Glioblastoma Multiforme	Self-epitope	"ENSG00000149311", "ENSG00000170430"	"ATM MUTATION; Temozolomide; D; Sensitivity/Response" and "MGMT PROMOTER METHYLATION; Carmustine; B; Sensitivity/Response" and "MGMT PROMOTER METHYLATION; O6-Benzylguanine; E; Sensitivity/Response" and "MGMT RS16906252; Temozolomide; B; Sensitivity/Response" and "MGMT PROMOTER METHYLATION; ; B; Better Outcome" and "MGMT PROMOTER METHYLATION; Temozolomide; A; Sensitivity/Response"	1.4047e-05	1.68564e-05
Lymphoma (CA46) and leukemia (rest) cell lines	CIViC	Cancer	Self-epitope	"ENSG00000149311", "ENSG00000106462"	"ATM UNDEREXPRESSION; KU-0060648,NU7441; D; Sensitivity/Response" and "EZH2 OVEREXPRESSION; ; B; Poor Outcome"	0.000125968	0.000137419
Lymphoma (CA46) and leukemia (rest) cell lines	CIViC	Lung Non-small Cell Carcinoma	Self-epitope	"ENSG00000078061", "ENSG00000168078"	"ARAF S214C; Sorafenib; C; Sensitivity/Response" and "ARAF S214C; Trametinib; D; Sensitivity/Response" and "ARAF S214C; Sorafenib; D; Sensitivity/Response" and "PBK OVEREXPRESSION; Gefitinib; D; Resistance"	0.000243225	0.000243225
Lymphoma (CA46) and leukemia (rest) cell lines	CGI	Any cancer type	Self-epitope	"ENSG00000142208", "ENSG00000169032", "ENSG00000198793", "ENSG00000181555", "ENSG00000115524", "ENSG00000160201"	"AKT1 (E17K); []; Pre-clinical; Responsive" and "AKT1 (E17K); []; Early trials; Responsive" and "MAP2K1 (F129L,L215P,I103N,P124); []; Pre-clinical; Responsive" and "MAP2K1 (I99T,L115,G128D,F129L,V211D,L215P,I103N,K104N,I111N,H119P,E120D,F133L,P124,D67N); []; Pre-clinical; Resistant" and "MAP2K1 (Q56P); Trametinib; Pre-clinical; Responsive" and "MTOR (L1460P,S2215Y,R2505P); Sirolimus; Pre-clinical…	8.59445e-14	9.4539e-13
Lymphoma (CA46) and leukemia (rest) cell lines	CGI	Bladder	Self-epitope	"ENSG00000149311", "ENSG00000012061", "ENSG00000198793", "ENSG00000112759"	"ATM deletion; Cisplatin; Early trials; Responsive" and "ATM oncogenic mutation; Cisplatin; Early trials; Responsive" and "ERCC1 overexpression; Cisplatin; Pre-clinical; Resistant" and "MTOR (E2014K,E2419K,N1421D); Everolimus; Case report; Responsive" and "SLC29A1 oncogenic mutation; Gemcitabine; Pre-clinical; Resistant"	4.91489e-11	2.70319e-10
Lymphoma (CA46) and leukemia (rest) cell lines	CGI	Cutaneous melanoma	Self-epitope	"ENSG00000142208", "ENSG00000166710", "ENSG00000169032", "ENSG00000196712"	"AKT1 (Q79K,E17K); []; Case report; Resistant" and "B2M oncogenic mutation; []; Case report; Resistant" and "MAP2K1 (Q56P,P124S,P124L); []; Case report; Resistant" and "MAP2K1 (E203K,Q56P,K57E); Vemurafenib; Case report; Resistant" and "MAP2K1 (P124L,K57N,C121S); []; Case report; Resistant" and "MAP2K1 (P124); []; Pre-clinical; Responsive" and "MAP2K1 (P124); []; Early trials; Resistant" and "MAP…	5.3651e-10	1.9672e-09
Lymphoma (CA46) and leukemia (rest) cell lines	CGI	Colorectal adenocarcinoma	Self-epitope	"ENSG00000078061", "ENSG00000149311", "ENSG00000168036", "ENSG00000169032"	"ARAF oncogenic mutation; []; Case report; Resistant" and "ATM deletion; []; Case report; Responsive" and "ATM oncogenic mutation; []; Case report; Responsive" and "CTNNB1 oncogenic mutation; []; Pre-clinical; Resistant" and "MAP2K1 oncogenic mutation; []; Case report; Resistant" and "MAP2K1 (K57T); Panitumumab;Trametinib; Case report; Responsive"	8.51578e-10	2.34184e-09
Lymphoma (CA46) and leukemia (rest) cell lines	CGI	Thyroid carcinoma	Self-epitope	"ENSG00000198793", "ENSG00000165731"	"MTOR (F2108L); Everolimus; Case report; Resistant" and "RET-TPCN1 fusion; Sunitinib; Pre-clinical; Responsive" and "RET-TPCN1 fusion; Cabozantinib; Pre-clinical; Responsive" and "RET (618,620,634,768,791,891,918,C634W,M918T); Vandetanib; FDA guidelines; Responsive" and "RET-TPCN1 fusion; Vandetanib; Pre-clinical; Responsive"	1.27007e-06	2.79416e-06
Lymphoma (CA46) and leukemia (rest) cell lines	CGI	Lymphoma	Self-epitope	"ENSG00000149311", "ENSG00000106462"	"ATM oncogenic mutation; []; Pre-clinical; Responsive" and "ATM deletion; []; Pre-clinical; Responsive" and "EZH2 (Y641,A677); [EPZ-005687,EPZ-6438]; Pre-clinical; Responsive"	2.11619e-06	3.87967e-06
Lymphoma (CA46) and leukemia (rest) cell lines	CGI	Stomach	Self-epitope	"ENSG00000149311", "ENSG00000198793"	"ATM deletion; []; Early trials; Responsive" and "ATM oncogenic mutation; []; Early trials; Responsive" and "MTOR (N1421D); Everolimus; Case report; Responsive"	7.60964e-06	1.1958e-05
Lymphoma (CA46) and leukemia (rest) cell lines	CGI	Endometrium	Self-epitope	"ENSG00000142208", "ENSG00000168036"	"AKT1 (E17K); Tensirolimus; Early trials; Responsive" and "CTNNB1 (H36Y,S37C,S37Y,D32V); Everolimus;Letrozole; Early trials; Responsive"	1.39392e-05	1.70367e-05
Lymphoma (CA46) and leukemia (rest) cell lines	CGI	Glioma	Self-epitope	"ENSG00000149311", "ENSG00000196712"	"ATM oncogenic mutation; Temozolomide; Pre-clinical; Responsive" and "NF1 deletion; Vinblastine;Nilotinib; Case report; Responsive" and "NF1 deletion; Bevacizumab; Case report; Responsive" and "NF1 oncogenic mutation; Sirolimus;Erlotinib; Case report; Responsive" and "NF1 oncogenic mutation; Vinblastine; Early trials; Responsive" and "NF1 oncogenic mutation; Bevacizumab; Case report; Responsive" …	1.39392e-05	1.70367e-05
Lymphoma (CA46) and leukemia (rest) cell lines	CGI	Lung	Self-epitope	"ENSG00000012061", "ENSG00000196712"	"ERCC1 deletion; Cisplatin; Pre-clinical; Responsive" and "ERCC1 oncogenic mutation; []; Pre-clinical; Responsive" and "ERCC1 oncogenic mutation; Cisplatin; Pre-clinical; Responsive" and "ERCC1 deletion; []; Pre-clinical; Responsive" and "NF1 deletion; Erlotinib; Pre-clinical; Resistant" and "NF1 deletion; Dasatinib; Pre-clinical; Resistant" and "NF1 oncogenic mutation; Dasatinib; Pre-clinical; R…	1.92082e-05	2.11291e-05
Lymphoma (CA46) and leukemia (rest) cell lines	CGI	Lung adenocarcinoma	Self-epitope	"ENSG00000078061", "ENSG00000165731"	"ARAF (S214C); Sorafenib; Case report; Responsive" and "RET fusion; Vandetanib; Early trials; Responsive" and "RET (I788N); Ponatinib; Pre-clinical; Resistant" and "RET fusion; Cabozantinib; Early trials; Responsive" and "RET fusion; Sunitinib; Early trials; Responsive" and "RET fusion; []; Pre-clinical; Responsive" and "RET fusion; Nintedanib; Case report; Responsive"	2.53152e-05	2.53152e-05
Breast cancer cell lines	CIViC	Breast Cancer	Splicing-neoepitope	"ENSG00000141736", "ENSG00000091831", "ENSG00000102265", "ENSG00000108846"	"ERBB2 V842I; Neratinib; D; Sensitivity/Response" and "ERBB2 L755S; Lapatinib; D; Resistance" and "ERBB2 V777L; Neratinib; D; Sensitivity/Response" and "ERBB2 AMPLIFICATION; Trastuzumab,Lapatinib; D; Sensitivity/Response" and "ERBB2 P780INS; Neratinib; D; Sensitivity/Response" and "ERBB2 R678Q; Lapatinib,Neratinib; D; Sensitivity/Response" and "ERBB2 R896C; Neratinib; D; Sensitivity/Response" and…	1.50372e-10	7.51862e-10
Breast cancer cell lines	CIViC	Colorectal Cancer	Splicing-neoepitope	"ENSG00000196411", "ENSG00000141736", "ENSG00000084207", "ENSG00000157168"	"EPHB4 EXPRESSION; Bevacizumab; B; Resistance" and "ERBB2 AMPLIFICATION; Oxaliplatin,Cetuximab,Capecitabine; B; Resistance" and "GSTP1 I105V; FOLFOX Regimen; B; Sensitivity/Response" and "NRG1 EXPRESSION; Cetuximab; D; Resistance"	4.1076e-10	1.0269e-09
Breast cancer cell lines	CIViC	Lung Non-small Cell Carcinoma	Splicing-neoepitope	"ENSG00000141736", "ENSG00000104884", "ENSG00000157168"	"ERBB2 AMPLIFICATION; Trastuzumab Emtansine; D; Sensitivity/Response" and "ERBB2 AMPLIFICATION; Trastuzumab; B; Sensitivity/Response" and "ERBB2 Y772_A775DUP; Sirolimus,Afatinib; D; Sensitivity/Response" and "ERCC2 K751Q; Carboplatin,Paclitaxel; B; Sensitivity/Response" and "NRG1 EXPRESSION; Cisplatin,Gemcitabine,Carboplatin,Paclitaxel; D; Sensitivity/Response" and "NRG1 EXPRESSION; Patritumab; B…	1.23371e-07	2.05618e-07
Breast cancer cell lines	CIViC	Acute Myeloid Leukemia	Splicing-neoepitope	"ENSG00000067955", "ENSG00000171456"	"CBFB CBFB-MYH11; ; B; Better Outcome" and "ASXL1 MUTATION; ; B; Poor Outcome" and "ASXL1 MUTATION; ; B; Positive"	9.98221e-06	1.24778e-05
Breast cancer cell lines	CIViC	Cancer	Splicing-neoepitope	"ENSG00000026508", "ENSG00000157168"	"CD44 ISOFORM EXPRESSION; RG7356; D; Sensitivity/Response" and "NRG1 EXPRESSION; Anti-ErbB3 Monoclonal Antibody AV-203; D; Sensitivity/Response"	2.38208e-05	2.38208e-05
Breast cancer cell lines	CGI	Bladder	Splicing-neoepitope	"ENSG00000141736", "ENSG00000012061", "ENSG00000104884"	"ERBB2 amplification; Afatinib; Case report; Responsive" and "ERCC1 overexpression; Cisplatin; Pre-clinical; Resistant" and "ERCC2 oncogenic mutation; Cisplatin; Early trials; Responsive"	1.25628e-09	6.28139e-09
Breast cancer cell lines	CGI	Lung	Splicing-neoepitope	"ENSG00000141736", "ENSG00000012061"	"ERBB2 (V659E,S310F); Ado-Trastuzumab Emtansine; Early trials; Responsive" and "ERBB2 inframe insertion (A775YVMA),inframe insertion (G776VC); Ado-Trastuzumab Emtansine; Early trials; Responsive" and "ERCC1 deletion; Cisplatin; Pre-clinical; Responsive" and "ERCC1 oncogenic mutation; []; Pre-clinical; Responsive" and "ERCC1 oncogenic mutation; Cisplatin; Pre-clinical; Responsive" and "ERCC1 delet…	2.12824e-06	4.67671e-06
Breast cancer cell lines	CGI	Lung adenocarcinoma	Splicing-neoepitope	"ENSG00000141736", "ENSG00000157168"	"ERBB2 amplification; Rociletinib; Case report; Resistant" and "ERBB2 amplification; Osimertinib; Case report; Resistant" and "ERBB2 oncogenic mutation; Tensirolimus; Early trials; Responsive" and "ERBB2 proximal exon 20; [Afatinib,Lapatinib,Neratinib]; Early trials; Responsive" and "ERBB2 (G776L); Trastuzumab; Case report; Responsive" and "ERBB2 proximal exon 20; Neratinib; Early trials; Respons…	2.80602e-06	4.67671e-06
Breast cancer cell lines	CGI	Breast adenocarcinoma	Splicing-neoepitope	"ENSG00000141736", "ENSG00000091831"	"ERBB2 amplification; Neratinib; Late trials; Responsive" and "ERBB2 amplification; Ado-Trastuzumab Emtansine; FDA guidelines; Responsive" and "ERBB2 (L755S,G309A,D769Y,D769H,R896C,V777L,V842I); Neratinib; Pre-clinical; Responsive" and "ERBB2 (K753E); Lapatinib; Pre-clinical; Resistant" and "ERBB2 (T798I); Afatinib; Pre-clinical; Responsive" and "ERBB2 amplification; []; Pre-clinical; Responsive"…	8.83063e-06	1.10383e-05
Breast cancer cell lines	CGI	Any cancer type	Splicing-neoepitope	"ENSG00000141736", "ENSG00000087460"	"ERBB2 (S310,L755,V777); Neratinib; Early trials; Responsive" and "ERBB2 (G309E,S310F,S310Y,C311R,E321G,C334S); Trastuzumab; Pre-clinical; Responsive" and "ERBB2 inframe insertion (P780GSP),inframe insertion (781GSP),inframe insertion (A775YVMA),inframe insertion (G776YVMA); Neratinib; Early trials; Responsive" and "GNAS (R201); []; Pre-clinical; Responsive"	2.9732e-05	2.9732e-05
Breast cancer cell lines	CIViC	Breast Cancer	Self-epitope	"ENSG00000142208", "ENSG00000105173", "ENSG00000141736", "ENSG00000091831", "ENSG00000165731", "ENSG00000160180", "ENSG00000102265", "ENSG00000108846"	"AKT1 E17K; Akt Inhibitor MK2206; D; Sensitivity/Response" and "AKT1 E17K; Capivasertib; C; Sensitivity/Response" and "CCNE1 OVEREXPRESSION; ; B; Poor Outcome" and "ERBB2 V842I; Neratinib; D; Sensitivity/Response" and "ERBB2 L755S; Lapatinib; D; Resistance" and "ERBB2 V777L; Neratinib; D; Sensitivity/Response" and "ERBB2 AMPLIFICATION; Trastuzumab,Lapatinib; D; Sensitivity/Response" and "ERBB2 P7…	1.0925e-20	1.0925e-19
Breast cancer cell lines	CIViC	Colorectal Cancer	Self-epitope	"ENSG00000196411", "ENSG00000141736", "ENSG00000106462", "ENSG00000084207", "ENSG00000157168", "ENSG00000100644"	"EPHB4 EXPRESSION; Bevacizumab; B; Resistance" and "ERBB2 AMPLIFICATION; Oxaliplatin,Cetuximab,Capecitabine; B; Resistance" and "EZH2 INTRON 6 MUTATION; ; B; Poor Outcome" and "GSTP1 I105V; FOLFOX Regimen; B; Sensitivity/Response" and "NRG1 EXPRESSION; Cetuximab; D; Resistance" and "HIF1A OVEREXPRESSION; ; B; Poor Outcome"	3.51114e-14	1.75557e-13
Breast cancer cell lines	CIViC	Lung Non-small Cell Carcinoma	Self-epitope	"ENSG00000141736", "ENSG00000104884", "ENSG00000157168", "ENSG00000137193"	"ERBB2 AMPLIFICATION; Trastuzumab Emtansine; D; Sensitivity/Response" and "ERBB2 AMPLIFICATION; Trastuzumab; B; Sensitivity/Response" and "ERBB2 Y772_A775DUP; Sirolimus,Afatinib; D; Sensitivity/Response" and "ERCC2 K751Q; Carboplatin,Paclitaxel; B; Sensitivity/Response" and "NRG1 EXPRESSION; Cisplatin,Gemcitabine,Carboplatin,Paclitaxel; D; Sensitivity/Response" and "NRG1 EXPRESSION; Patritumab; B…	2.60186e-09	8.67286e-09
Breast cancer cell lines	CIViC	Acute Myeloid Leukemia	Self-epitope	"ENSG00000067955", "ENSG00000160201", "ENSG00000171456"	"CBFB CBFB-MYH11; ; B; Better Outcome" and "U2AF1 Q157P/R; ; B; N/A" and "U2AF1 S34Y/F; ; B; N/A" and "U2AF1 S34Y/F; ; B; Positive" and "U2AF1 Q157P/R; ; B; Positive" and "ASXL1 MUTATION; ; B; Poor Outcome" and "ASXL1 MUTATION; ; B; Positive"	7.10883e-08	1.77721e-07
Breast cancer cell lines	CIViC	Cancer	Self-epitope	"ENSG00000026508", "ENSG00000106462", "ENSG00000157168"	"CD44 ISOFORM EXPRESSION; RG7356; D; Sensitivity/Response" and "EZH2 OVEREXPRESSION; ; B; Poor Outcome" and "NRG1 EXPRESSION; Anti-ErbB3 Monoclonal Antibody AV-203; D; Sensitivity/Response"	2.71029e-07	5.42059e-07
Breast cancer cell lines	CIViC	Ovarian Carcinoma	Self-epitope	"ENSG00000105173", "ENSG00000084207"	"CCNE1 AMPLIFICATION; ; B; Poor Outcome" and "GSTP1 DELETION; Cisplatin,Carboplatin,Paclitaxel; D; Sensitivity/Response"	7.02069e-07	1.17012e-06
Breast cancer cell lines	CIViC	Pancreatic Adenocarcinoma	Self-epitope	"ENSG00000141736", "ENSG00000100644"	"ERBB2 AMPLIFICATION; Afatinib; D; Sensitivity/Response" and "HIF1A 3' UTR Polymorphism; ; B; Poor Outcome"	1.40372e-06	2.00531e-06
Breast cancer cell lines	CIViC	Myelodysplastic Syndrome	Self-epitope	"ENSG00000106462", "ENSG00000160201"	"EZH2 MUTATION; ; B; Poor Outcome" and "U2AF1 Q157P/R; ; B; Poor Outcome" and "U2AF1 S34Y/F; ; B; Poor Outcome" and "U2AF1 Q157P/R; ; B; N/A"	6.54286e-06	7.26984e-06
Breast cancer cell lines	CIViC	Bladder Carcinoma	Self-epitope	"ENSG00000012061", "ENSG00000068078"	"ERCC1 EXPRESSION; Cisplatin; B; Sensitivity/Response" and "ERCC1 EXPRESSION; ; B; Better Outcome" and "FGFR3 Y375C; ; B; Positive" and "FGFR3 FGFR3-BAIAP2L1; PD173074; D; Sensitivity/Response" and "FGFR3 EXPRESSION; Dovitinib,Tyrosine Kinase Inhibitor SU5402,PD173074; D; Sensitivity/Response"	6.54286e-06	7.26984e-06
Breast cancer cell lines	CIViC	Lung Adenocarcinoma	Self-epitope	"ENSG00000141736", "ENSG00000165731"	"ERBB2 P780INS; Dacomitinib; C; Sensitivity/Response" and "ERBB2 KINASE DOMAIN MUTATION; Trastuzumab; C; Sensitivity/Response" and "ERBB2 KINASE DOMAIN MUTATION; Afatinib; C; Sensitivity/Response" and "ERBB2 Y772_A775DUP; Afatinib; C; Sensitivity/Response" and "ERBB2 Y772_A775DUP; Trastuzumab Emtansine; C; Sensitivity/Response" and "RET KIF5B-RET; Vandetanib; C; Sensitivity/Response"	2.44844e-05	2.44844e-05
Breast cancer cell lines	CGI	Any cancer type	Self-epitope	"ENSG00000142208", "ENSG00000105173", "ENSG00000141736", "ENSG00000087460", "ENSG00000160201"	"AKT1 (E17K); []; Pre-clinical; Responsive" and "AKT1 (E17K); []; Early trials; Responsive" and "CCNE1 amplification; []; Pre-clinical; Responsive" and "ERBB2 (S310,L755,V777); Neratinib; Early trials; Responsive" and "ERBB2 (G309E,S310F,S310Y,C311R,E321G,C334S); Trastuzumab; Pre-clinical; Responsive" and "ERBB2 inframe insertion (P780GSP),inframe insertion (781GSP),inframe insertion (A775YVMA),i…	6.15352e-12	4.30746e-11
Breast cancer cell lines	CGI	Bladder	Self-epitope	"ENSG00000141736", "ENSG00000012061", "ENSG00000104884", "ENSG00000068078"	"ERBB2 amplification; Afatinib; Case report; Responsive" and "ERCC1 overexpression; Cisplatin; Pre-clinical; Resistant" and "ERCC2 oncogenic mutation; Cisplatin; Early trials; Responsive" and "FGFR3 oncogenic mutation; []; Early trials; Responsive" and "FGFR3 fusion; []; Case report; Responsive"	1.38613e-11	4.3115e-11
Breast cancer cell lines	CGI	Lung adenocarcinoma	Self-epitope	"ENSG00000141736", "ENSG00000068078", "ENSG00000157168", "ENSG00000165731"	"ERBB2 amplification; Rociletinib; Case report; Resistant" and "ERBB2 amplification; Osimertinib; Case report; Resistant" and "ERBB2 oncogenic mutation; Tensirolimus; Early trials; Responsive" and "ERBB2 proximal exon 20; [Afatinib,Lapatinib,Neratinib]; Early trials; Responsive" and "ERBB2 (G776L); Trastuzumab; Case report; Responsive" and "ERBB2 proximal exon 20; Neratinib; Early trials; Respons…	1.84779e-11	4.3115e-11
Breast cancer cell lines	CGI	Non-small cell lung	Self-epitope	"ENSG00000141736", "ENSG00000068078"	"ERBB2 oncogenic mutation; Dacomitinib; Early trials; Responsive" and "FGFR3-TACC3 fusion; ; Pre-clinical; Responsive"	3.27328e-06	5.72824e-06
Breast cancer cell lines	CGI	Endometrium	Self-epitope	"ENSG00000142208", "ENSG00000141736"	"AKT1 (E17K); Tensirolimus; Early trials; Responsive" and "ERBB2 amplification; Trastuzumab;Lapatinib; Pre-clinical; Responsive" and "ERBB2 amplification; Trastuzumab; Early trials; No Responsive"	7.70928e-06	1.0793e-05
Breast cancer cell lines	CGI	Lung	Self-epitope	"ENSG00000141736", "ENSG00000012061"	"ERBB2 (V659E,S310F); Ado-Trastuzumab Emtansine; Early trials; Responsive" and "ERBB2 inframe insertion (A775YVMA),inframe insertion (G776VC); Ado-Trastuzumab Emtansine; Early trials; Responsive" and "ERCC1 deletion; Cisplatin; Pre-clinical; Responsive" and "ERCC1 oncogenic mutation; []; Pre-clinical; Responsive" and "ERCC1 oncogenic mutation; Cisplatin; Pre-clinical; Responsive" and "ERCC1 delet…	1.06251e-05	1.2396e-05
Breast cancer cell lines	CGI	Breast adenocarcinoma	Self-epitope	"ENSG00000141736", "ENSG00000091831"	"ERBB2 amplification; Neratinib; Late trials; Responsive" and "ERBB2 amplification; Ado-Trastuzumab Emtansine; FDA guidelines; Responsive" and "ERBB2 (L755S,G309A,D769Y,D769H,R896C,V777L,V842I); Neratinib; Pre-clinical; Responsive" and "ERBB2 (K753E); Lapatinib; Pre-clinical; Resistant" and "ERBB2 (T798I); Afatinib; Pre-clinical; Responsive" and "ERBB2 amplification; []; Pre-clinical; Responsive"…	4.40088e-05	4.40088e-05
SCLC samples from 3 different cohorts	CIViC	Lung Non-small Cell Carcinoma	Splicing-neoepitope	"ENSG00000078061", "ENSG00000141736", "ENSG00000157557", "ENSG00000157168", "ENSG00000162434", "ENSG00000148400", "ENSG00000127616", "ENSG00000087586", "ENSG00000141510", "ENSG00000166483", "ENSG00000120217", "ENSG00000168078", "ENSG00000124574"	"ARAF S214C; Sorafenib; C; Sensitivity/Response" and "ARAF S214C; Trametinib; D; Sensitivity/Response" and "ARAF S214C; Sorafenib; D; Sensitivity/Response" and "ERBB2 AMPLIFICATION; Trastuzumab Emtansine; D; Sensitivity/Response" and "ERBB2 AMPLIFICATION; Trastuzumab; B; Sensitivity/Response" and "ERBB2 Y772_A775DUP; Sirolimus,Afatinib; D; Sensitivity/Response" and "ETS2 RS461155; Cisplatin,Pacli…	1.41075e-30	2.8215e-29
SCLC samples from 3 different cohorts	CIViC	Colorectal Cancer	Splicing-neoepitope	"ENSG00000170017", "ENSG00000141736", "ENSG00000106462", "ENSG00000157168", "ENSG00000174775", "ENSG00000141646", "ENSG00000148400", "ENSG00000121879", "ENSG00000141510", "ENSG00000112715", "ENSG00000120694", "ENSG00000184489"	"ALCAM EXPRESSION; Fluorouracil; B; Resistance" and "ERBB2 AMPLIFICATION; Oxaliplatin,Cetuximab,Capecitabine; B; Resistance" and "EZH2 INTRON 6 MUTATION; ; B; Poor Outcome" and "NRG1 EXPRESSION; Cetuximab; D; Resistance" and "HRAS G13D; Epidermal Growth Factor Receptor Tyrosine Kinase Inhibitor; C; Resistance" and "SMAD4 MUTATION; Panitumumab,Cetuximab; B; Resistance" and "NOTCH1 AMPLIFICATION; N…	8.12121e-27	8.12121e-26
SCLC samples from 3 different cohorts	CIViC	Breast Cancer	Splicing-neoepitope	"ENSG00000012048", "ENSG00000105173", "ENSG00000141736", "ENSG00000121879", "ENSG00000185379", "ENSG00000102265", "ENSG00000141510", "ENSG00000108846", "ENSG00000258947"	"BRCA1 P968FS; ; C; Likely Pathogenic" and "CCNE1 OVEREXPRESSION; ; B; Poor Outcome" and "ERBB2 V842I; Neratinib; D; Sensitivity/Response" and "ERBB2 L755S; Lapatinib; D; Resistance" and "ERBB2 V777L; Neratinib; D; Sensitivity/Response" and "ERBB2 AMPLIFICATION; Trastuzumab,Lapatinib; D; Sensitivity/Response" and "ERBB2 P780INS; Neratinib; D; Sensitivity/Response" and "ERBB2 R678Q; Lapatinib,Nera…	4.26474e-20	2.84316e-19
SCLC samples from 3 different cohorts	CIViC	Cancer	Splicing-neoepitope	"ENSG00000106462", "ENSG00000157168", "ENSG00000174775", "ENSG00000141510", "ENSG00000258947", "ENSG00000142273"	"EZH2 OVEREXPRESSION; ; B; Poor Outcome" and "NRG1 EXPRESSION; Anti-ErbB3 Monoclonal Antibody AV-203; D; Sensitivity/Response" and "HRAS MUTATION; Binimetinib,MTOR Kinase Inhibitor AZD8055,Selumetinib,MEK Inhibitor PD0325901,Everolimus; D; Sensitivity/Response" and "TP53 P47S; Cisplatin; E; Resistance" and "TUBB3 EXPRESSION; Paclitaxel; D; Resistance" and "CBLC EXPRESSION; Olaparib; D; Resistance"	3.03201e-13	1.51601e-12
SCLC samples from 3 different cohorts	CIViC	Gastric Adenocarcinoma	Splicing-neoepitope	"ENSG00000141736", "ENSG00000121879", "ENSG00000141510", "ENSG00000120694", "ENSG00000168078"	"ERBB2 AMPLIFICATION; Lapatinib; B; Sensitivity/Response" and "ERBB2 AMPLIFICATION; Trastuzumab; B; Sensitivity/Response" and "PIK3CA AMPLIFICATION; ; B; Poor Outcome" and "TP53 MUTATION; Chemotherapy; B; Sensitivity/Response" and "HSPH1 NUCLEAR EXPRESSION; ; B; Poor Outcome" and "HSPH1 NUCLEAR EXPRESSION; Fluorouracil,Cisplatin; D; Sensitivity/Response" and "PBK NUCLEAR EXPRESSION; ; B; Poor Out…	4.47635e-11	1.79054e-10
SCLC samples from 3 different cohorts	CIViC	Acute Myeloid Leukemia	Splicing-neoepitope	"ENSG00000118058", "ENSG00000181163", "ENSG00000141510", "ENSG00000171456"	"KMT2A MLL-MLLT3; ; A; Positive" and "NPM1 EXON 12 MUTATION; ; B; Positive" and "NPM1 W288FS; ; B; Positive" and "NPM1 W288FS; Induction Therapy; E; Sensitivity/Response" and "NPM1 EXON 12 MUTATION; ; B; Better Outcome" and "NPM1 EXON 12 MUTATION; Anti-CD33,Anti-CD123; E; Sensitivity/Response" and "NPM1 EXON 12 MUTATION; ; A; Positive" and "NPM1 EXON 12 MUTATION; ; B; Poor Outcome" and "NPM1 EXON…	3.13206e-09	1.04402e-08
SCLC samples from 3 different cohorts	CIViC	Myelodysplastic Syndrome	Splicing-neoepitope	"ENSG00000106462", "ENSG00000141510", "ENSG00000115524"	"EZH2 MUTATION; ; B; Poor Outcome" and "TP53 MUTATION; ; B; Poor Outcome" and "SF3B1 MUTATION; ; B; Better Outcome"	7.14148e-08	1.78537e-07
SCLC samples from 3 different cohorts	CIViC	Bladder Carcinoma	Splicing-neoepitope	"ENSG00000068078", "ENSG00000198793", "ENSG00000101972"	"FGFR3 Y375C; ; B; Positive" and "FGFR3 FGFR3-BAIAP2L1; PD173074; D; Sensitivity/Response" and "FGFR3 EXPRESSION; Dovitinib,Tyrosine Kinase Inhibitor SU5402,PD173074; D; Sensitivity/Response" and "MTOR MUTATION; Pazopanib,Everolimus; C; Sensitivity/Response" and "STAG2 UNDEREXPRESSION; ; B; Better Outcome"	7.14148e-08	1.78537e-07
SCLC samples from 3 different cohorts	CIViC	Endometrial Cancer	Splicing-neoepitope	"ENSG00000175054", "ENSG00000141736", "ENSG00000121879"	"ATR I774FS; ; B; Poor Outcome" and "ERBB2 AMPLIFICATION; Trastuzumab; B; Sensitivity/Response" and "PIK3CA MUTATION; Temsirolimus,Ridaforolimus; B; Sensitivity/Response"	1.52793e-07	3.39541e-07
SCLC samples from 3 different cohorts	CIViC	Melanoma	Splicing-neoepitope	"ENSG00000198793", "ENSG00000136238", "ENSG00000120217"	"MTOR P2213S; PI3K/BET Inhibitor LY294002,Capivasertib; D; Sensitivity/Response" and "MTOR MUTATION; ; B; Poor Outcome" and "MTOR H1968Y; Capivasertib,PI3K/BET Inhibitor LY294002; D; Sensitivity/Response" and "RAC1 P29S; Vemurafenib,Dabrafenib; D; Resistance" and "CD274 EXPRESSION; Nivolumab,Pembrolizumab; B; Sensitivity/Response"	3.63307e-07	7.26615e-07
SCLC samples from 3 different cohorts	CIViC	Lung Adenocarcinoma	Splicing-neoepitope	"ENSG00000141736", "ENSG00000121879", "ENSG00000127616"	"ERBB2 P780INS; Dacomitinib; C; Sensitivity/Response" and "ERBB2 KINASE DOMAIN MUTATION; Trastuzumab; C; Sensitivity/Response" and "ERBB2 KINASE DOMAIN MUTATION; Afatinib; C; Sensitivity/Response" and "ERBB2 Y772_A775DUP; Afatinib; C; Sensitivity/Response" and "ERBB2 Y772_A775DUP; Trastuzumab Emtansine; C; Sensitivity/Response" and "PIK3CA E545K; Gefitinib; D; Resistance" and "SMARCA4 INACTIVATIN…	5.77089e-07	9.61815e-07
SCLC samples from 3 different cohorts	CIViC	Head And Neck Squamous Cell Carcinoma	Splicing-neoepitope	"ENSG00000157168", "ENSG00000141646", "ENSG00000141510"	"NRG1 EXPRESSION; Lapatinib; D; Sensitivity/Response" and "SMAD4 UNDEREXPRESSION; Cetuximab; D; Resistance" and "TP53 TRUNCATING MUTATION; ; B; Poor Outcome" and "TP53 MUTATION; ; B; Poor Outcome" and "TP53 DELETERIOUS MUTATION; ; B; Poor Outcome"	5.77089e-07	9.61815e-07
SCLC samples from 3 different cohorts	CIViC	Thyroid Gland Carcinoma	Splicing-neoepitope	"ENSG00000198793", "ENSG00000103197"	"MTOR F2108L; Everolimus; C; Resistance" and "TSC2 Q1178*; Everolimus; C; Sensitivity/Response"	1.20502e-06	1.85388e-06
SCLC samples from 3 different cohorts	CIViC	Chronic Lymphocytic Leukemia	Splicing-neoepitope	"ENSG00000148400", "ENSG00000115524"	"NOTCH1 P2514FS; ; B; Poor Outcome" and "SF3B1 MUTATION; ; B; Poor Outcome"	3.61251e-06	4.81667e-06
SCLC samples from 3 different cohorts	CIViC	Ovarian Carcinoma	Splicing-neoepitope	"ENSG00000105173", "ENSG00000087586"	"CCNE1 AMPLIFICATION; ; B; Poor Outcome" and "AURKA EXPRESSION; ; B; Better Outcome"	3.61251e-06	4.81667e-06
SCLC samples from 3 different cohorts	CIViC	Diffuse Large B-cell Lymphoma	Splicing-neoepitope	"ENSG00000106462", "ENSG00000162924"	"EZH2 Y646; ; B; Positive" and "REL AMPLIFICATION; ; B; Positive"	7.2199e-06	8.02211e-06
SCLC samples from 3 different cohorts	CIViC	Acute Lymphoblastic Leukemia	Splicing-neoepitope	"ENSG00000182578", "ENSG00000076685"	"CSF1R MEF2D-CSF1R; GW-2580,Imatinib; D; Sensitivity/Response" and "NT5C2 K359Q; ; B; Poor Outcome"	7.2199e-06	8.02211e-06
SCLC samples from 3 different cohorts	CIViC	Pancreatic Adenocarcinoma	Splicing-neoepitope	"ENSG00000141736", "ENSG00000141646"	"ERBB2 AMPLIFICATION; Afatinib; D; Sensitivity/Response" and "SMAD4 MUTATION; ; B; Poor Outcome"	7.2199e-06	8.02211e-06
SCLC samples from 3 different cohorts	CIViC	Epithelial Ovarian Cancer	Splicing-neoepitope	"ENSG00000012048", "ENSG00000121879"	"BRCA1 MUTATION; ; B; Better Outcome" and "PIK3CA AMPLIFICATION; Pictilisib; C; Sensitivity/Response"	1.20246e-05	1.26575e-05
SCLC samples from 3 different cohorts	CIViC	Ovarian Cancer	Splicing-neoepitope	"ENSG00000012048", "ENSG00000157168"	"BRCA1 P968FS; ; C; Pathogenic" and "BRCA1 LOSS-OF-FUNCTION; Olaparib; B; Sensitivity/Response" and "BRCA1 UNDEREXPRESSION; Taxane Compound,Platinum Compound; B; Sensitivity/Response" and "NRG1 EXPRESSION; Seribantumab; D; Sensitivity/Response"	7.89701e-05	7.89701e-05
SCLC samples from 3 different cohorts	CGI	Any cancer type	Splicing-neoepitope	"ENSG00000012048", "ENSG00000105173", "ENSG00000120217", "ENSG00000044524", "ENSG00000141736", "ENSG00000087460", "ENSG00000174775", "ENSG00000198793", "ENSG00000148400", "ENSG00000115524", "ENSG00000102038", "ENSG00000141510"	"BRCA1 oncogenic mutation; []; Case report; Responsive" and "CCNE1 amplification; []; Pre-clinical; Responsive" and "CD274 amplification; []; Pre-clinical; Responsive" and "EPHA3 amplification; []; Pre-clinical; Responsive" and "ERBB2 (S310,L755,V777); Neratinib; Early trials; Responsive" and "ERBB2 (G309E,S310F,S310Y,C311R,E321G,C334S); Trastuzumab; Pre-clinical; Responsive" and "ERBB2 inframe i…	1.24547e-26	2.49094e-25
SCLC samples from 3 different cohorts	CGI	Bladder	Splicing-neoepitope	"ENSG00000120217", "ENSG00000141736", "ENSG00000068078", "ENSG00000198793", "ENSG00000141510", "ENSG00000103197", "ENSG00000258947"	"CD274 overexpression; Pembrolizumab; Early trials; Responsive" and "ERBB2 amplification; Afatinib; Case report; Responsive" and "FGFR3 oncogenic mutation; []; Early trials; Responsive" and "FGFR3 fusion; []; Case report; Responsive" and "MTOR (E2014K,E2419K,N1421D); Everolimus; Case report; Responsive" and "TP53 oncogenic mutation; Doxorubicin; Pre-clinical; Responsive" and "TP53 oncogenic mutat…	2.45927e-18	2.45927e-17
SCLC samples from 3 different cohorts	CGI	Breast adenocarcinoma	Splicing-neoepitope	"ENSG00000012048", "ENSG00000039068", "ENSG00000141736", "ENSG00000148400", "ENSG00000140992", "ENSG00000121879", "ENSG00000141510"	"BRCA1 oncogenic mutation; Veliparib;Cisplatin; Early trials; Responsive" and "BRCA1 oncogenic mutation; [Olaparib]; Early trials; Responsive" and "BRCA1 oncogenic mutation; Platinum Agent; Early trials; Responsive" and "CDH1 oncogenic mutation; Bicalutamide; Pre-clinical; Responsive" and "ERBB2 amplification; Neratinib; Late trials; Responsive" and "ERBB2 amplification; Ado-Trastuzumab Emtansine…	4.4851e-16	2.99007e-15
SCLC samples from 3 different cohorts	CGI	Ovary	Splicing-neoepitope	"ENSG00000012048", "ENSG00000141736", "ENSG00000108384", "ENSG00000127616", "ENSG00000141510"	"BRCA1 oncogenic mutation; Olaparib; FDA guidelines; Responsive" and "BRCA1 oncogenic mutation; Rucaparib; FDA guidelines; Responsive" and "BRCA1 oncogenic mutation; Platinum Agent; Late trials; Responsive" and "BRCA1 deletion; []; Pre-clinical; Responsive" and "BRCA1 oncogenic mutation; []; Early trials; Responsive" and "ERBB2 amplification; Trastuzumab; Early trials; Responsive" and "RAD51C onc…	2.5109e-12	1.25545e-11
SCLC samples from 3 different cohorts	CGI	Colorectal adenocarcinoma	Splicing-neoepitope	"ENSG00000078061", "ENSG00000168036", "ENSG00000141736", "ENSG00000162434", "ENSG00000121879"	"ARAF oncogenic mutation; []; Case report; Resistant" and "CTNNB1 oncogenic mutation; []; Pre-clinical; Resistant" and "ERBB2 amplification; Trastuzumab;Lapatinib; Late trials; Responsive" and "ERBB2 amplification; []; Early trials; Resistant" and "ERBB2 amplification; Ado-Trastuzumab Emtansine; Case report; Responsive" and "JAK1 oncogenic mutation; []; Case report; Resistant" and "PIK3CA oncogen…	6.76564e-11	2.70626e-10
SCLC samples from 3 different cohorts	CGI	Renal	Splicing-neoepitope	"ENSG00000107159", "ENSG00000120217", "ENSG00000198793", "ENSG00000134086"	"CA9 overexpression; Sunitinib; Pre-clinical; Responsive" and "CD274 overexpression; Nivolumab; Early trials; Responsive" and "MTOR (Q2223K); Everolimus; Case report; Responsive" and "VHL oncogenic mutation; [Sorafenib,Sunitinib,Bevacizumab,Axitinib]; Pre-clinical; Responsive"	3.35484e-10	1.11828e-09
SCLC samples from 3 different cohorts	CGI	Lung adenocarcinoma	Splicing-neoepitope	"ENSG00000078061", "ENSG00000141736", "ENSG00000068078", "ENSG00000157168"	"ARAF (S214C); Sorafenib; Case report; Responsive" and "ERBB2 amplification; Rociletinib; Case report; Resistant" and "ERBB2 amplification; Osimertinib; Case report; Resistant" and "ERBB2 oncogenic mutation; Tensirolimus; Early trials; Responsive" and "ERBB2 proximal exon 20; [Afatinib,Lapatinib,Neratinib]; Early trials; Responsive" and "ERBB2 (G776L); Trastuzumab; Case report; Responsive" and "E…	1.23014e-09	3.5147e-09
SCLC samples from 3 different cohorts	CGI	Stomach	Splicing-neoepitope	"ENSG00000141736", "ENSG00000198793", "ENSG00000121879"	"ERBB2 amplification; Lapatinib;Chemotherapy; Early trials; Responsive" and "ERBB2 amplification; Pertuzumab; Early trials; Responsive" and "ERBB2 amplification; Afatinib; Case report; Responsive" and "MTOR (N1421D); Everolimus; Case report; Responsive" and "PIK3CA oncogenic mutation; []; Case report; Responsive"	6.52686e-08	1.63171e-07
SCLC samples from 3 different cohorts	CGI	Endometrium	Splicing-neoepitope	"ENSG00000168036", "ENSG00000141736", "ENSG00000103197"	"CTNNB1 (H36Y,S37C,S37Y,D32V); Everolimus;Letrozole; Early trials; Responsive" and "ERBB2 amplification; Trastuzumab;Lapatinib; Pre-clinical; Responsive" and "ERBB2 amplification; Trastuzumab; Early trials; No Responsive" and "TSC2 (E66K); Tensirolimus; Case report; Responsive"	1.70606e-07	3.41212e-07
SCLC samples from 3 different cohorts	CGI	Glioma	Splicing-neoepitope	"ENSG00000175054", "ENSG00000068078", "ENSG00000101972"	"ATR oncogenic mutation; Temozolomide; Pre-clinical; Responsive" and "FGFR3 fusion; []; Early trials; Responsive" and "STAG2 oncogenic mutation; []; Pre-clinical; Responsive"	1.70606e-07	3.41212e-07
SCLC samples from 3 different cohorts	CGI	Acute myeloid leukemia	Splicing-neoepitope	"ENSG00000174775", "ENSG00000181163", "ENSG00000141510"	"HRAS oncogenic mutation; []; Pre-clinical; Responsive" and "NPM1 oncogenic mutation; []; Pre-clinical; Responsive" and "NPM1 oncogenic mutation; Daunorubicin; FDA guidelines; Responsive" and "TP53 wildtype; []; Early trials; Responsive"	2.81905e-07	4.69842e-07
SCLC samples from 3 different cohorts	CGI	Lung	Splicing-neoepitope	"ENSG00000141736", "ENSG00000121879", "ENSG00000128602"	"ERBB2 (V659E,S310F); Ado-Trastuzumab Emtansine; Early trials; Responsive" and "ERBB2 inframe insertion (A775YVMA),inframe insertion (G776VC); Ado-Trastuzumab Emtansine; Early trials; Responsive" and "PIK3CA oncogenic mutation; []; Early trials; No Responsive" and "SMO (P641A); Vismodegib; Case report; Responsive"	2.81905e-07	4.69842e-07
SCLC samples from 3 different cohorts	CGI	Prostate adenocarcinoma	Splicing-neoepitope	"ENSG00000012048", "ENSG00000187741", "ENSG00000196591"	"BRCA1 oncogenic mutation; Olaparib; Early trials; Responsive" and "FANCA oncogenic mutation; Olaparib; Case report; Responsive" and "FANCA deletion; Olaparib; Case report; Responsive" and "HDAC2 biallelic inactivation; Olaparib; Case report; Responsive"	4.33133e-07	6.66358e-07
SCLC samples from 3 different cohorts	CGI	Basal cell carcinoma	Splicing-neoepitope	"ENSG00000120217", "ENSG00000128602"	"CD274 amplification; []; Case report; Responsive" and "SMO (D473H,D473G,W535L,L412F,W281C,Q477E,G497W); Vismodegib; Case report; Resistant"	8.69489e-07	1.24213e-06
SCLC samples from 3 different cohorts	CGI	Thyroid carcinoma	Splicing-neoepitope	"ENSG00000198793", "ENSG00000103197"	"MTOR (F2108L); Everolimus; Case report; Resistant" and "TSC2 (Q1178*); Everolimus; Case report; Responsive"	5.21069e-06	6.51337e-06
SCLC samples from 3 different cohorts	CGI	Liposarcoma	Splicing-neoepitope	"ENSG00000135679", "ENSG00000141510"	"MDM2 amplification; []; Early trials; Responsive" and "TP53 oncogenic mutation; []; Early trials; Resistant"	5.21069e-06	6.51337e-06
SCLC samples from 3 different cohorts	CGI	Head an neck	Splicing-neoepitope	"ENSG00000141736", "ENSG00000141510"	"ERBB2 amplification; Trastuzumab; Case report; Responsive" and "TP53 oncogenic mutation; []; Pre-clinical; Responsive"	8.6793e-06	1.02109e-05
SCLC samples from 3 different cohorts	CGI	Acute lymphoblastic leukemia	Splicing-neoepitope	"ENSG00000162434", "ENSG00000148400"	"JAK1 (S646F;R683); Ruxolitinib; Pre-clinical; Responsive" and "NOTCH1 activating mutation in Cterm-PEST domain; []; Pre-clinical; Responsive" and "NOTCH1 fusion; []; Pre-clinical; Responsive" and "NOTCH1 activating mutation in Cterm-PEST domain; []; Early trials; Responsive"	2.42585e-05	2.55352e-05
SCLC samples from 3 different cohorts	CGI	Non-small cell lung	Splicing-neoepitope	"ENSG00000141736", "ENSG00000068078"	"ERBB2 oncogenic mutation; Dacomitinib; Early trials; Responsive" and "FGFR3-TACC3 fusion; ; Pre-clinical; Responsive"	2.42585e-05	2.55352e-05
SCLC samples from 3 different cohorts	CGI	Cutaneous melanoma	Splicing-neoepitope	"ENSG00000162434", "ENSG00000121879"	"JAK1 oncogenic mutation; []; Case report; Resistant" and "PIK3CA (E545*); []; Case report; Resistant"	0.000278558	0.000278558
SCLC samples from 3 different cohorts	CIViC	Lung Non-small Cell Carcinoma	Self-epitope	"ENSG00000078061", "ENSG00000109321", "ENSG00000141736", "ENSG00000157557", "ENSG00000157168", "ENSG00000140443", "ENSG00000162434", "ENSG00000127616", "ENSG00000087586", "ENSG00000141510", "ENSG00000166483", "ENSG00000073050", "ENSG00000120217", "ENSG00000168078", "ENSG00000135077", "ENSG00000124574"	"ARAF S214C; Sorafenib; C; Sensitivity/Response" and "ARAF S214C; Trametinib; D; Sensitivity/Response" and "ARAF S214C; Sorafenib; D; Sensitivity/Response" and "AREG EXPRESSION; Crizotinib; B; Resistance" and "AREG EXPRESSION; Crizotinib; D; Resistance" and "ERBB2 AMPLIFICATION; Trastuzumab Emtansine; D; Sensitivity/Response" and "ERBB2 AMPLIFICATION; Trastuzumab; B; Sensitivity/Response" and "ER…	2.83827e-37	6.24419e-36
SCLC samples from 3 different cohorts	CIViC	Breast Cancer	Self-epitope	"ENSG00000142208", "ENSG00000012048", "ENSG00000105173", "ENSG00000141736", "ENSG00000203747", "ENSG00000121879", "ENSG00000185379", "ENSG00000102265", "ENSG00000141510", "ENSG00000124151", "ENSG00000108846", "ENSG00000258947"	"AKT1 E17K; Akt Inhibitor MK2206; D; Sensitivity/Response" and "AKT1 E17K; Capivasertib; C; Sensitivity/Response" and "BRCA1 P968FS; ; C; Likely Pathogenic" and "CCNE1 OVEREXPRESSION; ; B; Poor Outcome" and "ERBB2 V842I; Neratinib; D; Sensitivity/Response" and "ERBB2 L755S; Lapatinib; D; Resistance" and "ERBB2 V777L; Neratinib; D; Sensitivity/Response" and "ERBB2 AMPLIFICATION; Trastuzumab,Lapati…	8.69176e-27	9.56094e-26
SCLC samples from 3 different cohorts	CIViC	Colorectal Cancer	Self-epitope	"ENSG00000170017", "ENSG00000109321", "ENSG00000141736", "ENSG00000106462", "ENSG00000157168", "ENSG00000121879", "ENSG00000141510", "ENSG00000112715", "ENSG00000120694", "ENSG00000184489", "ENSG00000172716"	"ALCAM EXPRESSION; Fluorouracil; B; Resistance" and "AREG EXPRESSION; Panitumumab; B; Sensitivity/Response" and "AREG EXPRESSION; Cetuximab; B; Sensitivity/Response" and "ERBB2 AMPLIFICATION; Oxaliplatin,Cetuximab,Capecitabine; B; Resistance" and "EZH2 INTRON 6 MUTATION; ; B; Poor Outcome" and "NRG1 EXPRESSION; Cetuximab; D; Resistance" and "PIK3CA E542K; Regorafenib; B; N/A" and "PIK3CA H1047R; …	8.78258e-23	6.44056e-22
SCLC samples from 3 different cohorts	CIViC	Acute Myeloid Leukemia	Self-epitope	"ENSG00000097007", "ENSG00000138413", "ENSG00000118058", "ENSG00000181163", "ENSG00000141510", "ENSG00000160201", "ENSG00000184937"	"ABL1 BCR-ABL; Imatinib; D; Resistance" and "ABL1 BCR-ABL; Imatinib; A; Sensitivity/Response" and "IDH1 R132C; GSK321; D; Sensitivity/Response" and "IDH1 R132C; ; B; Positive" and "IDH1 R132; ; B; N/A" and "IDH1 R132; ; B; Positive" and "IDH1 R132C; ; B; N/A" and "KMT2A MLL-MLLT3; ; A; Positive" and "NPM1 EXON 12 MUTATION; ; B; Positive" and "NPM1 W288FS; ; B; Positive" and "NPM1 W288FS; Inductio…	1.72934e-16	9.51138e-16
SCLC samples from 3 different cohorts	CIViC	Myelodysplastic Syndrome	Self-epitope	"ENSG00000106462", "ENSG00000138413", "ENSG00000141510", "ENSG00000160201", "ENSG00000115524"	"EZH2 MUTATION; ; B; Poor Outcome" and "IDH1 R132; ; B; Poor Outcome" and "TP53 MUTATION; ; B; Poor Outcome" and "U2AF1 Q157P/R; ; B; Poor Outcome" and "U2AF1 S34Y/F; ; B; Poor Outcome" and "U2AF1 Q157P/R; ; B; N/A" and "SF3B1 MUTATION; ; B; Better Outcome"	2.92289e-13	1.28607e-12
SCLC samples from 3 different cohorts	CIViC	Gastric Adenocarcinoma	Self-epitope	"ENSG00000141736", "ENSG00000121879", "ENSG00000137154", "ENSG00000141510", "ENSG00000120694", "ENSG00000168078"	"ERBB2 AMPLIFICATION; Lapatinib; B; Sensitivity/Response" and "ERBB2 AMPLIFICATION; Trastuzumab; B; Sensitivity/Response" and "PIK3CA AMPLIFICATION; ; B; Poor Outcome" and "RPS6 PHOSPHORYLATION; Everolimus; D; Sensitivity/Response" and "TP53 MUTATION; Chemotherapy; B; Sensitivity/Response" and "HSPH1 NUCLEAR EXPRESSION; ; B; Poor Outcome" and "HSPH1 NUCLEAR EXPRESSION; Fluorouracil,Cisplatin; D; …	6.85861e-13	2.51482e-12
SCLC samples from 3 different cohorts	CIViC	Melanoma	Self-epitope	"ENSG00000142208", "ENSG00000198793", "ENSG00000169032", "ENSG00000136238", "ENSG00000120217"	"AKT1 Q79K; Vemurafenib; D; Resistance" and "AKT1 E17K; Uprosertib; D; Sensitivity/Response" and "MTOR P2213S; PI3K/BET Inhibitor LY294002,Capivasertib; D; Sensitivity/Response" and "MTOR MUTATION; ; B; Poor Outcome" and "MTOR H1968Y; Capivasertib,PI3K/BET Inhibitor LY294002; D; Sensitivity/Response" and "MAP2K1 Q56P; Selumetinib; D; Resistance" and "MAP2K1 P124S; Selumetinib; D; Resistance" and …	6.68051e-12	2.09959e-11
SCLC samples from 3 different cohorts	CIViC	Cancer	Self-epitope	"ENSG00000106462", "ENSG00000157168", "ENSG00000141510", "ENSG00000258947", "ENSG00000142273"	"EZH2 OVEREXPRESSION; ; B; Poor Outcome" and "NRG1 EXPRESSION; Anti-ErbB3 Monoclonal Antibody AV-203; D; Sensitivity/Response" and "TP53 P47S; Cisplatin; E; Resistance" and "TUBB3 EXPRESSION; Paclitaxel; D; Resistance" and "CBLC EXPRESSION; Olaparib; D; Resistance"	3.3659e-10	9.25623e-10
SCLC samples from 3 different cohorts	CIViC	Head And Neck Squamous Cell Carcinoma	Self-epitope	"ENSG00000109321", "ENSG00000157168", "ENSG00000141510", "ENSG00000196090"	"AREG EXPRESSION; Docetaxel,Cetuximab; B; Resistance" and "NRG1 EXPRESSION; Lapatinib; D; Sensitivity/Response" and "TP53 TRUNCATING MUTATION; ; B; Poor Outcome" and "TP53 MUTATION; ; B; Poor Outcome" and "TP53 DELETERIOUS MUTATION; ; B; Poor Outcome" and "PTPRT PROMOTER HYPERMETHYLATION; JSI-124,Stattic; D; Sensitivity/Response"	5.2489e-09	1.28306e-08
SCLC samples from 3 different cohorts	CIViC	Bladder Carcinoma	Self-epitope	"ENSG00000068078", "ENSG00000198793", "ENSG00000101972"	"FGFR3 Y375C; ; B; Positive" and "FGFR3 FGFR3-BAIAP2L1; PD173074; D; Sensitivity/Response" and "FGFR3 EXPRESSION; Dovitinib,Tyrosine Kinase Inhibitor SU5402,PD173074; D; Sensitivity/Response" and "MTOR MUTATION; Pazopanib,Everolimus; C; Sensitivity/Response" and "STAG2 UNDEREXPRESSION; ; B; Better Outcome"	1.58312e-07	3.48287e-07
SCLC samples from 3 different cohorts	CIViC	Endometrial Cancer	Self-epitope	"ENSG00000175054", "ENSG00000141736", "ENSG00000121879"	"ATR I774FS; ; B; Poor Outcome" and "ERBB2 AMPLIFICATION; Trastuzumab; B; Sensitivity/Response" and "PIK3CA MUTATION; Temsirolimus,Ridaforolimus; B; Sensitivity/Response"	3.38544e-07	6.77088e-07
SCLC samples from 3 different cohorts	CIViC	Ovarian Cancer	Self-epitope	"ENSG00000070669", "ENSG00000012048", "ENSG00000157168"	"ASNS AMPLIFICATION; Asparaginase; D; Resistance" and "BRCA1 P968FS; ; C; Pathogenic" and "BRCA1 LOSS-OF-FUNCTION; Olaparib; B; Sensitivity/Response" and "BRCA1 UNDEREXPRESSION; Taxane Compound,Platinum Compound; B; Sensitivity/Response" and "NRG1 EXPRESSION; Seribantumab; D; Sensitivity/Response"	6.19391e-07	1.13555e-06
SCLC samples from 3 different cohorts	CIViC	Lung Adenocarcinoma	Self-epitope	"ENSG00000141736", "ENSG00000121879", "ENSG00000127616"	"ERBB2 P780INS; Dacomitinib; C; Sensitivity/Response" and "ERBB2 KINASE DOMAIN MUTATION; Trastuzumab; C; Sensitivity/Response" and "ERBB2 KINASE DOMAIN MUTATION; Afatinib; C; Sensitivity/Response" and "ERBB2 Y772_A775DUP; Afatinib; C; Sensitivity/Response" and "ERBB2 Y772_A775DUP; Trastuzumab Emtansine; C; Sensitivity/Response" and "PIK3CA E545K; Gefitinib; D; Resistance" and "SMARCA4 INACTIVATIN…	1.27707e-06	2.1612e-06
SCLC samples from 3 different cohorts	CIViC	Malignant Mesothelioma	Self-epitope	"ENSG00000012048", "ENSG00000163930"	"BRCA1 EXPRESSION; Vinorelbine; D; Sensitivity/Response" and "BAP1 MUTATION; Vorinostat,Mocetinostat,MC1568; E; Sensitivity/Response"	2.03995e-06	2.80494e-06
SCLC samples from 3 different cohorts	CIViC	Thyroid Gland Carcinoma	Self-epitope	"ENSG00000198793", "ENSG00000103197"	"MTOR F2108L; Everolimus; C; Resistance" and "TSC2 Q1178*; Everolimus; C; Sensitivity/Response"	2.03995e-06	2.80494e-06
SCLC samples from 3 different cohorts	CIViC	Brain Medulloblastoma	Self-epitope	"ENSG00000185920", "ENSG00000128602"	"PTCH1 MUTATION; Sonidegib; B; Sensitivity/Response" and "PTCH1 LOH; Vismodegib; B; Sensitivity/Response" and "SMO D473H; Patidegib; D; Sensitivity/Response" and "SMO D473H; Vismodegib; C; Resistance"	2.03995e-06	2.80494e-06
SCLC samples from 3 different cohorts	CIViC	Ovarian Carcinoma	Self-epitope	"ENSG00000105173", "ENSG00000087586"	"CCNE1 AMPLIFICATION; ; B; Poor Outcome" and "AURKA EXPRESSION; ; B; Better Outcome"	6.11418e-06	7.07958e-06
SCLC samples from 3 different cohorts	CIViC	Sarcoma	Self-epitope	"ENSG00000140443", "ENSG00000141510"	"IGF1R NUCLEAR EXPRESSION; IGF1R Monoclonal Antibody; B; Sensitivity/Response" and "TP53 DELETERIOUS MUTATION; Pazopanib; B; Sensitivity/Response"	6.11418e-06	7.07958e-06
SCLC samples from 3 different cohorts	CIViC	Clear Cell Renal Cell Carcinoma	Self-epitope	"ENSG00000134086", "ENSG00000163930"	"VHL MUTATION; ; B; Better Outcome" and "VHL LOSS-OF-FUNCTION; ; B; Poor Outcome" and "VHL MUTATION; ; B; N/A" and "BAP1 MUTATION; ; B; Poor Outcome"	6.11418e-06	7.07958e-06
SCLC samples from 3 different cohorts	CIViC	Diffuse Large B-cell Lymphoma	Self-epitope	"ENSG00000106462", "ENSG00000162924"	"EZH2 Y646; ; B; Positive" and "REL AMPLIFICATION; ; B; Positive"	1.2217e-05	1.27988e-05
SCLC samples from 3 different cohorts	CIViC	Acute Lymphoblastic Leukemia	Self-epitope	"ENSG00000182578", "ENSG00000076685"	"CSF1R MEF2D-CSF1R; GW-2580,Imatinib; D; Sensitivity/Response" and "NT5C2 K359Q; ; B; Poor Outcome"	1.2217e-05	1.27988e-05
SCLC samples from 3 different cohorts	CIViC	Epithelial Ovarian Cancer	Self-epitope	"ENSG00000012048", "ENSG00000121879"	"BRCA1 MUTATION; ; B; Better Outcome" and "PIK3CA AMPLIFICATION; Pictilisib; C; Sensitivity/Response"	2.03428e-05	2.03428e-05
SCLC samples from 3 different cohorts	CGI	Any cancer type	Self-epitope	"ENSG00000097007", "ENSG00000142208", "ENSG00000117713", "ENSG00000012048", "ENSG00000105173", "ENSG00000120217", "ENSG00000142627", "ENSG00000044524", "ENSG00000141736", "ENSG00000087460", "ENSG00000138413", "ENSG00000169032", "ENSG00000198793", "ENSG00000115524", "ENSG00000102038", "ENSG00000178691", "ENSG00000141510", "ENSG00000137364", "ENSG00000160201"	"ABL1 (V299L); Crizotinib; Pre-clinical; Responsive" and "ABL1 (V299L); Cabozantinib; Pre-clinical; Responsive" and "ABL1 (T315I); Axitinib; Pre-clinical; Responsive" and "ABL1 (V299L); Vandetanib; Pre-clinical; Responsive" and "ABL1 (V299L); ForetinibÂ ; Pre-clinical; Responsive" and "AKT1 (E17K); []; Pre-clinical; Responsive" and "AKT1 (E17K); []; Early trials; Responsive" and "ARID1A oncogenic…	8.42381e-44	1.93748e-42
SCLC samples from 3 different cohorts	CGI	Bladder	Self-epitope	"ENSG00000120217", "ENSG00000141736", "ENSG00000068078", "ENSG00000198793", "ENSG00000139687", "ENSG00000141510", "ENSG00000103197", "ENSG00000258947"	"CD274 overexpression; Pembrolizumab; Early trials; Responsive" and "ERBB2 amplification; Afatinib; Case report; Responsive" and "FGFR3 oncogenic mutation; []; Early trials; Responsive" and "FGFR3 fusion; []; Case report; Responsive" and "MTOR (E2014K,E2419K,N1421D); Everolimus; Case report; Responsive" and "RB1 oncogenic mutation; Cisplatin; Early trials; Responsive" and "RB1 deletion; Cisplatin…	2.20593e-20	2.53682e-19
SCLC samples from 3 different cohorts	CGI	Colorectal adenocarcinoma	Self-epitope	"ENSG00000078061", "ENSG00000109321", "ENSG00000168036", "ENSG00000141736", "ENSG00000162434", "ENSG00000169032", "ENSG00000121879", "ENSG00000177084"	"ARAF oncogenic mutation; []; Case report; Resistant" and "AREG amplification; []; Early trials; Responsive" and "CTNNB1 oncogenic mutation; []; Pre-clinical; Resistant" and "ERBB2 amplification; Trastuzumab;Lapatinib; Late trials; Responsive" and "ERBB2 amplification; []; Early trials; Resistant" and "ERBB2 amplification; Ado-Trastuzumab Emtansine; Case report; Responsive" and "JAK1 oncogenic mu…	1.45202e-17	1.11321e-16
SCLC samples from 3 different cohorts	CGI	Ovary	Self-epitope	"ENSG00000117713", "ENSG00000012048", "ENSG00000141736", "ENSG00000169032", "ENSG00000108384", "ENSG00000127616", "ENSG00000141510"	"ARID1A oncogenic mutation; []; Pre-clinical; Responsive" and "BRCA1 oncogenic mutation; Olaparib; FDA guidelines; Responsive" and "BRCA1 oncogenic mutation; Rucaparib; FDA guidelines; Responsive" and "BRCA1 oncogenic mutation; Platinum Agent; Late trials; Responsive" and "BRCA1 deletion; []; Pre-clinical; Responsive" and "BRCA1 oncogenic mutation; []; Early trials; Responsive" and "ERBB2 amplifi…	3.60356e-17	2.07204e-16
SCLC samples from 3 different cohorts	CGI	Breast adenocarcinoma	Self-epitope	"ENSG00000012048", "ENSG00000039068", "ENSG00000141736", "ENSG00000140992", "ENSG00000121879", "ENSG00000141510"	"BRCA1 oncogenic mutation; Veliparib;Cisplatin; Early trials; Responsive" and "BRCA1 oncogenic mutation; [Olaparib]; Early trials; Responsive" and "BRCA1 oncogenic mutation; Platinum Agent; Early trials; Responsive" and "CDH1 oncogenic mutation; Bicalutamide; Pre-clinical; Responsive" and "ERBB2 amplification; Neratinib; Late trials; Responsive" and "ERBB2 amplification; Ado-Trastuzumab Emtansine…	1.0562e-12	4.85853e-12
SCLC samples from 3 different cohorts	CGI	Endometrium	Self-epitope	"ENSG00000142208", "ENSG00000168036", "ENSG00000141736", "ENSG00000105647", "ENSG00000103197"	"AKT1 (E17K); Tensirolimus; Early trials; Responsive" and "CTNNB1 (H36Y,S37C,S37Y,D32V); Everolimus;Letrozole; Early trials; Responsive" and "ERBB2 amplification; Trastuzumab;Lapatinib; Pre-clinical; Responsive" and "ERBB2 amplification; Trastuzumab; Early trials; No Responsive" and "PIK3R2 (A171V,N561D); []; Pre-clinical; Responsive" and "TSC2 (E66K); Tensirolimus; Case report; Responsive"	1.98744e-12	7.61851e-12
SCLC samples from 3 different cohorts	CGI	Lung adenocarcinoma	Self-epitope	"ENSG00000078061", "ENSG00000141736", "ENSG00000068078", "ENSG00000140443", "ENSG00000157168"	"ARAF (S214C); Sorafenib; Case report; Responsive" and "ERBB2 amplification; Rociletinib; Case report; Resistant" and "ERBB2 amplification; Osimertinib; Case report; Resistant" and "ERBB2 oncogenic mutation; Tensirolimus; Early trials; Responsive" and "ERBB2 proximal exon 20; [Afatinib,Lapatinib,Neratinib]; Early trials; Responsive" and "ERBB2 (G776L); Trastuzumab; Case report; Responsive" and "E…	1.09197e-11	3.58789e-11
SCLC samples from 3 different cohorts	CGI	Cutaneous melanoma	Self-epitope	"ENSG00000142208", "ENSG00000163930", "ENSG00000162434", "ENSG00000169032", "ENSG00000121879"	"AKT1 (Q79K,E17K); []; Case report; Resistant" and "BAP1 oncogenic mutation; []; Pre-clinical; Responsive" and "BAP1 deletion; []; Pre-clinical; Responsive" and "JAK1 oncogenic mutation; []; Case report; Resistant" and "MAP2K1 (Q56P,P124S,P124L); []; Case report; Resistant" and "MAP2K1 (E203K,Q56P,K57E); Vemurafenib; Case report; Resistant" and "MAP2K1 (P124L,K57N,C121S); []; Case report; Resista…	1.62899e-10	4.68334e-10
SCLC samples from 3 different cohorts	CGI	Glioma	Self-epitope	"ENSG00000175054", "ENSG00000068078", "ENSG00000138413", "ENSG00000101972"	"ATR oncogenic mutation; Temozolomide; Pre-clinical; Responsive" and "FGFR3 fusion; []; Early trials; Responsive" and "IDH1 oncogenic mutation; AG-120; Early trials; Responsive" and "STAG2 oncogenic mutation; []; Pre-clinical; Responsive"	1.07282e-09	2.46749e-09
SCLC samples from 3 different cohorts	CGI	Renal	Self-epitope	"ENSG00000107159", "ENSG00000120217", "ENSG00000198793", "ENSG00000134086"	"CA9 overexpression; Sunitinib; Pre-clinical; Responsive" and "CD274 overexpression; Nivolumab; Early trials; Responsive" and "MTOR (Q2223K); Everolimus; Case report; Responsive" and "VHL oncogenic mutation; [Sorafenib,Sunitinib,Bevacizumab,Axitinib]; Pre-clinical; Responsive"	1.07282e-09	2.46749e-09
SCLC samples from 3 different cohorts	CGI	Prostate adenocarcinoma	Self-epitope	"ENSG00000012048", "ENSG00000187741", "ENSG00000196591", "ENSG00000139687"	"BRCA1 oncogenic mutation; Olaparib; Early trials; Responsive" and "FANCA oncogenic mutation; Olaparib; Case report; Responsive" and "FANCA deletion; Olaparib; Case report; Responsive" and "HDAC2 biallelic inactivation; Olaparib; Case report; Responsive" and "RB1 overexpression; Palbociclib; Pre-clinical; Responsive"	3.92993e-09	8.21714e-09
SCLC samples from 3 different cohorts	CGI	Stomach	Self-epitope	"ENSG00000141736", "ENSG00000198793", "ENSG00000121879"	"ERBB2 amplification; Lapatinib;Chemotherapy; Early trials; Responsive" and "ERBB2 amplification; Pertuzumab; Early trials; Responsive" and "ERBB2 amplification; Afatinib; Case report; Responsive" and "MTOR (N1421D); Everolimus; Case report; Responsive" and "PIK3CA oncogenic mutation; []; Case report; Responsive"	1.54542e-07	2.96205e-07
SCLC samples from 3 different cohorts	CGI	Acute myeloid leukemia	Self-epitope	"ENSG00000138413", "ENSG00000181163", "ENSG00000141510"	"IDH1 oncogenic mutation; []; Pre-clinical; Responsive" and "IDH1 oncogenic mutation; Venetoclax; Early trials; Responsive" and "IDH1 oncogenic mutation; []; Early trials; Responsive" and "NPM1 oncogenic mutation; []; Pre-clinical; Responsive" and "NPM1 oncogenic mutation; Daunorubicin; FDA guidelines; Responsive" and "TP53 wildtype; []; Early trials; Responsive"	6.66722e-07	1.09533e-06
SCLC samples from 3 different cohorts	CGI	Lung	Self-epitope	"ENSG00000141736", "ENSG00000121879", "ENSG00000128602"	"ERBB2 (V659E,S310F); Ado-Trastuzumab Emtansine; Early trials; Responsive" and "ERBB2 inframe insertion (A775YVMA),inframe insertion (G776VC); Ado-Trastuzumab Emtansine; Early trials; Responsive" and "PIK3CA oncogenic mutation; []; Early trials; No Responsive" and "SMO (P641A); Vismodegib; Case report; Responsive"	6.66722e-07	1.09533e-06
SCLC samples from 3 different cohorts	CGI	Basal cell carcinoma	Self-epitope	"ENSG00000120217", "ENSG00000128602"	"CD274 amplification; []; Case report; Responsive" and "SMO (D473H,D473G,W535L,L412F,W281C,Q477E,G497W); Vismodegib; Case report; Resistant"	1.5361e-06	2.35535e-06
SCLC samples from 3 different cohorts	CGI	Thyroid carcinoma	Self-epitope	"ENSG00000198793", "ENSG00000103197"	"MTOR (F2108L); Everolimus; Case report; Resistant" and "TSC2 (Q1178*); Everolimus; Case report; Responsive"	9.20179e-06	1.24495e-05
SCLC samples from 3 different cohorts	CGI	Liposarcoma	Self-epitope	"ENSG00000135679", "ENSG00000141510"	"MDM2 amplification; []; Early trials; Responsive" and "TP53 oncogenic mutation; []; Early trials; Resistant"	9.20179e-06	1.24495e-05
SCLC samples from 3 different cohorts	CGI	Billiary tract	Self-epitope	"ENSG00000141736", "ENSG00000138413"	"ERBB2 amplification; Pertuzumab; Early trials; Responsive" and "ERBB2 amplification; Lapatinib; Early trials; Responsive" and "ERBB2 amplification; Trastuzumab; Early trials; Responsive" and "IDH1 (R132); Dasatinib; Pre-clinical; Responsive"	1.5324e-05	1.76226e-05
SCLC samples from 3 different cohorts	CGI	Medulloblastoma	Self-epitope	"ENSG00000185920", "ENSG00000128602"	"PTCH1 oncogenic mutation; Foretinib; Pre-clinical; Responsive" and "PTCH1 oncogenic mutation; []; Pre-clinical; Responsive" and "SMO (D473H); Vismodegib; Case report; Resistant"	1.5324e-05	1.76226e-05
SCLC samples from 3 different cohorts	CGI	Head an neck	Self-epitope	"ENSG00000141736", "ENSG00000141510"	"ERBB2 amplification; Trastuzumab; Case report; Responsive" and "TP53 oncogenic mutation; []; Pre-clinical; Responsive"	1.5324e-05	1.76226e-05
SCLC samples from 3 different cohorts	CGI	Head an neck squamous	Self-epitope	"ENSG00000142208", "ENSG00000121879"	"AKT1 (E17K); []; Case report; Responsive" and "PIK3CA oncogenic mutation; []; Case report; Responsive"	2.29676e-05	2.5155e-05
SCLC samples from 3 different cohorts	CGI	Acute lymphoblastic leukemia	Self-epitope	"ENSG00000097007", "ENSG00000162434"	"ABL1-BCR fusion; Dasatinib;Venetoclax; Pre-clinical; Responsive" and "JAK1 (S646F;R683); Ruxolitinib; Pre-clinical; Responsive"	4.2804e-05	4.2804e-05
SCLC samples from 3 different cohorts	CGI	Non-small cell lung	Self-epitope	"ENSG00000141736", "ENSG00000068078"	"ERBB2 oncogenic mutation; Dacomitinib; Early trials; Responsive" and "FGFR3-TACC3 fusion; ; Pre-clinical; Responsive"	4.2804e-05	4.2804e-05
Melanoma samples treated with anti-PD1	CGI	Cutaneous melanoma	Splicing-neoepitope	"ENSG00000166710", "ENSG00000187098"	"B2M oncogenic mutation; []; Case report; Resistant" and "MITF amplification; []; Case report; Resistant"	1.08645e-06	1.08645e-06
Melanoma samples treated with anti-PD1	CGI	Cutaneous melanoma	Self-epitope	"ENSG00000162434", "ENSG00000187098"	"JAK1 oncogenic mutation; []; Case report; Resistant" and "MITF amplification; []; Case report; Resistant"	2.17208e-06	2.71317e-06
Melanoma samples treated with anti-PD1	CGI	Colorectal adenocarcinoma	Self-epitope	"ENSG00000168036", "ENSG00000162434"	"CTNNB1 oncogenic mutation; []; Pre-clinical; Resistant" and "JAK1 oncogenic mutation; []; Case report; Resistant"	2.71317e-06	2.71317e-06
Melanoma samples treated with anti-PD1	CIViC	Lung Non-small Cell Carcinoma	Splicing-neoepitope	"ENSG00000157404", "ENSG00000085563", "ENSG00000127616"	"KIT L576P; Dasatinib,Nilotinib,Imatinib; D; Sensitivity/Response" and "ABCB1 EXPRESSION; Paclitaxel; D; Resistance" and "ABCB1 I1145I; Cisplatin,Carboplatin; B; Sensitivity/Response" and "SMARCA4 UNDEREXPRESSION; Cisplatin,Vinorelbine; B; Sensitivity/Response" and "SMARCA4 UNDEREXPRESSION; ; B; Poor Outcome"	1.96846e-08	4.68186e-08
Melanoma samples treated with anti-PD1	CIViC	Thyroid Gland Carcinoma	Splicing-neoepitope	"ENSG00000198793", "ENSG00000103197"	"MTOR F2108L; Everolimus; C; Resistance" and "TSC2 Q1178*; Everolimus; C; Sensitivity/Response"	2.34093e-08	4.68186e-08
Melanoma samples treated with anti-PD1	CIViC	Melanoma	Splicing-neoepitope	"ENSG00000198793", "ENSG00000157404"	"MTOR P2213S; PI3K/BET Inhibitor LY294002,Capivasertib; D; Sensitivity/Response" and "MTOR MUTATION; ; B; Poor Outcome" and "MTOR H1968Y; Capivasertib,PI3K/BET Inhibitor LY294002; D; Sensitivity/Response" and "KIT EXON 11 MUTATION; Imatinib; B; Sensitivity/Response" and "KIT L576P; Dasatinib; D; Sensitivity/Response" and "KIT MUTATION; Imatinib; B; Sensitivity/Response" and "KIT EXON 11 MUTATION;…	1.82435e-06	2.43246e-06
Melanoma samples treated with anti-PD1	CIViC	Breast Cancer	Splicing-neoepitope	"ENSG00000085563", "ENSG00000108846"	"ABCB1 I1145I; ; B; Better Outcome" and "ABCB1 S893A/T; ; B; Better Outcome" and "ABCC3 AMPLIFICATION; Monomethyl Auristatin E,Paclitaxel; D; Resistance"	1.233e-05	1.233e-05
Melanoma samples treated with anti-PD1	CGI	Any cancer type	Splicing-neoepitope	"ENSG00000188641", "ENSG00000087460", "ENSG00000157404", "ENSG00000198793", "ENSG00000178691"	"DPYD biallelic inactivation; Flourouracil; FDA guidelines; Increased Toxicity" and "DPYD biallelic inactivation; Capecitabine; FDA guidelines; Increased Toxicity" and "DPYD splice donor variant; Tegafur; CPIC guidelines; Increased Toxicity" and "DPYD biallelic inactivation; Tegafur; CPIC guidelines; Increased Toxicity" and "DPYD (I560S,D949V); Capecitabine; FDA guidelines; Increased Toxicity" an…	4.33444e-14	1.30033e-13
Melanoma samples treated with anti-PD1	CGI	Thyroid carcinoma	Splicing-neoepitope	"ENSG00000198793", "ENSG00000103197"	"MTOR (F2108L); Everolimus; Case report; Resistant" and "TSC2 (Q1178*); Everolimus; Case report; Responsive"	1.40434e-07	2.10651e-07
Melanoma samples treated with anti-PD1	CGI	Bladder	Splicing-neoepitope	"ENSG00000198793", "ENSG00000103197"	"MTOR (E2014K,E2419K,N1421D); Everolimus; Case report; Responsive" and "TSC2 oncogenic mutation; Everolimus; Early trials; Responsive"	2.45546e-06	2.45546e-06
Melanoma samples treated with anti-PD1	CIViC	Thyroid Gland Carcinoma	Self-epitope	"ENSG00000198793", "ENSG00000103197"	"MTOR F2108L; Everolimus; C; Resistance" and "TSC2 Q1178*; Everolimus; C; Sensitivity/Response"	3.12124e-08	1.56062e-07
Melanoma samples treated with anti-PD1	CIViC	Melanoma	Self-epitope	"ENSG00000198793", "ENSG00000157404"	"MTOR P2213S; PI3K/BET Inhibitor LY294002,Capivasertib; D; Sensitivity/Response" and "MTOR MUTATION; ; B; Poor Outcome" and "MTOR H1968Y; Capivasertib,PI3K/BET Inhibitor LY294002; D; Sensitivity/Response" and "KIT EXON 11 MUTATION; Imatinib; B; Sensitivity/Response" and "KIT L576P; Dasatinib; D; Sensitivity/Response" and "KIT MUTATION; Imatinib; B; Sensitivity/Response" and "KIT EXON 11 MUTATION;…	2.43204e-06	6.0801e-06
Melanoma samples treated with anti-PD1	CIViC	Breast Cancer	Self-epitope	"ENSG00000085563", "ENSG00000108846"	"ABCB1 I1145I; ; B; Better Outcome" and "ABCB1 S893A/T; ; B; Better Outcome" and "ABCC3 AMPLIFICATION; Monomethyl Auristatin E,Paclitaxel; D; Resistance"	1.6432e-05	2.4501e-05
Melanoma samples treated with anti-PD1	CIViC	Lung Non-small Cell Carcinoma	Self-epitope	"ENSG00000157404", "ENSG00000085563"	"KIT L576P; Dasatinib,Nilotinib,Imatinib; D; Sensitivity/Response" and "ABCB1 EXPRESSION; Paclitaxel; D; Resistance" and "ABCB1 I1145I; Cisplatin,Carboplatin; B; Sensitivity/Response"	1.96008e-05	2.4501e-05
Melanoma samples treated with anti-PD1	CIViC	Colorectal Cancer	Self-epitope	"ENSG00000116016", "ENSG00000198400"	"EPAS1 OVEREXPRESSION; ; B; Poor Outcome" and "NTRK1 NTRK1 FUSIONS; Larotrectinib; D; Sensitivity/Response"	2.67725e-05	2.67725e-05
Melanoma samples treated with anti-PD1	CGI	Any cancer type	Self-epitope	"ENSG00000117713", "ENSG00000188641", "ENSG00000087460", "ENSG00000157404", "ENSG00000198793", "ENSG00000198400", "ENSG00000178691"	"ARID1A oncogenic mutation; []; Pre-clinical; Responsive" and "DPYD biallelic inactivation; Flourouracil; FDA guidelines; Increased Toxicity" and "DPYD biallelic inactivation; Capecitabine; FDA guidelines; Increased Toxicity" and "DPYD splice donor variant; Tegafur; CPIC guidelines; Increased Toxicity" and "DPYD biallelic inactivation; Tegafur; CPIC guidelines; Increased Toxicity" and "DPYD (I560…	7.84597e-19	3.13839e-18
Melanoma samples treated with anti-PD1	CGI	Bladder	Self-epitope	"ENSG00000198793", "ENSG00000139687", "ENSG00000103197"	"MTOR (E2014K,E2419K,N1421D); Everolimus; Case report; Responsive" and "RB1 oncogenic mutation; Cisplatin; Early trials; Responsive" and "RB1 deletion; Cisplatin; Early trials; Responsive" and "TSC2 oncogenic mutation; Everolimus; Early trials; Responsive"	5.91742e-09	1.18348e-08
Melanoma samples treated with anti-PD1	CGI	Thyroid carcinoma	Self-epitope	"ENSG00000198793", "ENSG00000103197"	"MTOR (F2108L); Everolimus; Case report; Resistant" and "TSC2 (Q1178*); Everolimus; Case report; Responsive"	3.67756e-07	4.90342e-07
Melanoma samples treated with anti-PD1	CGI	Renal	Self-epitope	"ENSG00000102755", "ENSG00000198793"	"FLT1 overexpression; Sunitinib; Pre-clinical; Responsive" and "MTOR (Q2223K); Everolimus; Case report; Responsive"	4.04074e-06	4.04074e-06
pv: p-value; FDR: False Discovery Rate
