# Supplementary material for: ISOTOPE: ISOform-guided prediction of epiTOPEs in cancer
Source: PLoS Comput Biol. 2021 Sep 16;17(9):e1009411. doi: 10.1371/journal.pcbi.1009411 (PMC8478223; doi:10.1371/journal.pcbi.1009411)
Supplement: S4 Table — (XLSX) [file pcbi.1009411.s016.xlsx]

## Sheet: S4 Table
S4 Table. Epitopes predicted from breast cancer cell lines (Rozanov et al, 2018 [1]).
References.
[1] Rozanov D V, Rozanov ND, Chiotti KE, Reddy A, Wilmarth PA, David LL, et al. MHC class I loaded ligands from breast cancer cell lines: A potential HLA-I-typed antigen collection. J Proteomics. 2018;176: 13–23. doi:10.1016/j.jprot.2018.01.004
Gene	Loci	Splicing-neoepitope/Self-epitope	Event_type	Sample_ID	Sample_ID2	HLA_type	Predicted_neoantigen	Binding_affinity	external_gene_name
ENSG00000000419	chr20;49552798;49558568;-	Self-epitope	Neoskipping	SRR925703	HCC1395	HLA-A2902	DLTGSFRLY	214.27	DPM1
ENSG00000000419	chr20;49552798;49558568;-	Splicing-neoepitope	Neoskipping	SRR925703	HCC1395	HLA-B0801	DLKRKIIRL	52.16	DPM1
ENSG00000000419	chr20;49552798;49558568;-	Self-epitope	Neoskipping	SRR925703	HCC1395	HLA-C0701	FRLYRKEVL	59.78	DPM1
ENSG00000000419	chr20;49552798;49558568;-	Self-epitope	Neoskipping	SRR925704	HCC1419	HLA-B4601	GASDLTGSF	173.99	DPM1
ENSG00000000419	chr20;49552798;49558568;-	Self-epitope	Neoskipping	SRR925697	BT549	HLA-B1517	KIISRGANF	34.11	DPM1
ENSG00000000419	chr20;49552798;49558568;-	Splicing-neoepitope	Neoskipping	SRR925697	BT549	HLA-C0701	IRLYRKEVL	222.92	DPM1
ENSG00000000419	chr20;49552798;49558568;-	Self-epitope	Neoskipping	SRR925703	HCC1395	HLA-C0602	FRLYRKEVL	33.64	DPM1
ENSG00000000419	chr20;49552798;49558568;-	Self-epitope	Neoskipping	SRR925703	HCC1395	HLA-B0801	FRLYRKEVL	184.22	DPM1
ENSG00000000419	chr20;49552798;49558568;-	Splicing-neoepitope	Neoskipping	SRR925703	HCC1395	HLA-C0602	IRLYRKEVL	214.08	DPM1
ENSG00000000419	chr20;49552798;49558568;-	Splicing-neoepitope	Neoskipping	SRR925703	HCC1395	HLA-C0701	IRLYRKEVL	222.92	DPM1
ENSG00000000419	chr20;49552798;49558568;-	Self-epitope	Neoskipping	SRR925697	BT549	HLA-C0701	FRLYRKEVL	59.78	DPM1
ENSG00000000419	chr20;49552798;49558568;-	Self-epitope	Neoskipping	SRR925697	BT549	HLA-C0303	FRLYRKEVL	270.59	DPM1
ENSG00000000419	chr20;49552798;49558568;-	Self-epitope	Neoskipping	SRR925704	HCC1419	HLA-C0303	FRLYRKEVL	270.59	DPM1
ENSG00000001617	chr3;50219835;50220619;+	Self-epitope	Neoskipping	SRR925718	LY2	HLA-C0501	RNDDKLYFF	18.9	SEMA3F
ENSG00000001617	chr3;50219835;50220619;+	Self-epitope	Neoskipping	SRR925718	LY2	HLA-B4402	AEAPQSPAV	119.86	SEMA3F
ENSG00000001617	chr3;50219835;50220619;+	Self-epitope	Neoskipping	SRR925718	LY2	HLA-B4402	AERNDDKLY	223.43	SEMA3F
ENSG00000001617	chr3;50219835;50220619;+	Self-epitope	Neoskipping	SRR925718	LY2	HLA-B1801	DELQDVFVQ	20.91	SEMA3F
ENSG00000001617	chr3;50219835;50220619;+	Self-epitope	Neoskipping	SRR925718	LY2	HLA-C0501	LVNKWSTFL	497.46	SEMA3F
ENSG00000001617	chr3;50219835;50220619;+	Self-epitope	Neoskipping	SRR925718	LY2	HLA-C0501	LNDDGGHCC	56.74	SEMA3F
ENSG00000002586	chrX;2641404;2656241;+	Self-epitope	Neoskipping	SRR925718	LY2	HLA-A0201	IVGAVVVAV	228.89	CD99
ENSG00000002822	chr7;2020175;2054137;-	Self-epitope	Neoskipping	SRR925718	LY2	HLA-C0501	RADMLEMEL	64.78	MAD1L1
ENSG00000002822	chr7;2020175;2054137;-	Self-epitope	Neoskipping	SRR925718	LY2	HLA-B4402	MEAQLSQAL	13.12	MAD1L1
ENSG00000002822	chr7;2020175;2054137;-	Self-epitope	Neoskipping	SRR925718	LY2	HLA-B1801	MEAQLSQAL	27.49	MAD1L1
ENSG00000002822	chr7;2020175;2054137;-	Splicing-neoepitope	Neoskipping	SRR925718	LY2	HLA-B1801	MELEMELKM	7.03	MAD1L1
ENSG00000002822	chr7;2020175;2054137;-	Self-epitope	Neoskipping	SRR925718	LY2	HLA-B4402	AEMEAQLSQ	71.22	MAD1L1
ENSG00000002822	chr7;2020175;2054137;-	Splicing-neoepitope	Neoskipping	SRR925718	LY2	HLA-B1801	AEMELEMEL	106.06	MAD1L1
ENSG00000002822	chr7;2020175;2054137;-	Self-epitope	Neoskipping	SRR925718	LY2	HLA-A0201	QLSQALEEL	358.53	MAD1L1
ENSG00000002822	chr7;2020175;2054137;-	Splicing-neoepitope	Neoskipping	SRR925718	LY2	HLA-B4402	AEMELEMEL	46.37	MAD1L1
ENSG00000005448	chr2:74652578-74652736(+):kma_introns	Splicing-neoepitope	Intron retention	SRR925708	HCC1806	HLA-B1503	GQQALTSPL	29.73	WDR54
ENSG00000005448	chr2:74652578-74652736(+):kma_introns	Splicing-neoepitope	Intron retention	SRR925708	HCC1806	HLA-B1503	QQALTSPLL	217.36	WDR54
ENSG00000005448	chr2:74652578-74652736(+):kma_introns	Splicing-neoepitope	Intron retention	SRR925708	HCC1806	HLA-C0202	LTSPLLPQV	336.4	WDR54
ENSG00000005448	chr2:74652578-74652736(+):kma_introns	Splicing-neoepitope	Intron retention	SRR925708	HCC1806	HLA-B1503	SGYIEVCVM	335.8	WDR54
ENSG00000005810	chr13;77799688;77817194;-	Self-epitope	Neoskipping	SRR925704	HCC1419	HLA-C0303	FAGPIFMNH	346.45	MYCBP2
ENSG00000005810	chr13;77799688;77817194;-	Self-epitope	Neoskipping	SRR925704	HCC1419	HLA-C0303	FMNHREQAL	8.19	MYCBP2
ENSG00000005810	chr13;77799688;77817194;-	Self-epitope	Neoskipping	SRR925704	HCC1419	HLA-A0201	FMNHREQAL	142.28	MYCBP2
ENSG00000005810	chr13;77799688;77817194;-	Self-epitope	Neoskipping	SRR925704	HCC1419	HLA-A0201	LVFAGPIFM	138.38	MYCBP2
ENSG00000005810	chr13;77799688;77817194;-	Self-epitope	Neoskipping	SRR925704	HCC1419	HLA-C0303	LVFAGPIFM	173.62	MYCBP2
ENSG00000006327	chr16:3071280-3071595(+):kma_introns	Self-epitope	Intron retention	SRR925706	HCC1569	HLA-A6802	TATSAWAAL	79.55	TNFRSF12A
ENSG00000006327	chr16:3071280-3071595(+):kma_introns	Self-epitope	Intron retention	SRR925708	HCC1806	HLA-B1503	HLLPPSGCF	101.8	TNFRSF12A
ENSG00000006327	chr16:3071280-3071595(+):kma_introns	Splicing-neoepitope	Intron retention	SRR925708	HCC1806	HLA-B1503	ESFASGKSF	10.09	TNFRSF12A
ENSG00000006327	chr16:3071280-3071595(+):kma_introns	Splicing-neoepitope	Intron retention	SRR925706	HCC1569	HLA-C1505	KSFGRRWEL	235.1	TNFRSF12A
ENSG00000006327	chr16:3071650-3071811(+):kma_introns	Splicing-neoepitope	Intron retention	SRR925708	HCC1806	HLA-C0202	FSAADDPTSY	287.2	TNFRSF12A
ENSG00000006327	chr16:3071280-3071595(+):kma_introns	Splicing-neoepitope	Intron retention	SRR925706	HCC1569	HLA-B5801	AVSGGQGQW	228.76	TNFRSF12A
ENSG00000006327	chr16:3071280-3071595(+):kma_introns	Splicing-neoepitope	Intron retention	SRR925705	HCC1428	HLA-B0702	DPRLGGRVA	183.07	TNFRSF12A
ENSG00000006327	chr16:3071280-3071595(+):kma_introns	Splicing-neoepitope	Intron retention	SRR925723	MCF7	HLA-A0201	GQWPADPRL	401.71	TNFRSF12A
ENSG00000006327	chr16:3071280-3071595(+):kma_introns	Self-epitope	Intron retention	SRR925708	HCC1806	HLA-B1503	SAWAALQHL	129.18	TNFRSF12A
ENSG00000006327	chr16:3071280-3071595(+):kma_introns	Splicing-neoepitope	Intron retention	SRR925706	HCC1569	HLA-C1505	RTATSAWAV	124.9	TNFRSF12A
ENSG00000006327	chr16:3071280-3071595(+):kma_introns	Splicing-neoepitope	Intron retention	SRR925706	HCC1569	HLA-B5801	RTATSAWAV	448.95	TNFRSF12A
ENSG00000006327	chr16:3071280-3071595(+):kma_introns	Splicing-neoepitope	Intron retention	SRR925708	HCC1806	HLA-A6801	GAESFASGK	490.15	TNFRSF12A
ENSG00000006327	chr16:3071280-3071595(+):kma_introns	Splicing-neoepitope	Intron retention	SRR925736	T47D	HLA-A3301	FASGKSFGR	93.18	TNFRSF12A
ENSG00000006327	chr16:3071280-3071595(+):kma_introns	Splicing-neoepitope	Intron retention	SRR925723	MCF7	HLA-A0201	RTATSAWAV	168.18	TNFRSF12A
ENSG00000006327	chr16:3071280-3071595(+):kma_introns	Splicing-neoepitope	Intron retention	SRR925708	HCC1806	HLA-A6801	FASGKSFGR	15.08	TNFRSF12A
ENSG00000006327	chr16:3071280-3071595(+):kma_introns	Splicing-neoepitope	Intron retention	SRR925705	HCC1428	HLA-A0201	GQWPADPRL	401.71	TNFRSF12A
ENSG00000006327	chr16:3071650-3071811(+):kma_introns	Splicing-neoepitope	Intron retention	SRR925708	HCC1806	HLA-C0202	FSAADDPTSYL	402.8	TNFRSF12A
ENSG00000006327	chr16:3071650-3071811(+):kma_introns	Splicing-neoepitope	Intron retention	SRR925708	HCC1806	HLA-B1503	SAADDPTSY	65.85	TNFRSF12A
ENSG00000006327	chr16:3071280-3071595(+):kma_introns	Splicing-neoepitope	Intron retention	SRR925708	HCC1806	HLA-B1503	GQWPADPRL	440.02	TNFRSF12A
ENSG00000006327	chr16:3071280-3071595(+):kma_introns	Splicing-neoepitope	Intron retention	SRR925708	HCC1806	HLA-B1503	GAQSGAESF	62.35	TNFRSF12A
ENSG00000006327	chr16:3071280-3071595(+):kma_introns	Splicing-neoepitope	Intron retention	SRR925706	HCC1569	HLA-B5801	KSFGRRWEL	253.29	TNFRSF12A
ENSG00000006327	chr16:3071650-3071811(+):kma_introns	Splicing-neoepitope	Intron retention	SRR925708	HCC1806	HLA-C0202	AADDPTSYL	496.8	TNFRSF12A
ENSG00000006327	chr16:3071280-3071595(+):kma_introns	Splicing-neoepitope	Intron retention	SRR925706	HCC1569	HLA-A6802	RTATSAWAV	29.44	TNFRSF12A
ENSG00000006327	chr16:3071280-3071595(+):kma_introns	Splicing-neoepitope	Intron retention	SRR925708	HCC1806	HLA-C0202	RTATSAWAV	434	TNFRSF12A
ENSG00000006327	chr16:3071650-3071811(+):kma_introns	Splicing-neoepitope	Intron retention	SRR925708	HCC1806	HLA-B1503	EKFTSKCAL	206.27	TNFRSF12A
ENSG00000006327	chr16:3071280-3071595(+):kma_introns	Splicing-neoepitope	Intron retention	SRR925705	HCC1428	HLA-A0201	RTATSAWAV	168.18	TNFRSF12A
ENSG00000006327	chr16:3071650-3071811(+):kma_introns	Splicing-neoepitope	Intron retention	SRR925703	HCC1395	HLA-B4501	REKFTSKCA	113.68	TNFRSF12A
ENSG00000006327	chr16:3071650-3071811(+):kma_introns	Splicing-neoepitope	Intron retention	SRR925708	HCC1806	HLA-B1503	LACPALSAL	404.23	TNFRSF12A
ENSG00000006327	chr16:3071650-3071811(+):kma_introns	Splicing-neoepitope	Intron retention	SRR925708	HCC1806	HLA-B1503	SKCALACPA	210.27	TNFRSF12A
ENSG00000006327	chr16:3071650-3071811(+):kma_introns	Splicing-neoepitope	Intron retention	SRR925708	HCC1806	HLA-A2301	PALSALDLF	418.67	TNFRSF12A
ENSG00000006327	chr16:3071650-3071811(+):kma_introns	Self-epitope	Intron retention	SRR925708	HCC1806	HLA-B1503	RREKFTTPI	132.18	TNFRSF12A
ENSG00000006327	chr16:3071650-3071811(+):kma_introns	Splicing-neoepitope	Intron retention	SRR925708	HCC1806	HLA-C0202	SAADDPTSY	490.2	TNFRSF12A
ENSG00000006327	chr16:3071650-3071811(+):kma_introns	Splicing-neoepitope	Intron retention	SRR925703	HCC1395	HLA-A2902	SAADDPTSY	288.35	TNFRSF12A
ENSG00000006327	chr16:3071280-3071595(+):kma_introns	Self-epitope	Intron retention	SRR925706	HCC1569	HLA-A6802	RTATSAWAA	299.75	TNFRSF12A
ENSG00000007047	chr19:45766384-45766616(+):kma_introns	Self-epitope	Intron retention	SRR925703	HCC1395	HLA-B0801	SMMTRRNTY	134.18	MARK4
ENSG00000007047	chr19:45766384-45766616(+):kma_introns	Self-epitope	Intron retention	SRR925703	HCC1395	HLA-C0602	LRFPWSVKL	24.28	MARK4
ENSG00000007047	chr19:45766384-45766616(+):kma_introns	Self-epitope	Intron retention	SRR925703	HCC1395	HLA-B0801	EARAKFRQI	40.47	MARK4
ENSG00000007047	chr19:45766384-45766616(+):kma_introns	Self-epitope	Intron retention	SRR925703	HCC1395	HLA-C0701	LRFPWSVKL	19.79	MARK4
ENSG00000007047	chr19:45766384-45766616(+):kma_introns	Self-epitope	Intron retention	SRR925703	HCC1395	HLA-B4501	EERLPGRKA	485.82	MARK4
ENSG00000007047	chr19:45766384-45766616(+):kma_introns	Self-epitope	Intron retention	SRR925703	HCC1395	HLA-B0801	MMTRRNTYV	136.32	MARK4
ENSG00000007047	chr19:45766384-45766616(+):kma_introns	Self-epitope	Intron retention	SRR925703	HCC1395	HLA-A2902	RVAGTALAF	229.54	MARK4
ENSG00000007047	chr19:45766384-45766616(+):kma_introns	Self-epitope	Intron retention	SRR925703	HCC1395	HLA-A2902	KTLYLVMEY	48.81	MARK4
ENSG00000007047	chr19:45766384-45766616(+):kma_introns	Self-epitope	Intron retention	SRR925703	HCC1395	HLA-C0701	CRQPQPFLL	229.66	MARK4
ENSG00000007047	chr19:45766384-45766616(+):kma_introns	Self-epitope	Intron retention	SRR925703	HCC1395	HLA-C0701	FRRVAGTAL	189.52	MARK4
ENSG00000007047	chr19:45766384-45766616(+):kma_introns	Self-epitope	Intron retention	SRR925703	HCC1395	HLA-C0602	TRISNDLEL	202.78	MARK4
ENSG00000007047	chr19:45766384-45766616(+):kma_introns	Self-epitope	Intron retention	SRR925703	HCC1395	HLA-A2902	ASAGEVFDY	180.31	MARK4
ENSG00000007047	chr19:45766384-45766616(+):kma_introns	Self-epitope	Intron retention	SRR925703	HCC1395	HLA-C0602	ARAKFRQIV	384.99	MARK4
ENSG00000007047	chr19:45766384-45766616(+):kma_introns	Self-epitope	Intron retention	SRR925703	HCC1395	HLA-B4501	AENLLLDAE	309.07	MARK4
ENSG00000007047	chr19:45766384-45766616(+):kma_introns	Self-epitope	Intron retention	SRR925703	HCC1395	HLA-C0602	SRLARGSTI	218.28	MARK4
ENSG00000007047	chr19:45766384-45766616(+):kma_introns	Self-epitope	Intron retention	SRR925703	HCC1395	HLA-C0602	FRRVAGTAL	145.76	MARK4
ENSG00000007047	chr19:45766384-45766616(+):kma_introns	Self-epitope	Intron retention	SRR925703	HCC1395	HLA-B4501	MEYASAGEV	86.69	MARK4
ENSG00000007047	chr19:45766384-45766616(+):kma_introns	Self-epitope	Intron retention	SRR925703	HCC1395	HLA-B0801	LRGKYRVPF	348.78	MARK4
ENSG00000007047	chr19:45766384-45766616(+):kma_introns	Self-epitope	Intron retention	SRR925703	HCC1395	HLA-A2902	SMMTRRNTY	97.23	MARK4
ENSG00000007047	chr19:45766384-45766616(+):kma_introns	Self-epitope	Intron retention	SRR925703	HCC1395	HLA-A2902	KYNEVTATY	429.46	MARK4
ENSG00000007047	chr19:45766384-45766616(+):kma_introns	Self-epitope	Intron retention	SRR925703	HCC1395	HLA-B0801	SILRRFLVL	5.43	MARK4
ENSG00000007047	chr19:45766384-45766616(+):kma_introns	Self-epitope	Intron retention	SRR925703	HCC1395	HLA-C0602	CRQPQPFLL	349.06	MARK4
ENSG00000007047	chr19:45766384-45766616(+):kma_introns	Self-epitope	Intron retention	SRR925703	HCC1395	HLA-A2902	DTFCGSPPY	12.94	MARK4
ENSG00000007047	chr19:45766384-45766616(+):kma_introns	Self-epitope	Intron retention	SRR925703	HCC1395	HLA-C0701	SRLARGSTI	374.63	MARK4
ENSG00000007047	chr19:45766384-45766616(+):kma_introns	Self-epitope	Intron retention	SRR925703	HCC1395	HLA-B0801	MAALRQATA	152.79	MARK4
ENSG00000007047	chr19:45766384-45766616(+):kma_introns	Self-epitope	Intron retention	SRR925703	HCC1395	HLA-B0801	HRQRRHSDF	461.11	MARK4
ENSG00000007047	chr19:45766384-45766616(+):kma_introns	Self-epitope	Intron retention	SRR925703	HCC1395	HLA-C0701	SMMTRRNTY	443.03	MARK4
ENSG00000007047	chr19:45766384-45766616(+):kma_introns	Self-epitope	Intron retention	SRR925703	HCC1395	HLA-A2902	IWSLGVILY	22.16	MARK4
ENSG00000007047	chr19:45766384-45766616(+):kma_introns	Self-epitope	Intron retention	SRR925703	HCC1395	HLA-A2902	TLVSGSLPF	62.83	MARK4
ENSG00000007047	chr19:45766384-45766616(+):kma_introns	Self-epitope	Intron retention	SRR925703	HCC1395	HLA-C0701	ARAKFRQIV	396.23	MARK4
ENSG00000007047	chr19:45766384-45766616(+):kma_introns	Self-epitope	Intron retention	SRR925703	HCC1395	HLA-B0801	RLLRFPWSV	272.01	MARK4
ENSG00000007202	chr17;26960768;26961535;-	Self-epitope	Neoskipping	SRR925704	HCC1419	HLA-A2402	RYLFEIRDW	124.32	KIAA0100
ENSG00000007202	chr17;26960768;26961535;-	Self-epitope	Neoskipping	SRR925704	HCC1419	HLA-A0201	RLMGRLVGT	73.61	KIAA0100
ENSG00000007202	chr17;26960768;26961535;-	Self-epitope	Neoskipping	SRR925704	HCC1419	HLA-A2402	FYHDFHSEI	305.66	KIAA0100
ENSG00000007202	chr17;26960768;26961535;-	Self-epitope	Neoskipping	SRR925704	HCC1419	HLA-A0201	GLPWGNVAV	62.34	KIAA0100
ENSG00000007202	chr17;26960768;26961535;-	Self-epitope	Neoskipping	SRR925704	HCC1419	HLA-A2402	DYPRYLFEI	29.07	KIAA0100
ENSG00000007202	chr17;26960768;26961535;-	Self-epitope	Neoskipping	SRR925704	HCC1419	HLA-C0303	FYHDFHSEI	162.08	KIAA0100
ENSG00000007202	chr17;26960768;26961535;-	Splicing-neoepitope	Neoskipping	SRR925704	HCC1419	HLA-A0201	FLAEIFQYT	5.35	KIAA0100
ENSG00000007384	chr16;110536;111383;-	Splicing-neoepitope	Neoskipping	SRR925706	HCC1569	HLA-A6802	SSSTLAVWV	55.28	RHBDF1
ENSG00000007384	chr16;110536;111383;-	Self-epitope	Neoskipping	SRR925718	LY2	HLA-B1801	SEALIHLGA	442.14	RHBDF1
ENSG00000007384	chr16;110536;111383;-	Splicing-neoepitope	Neoskipping	SRR925706	HCC1569	HLA-B5801	PSSSTLAVW	46.23	RHBDF1
ENSG00000007384	chr16;110536;111383;-	Self-epitope	Neoskipping	SRR925718	LY2	HLA-B4402	SEEECSSTL	279.51	RHBDF1
ENSG00000007384	chr16;110536;111383;-	Self-epitope	Neoskipping	SRR925706	HCC1569	HLA-A6802	CSSTLAVWV	85.12	RHBDF1
ENSG00000007541	chr16;630971;632883;+	Splicing-neoepitope	Neoskipping	SRR925698	CAMA1	HLA-A3201	RLADKPTAL	345.76	PIGQ
ENSG00000007541	chr16;630971;632883;+	Splicing-neoepitope	Neoskipping	SRR925698	CAMA1	HLA-A3201	RMSCALWTL	12.79	PIGQ
ENSG00000007541	chr16;630971;632883;+	Splicing-neoepitope	Neoskipping	SRR925706	HCC1569	HLA-A6802	QAVPWGAHL	380.58	PIGQ
ENSG00000007541	chr16;630971;632883;+	Splicing-neoepitope	Neoskipping	SRR925706	HCC1569	HLA-B5301	EPHGVYLRM	285.49	PIGQ
ENSG00000007541	chr16;630971;632883;+	Splicing-neoepitope	Neoskipping	SRR925718	LY2	HLA-A0201	YLRMFPGEV	126.9	PIGQ
ENSG00000007541	chr16:628898-629108(+):kma_introns	Self-epitope	Intron retention	SRR925708	HCC1806	HLA-B1503	LKIHGLSSL	22.98	PIGQ
ENSG00000007541	chr16;630971;632883;+	Splicing-neoepitope	Neoskipping	SRR925698	CAMA1	HLA-C0303	RLADKPTAL	13.75	PIGQ
ENSG00000007541	chr16;630971;632883;+	Splicing-neoepitope	Neoskipping	SRR925718	LY2	HLA-C0501	LADKPTALQ	19.5	PIGQ
ENSG00000007541	chr16:628898-629108(+):kma_introns	Self-epitope	Intron retention	SRR925708	HCC1806	HLA-B1503	RMSCALWTL	35.61	PIGQ
ENSG00000007541	chr16:628898-629108(+):kma_introns	Self-epitope	Intron retention	SRR925708	HCC1806	HLA-B1503	LGLRLCRPY	150.02	PIGQ
ENSG00000007541	chr16:628898-629108(+):kma_introns	Self-epitope	Intron retention	SRR925708	HCC1806	HLA-B1503	QLWLPPQAL	59.8	PIGQ
ENSG00000007541	chr16:628898-629108(+):kma_introns	Self-epitope	Intron retention	SRR925708	HCC1806	HLA-A6801	LSSLWRLFR	65.86	PIGQ
ENSG00000007541	chr16;630971;632883;+	Splicing-neoepitope	Neoskipping	SRR925698	CAMA1	HLA-C0303	LSWRMSCAL	119.43	PIGQ
ENSG00000007541	chr16;630971;632883;+	Splicing-neoepitope	Neoskipping	SRR925698	CAMA1	HLA-A0201	RMFPGEVAL	18	PIGQ
ENSG00000007541	chr16;630971;632883;+	Splicing-neoepitope	Neoskipping	SRR925698	CAMA1	HLA-C0303	AALHHWHCL	24.91	PIGQ
ENSG00000007541	chr16;630971;632883;+	Splicing-neoepitope	Neoskipping	SRR925698	CAMA1	HLA-C0202	RMFPGEVAL	439	PIGQ
ENSG00000007541	chr16:628898-629108(+):kma_introns	Self-epitope	Intron retention	SRR925708	HCC1806	HLA-A6801	YGARLYCLK	241.23	PIGQ
ENSG00000007541	chr16:628898-629108(+):kma_introns	Self-epitope	Intron retention	SRR925708	HCC1806	HLA-B1503	TTALYYLVF	39.22	PIGQ
ENSG00000007541	chr16;630971;632883;+	Splicing-neoepitope	Neoskipping	SRR925698	CAMA1	HLA-A3201	QMWGWPARL	257.91	PIGQ
ENSG00000007541	chr16;630971;632883;+	Splicing-neoepitope	Neoskipping	SRR925706	HCC1569	HLA-B5801	LSWRMSCAL	269	PIGQ
ENSG00000007541	chr16;630971;632883;+	Splicing-neoepitope	Neoskipping	SRR925706	HCC1569	HLA-B5801	MSCALWTLL	130.82	PIGQ
ENSG00000007541	chr16;630971;632883;+	Self-epitope	Neoskipping	SRR925698	CAMA1	HLA-A0201	RLLMQINPL	25.61	PIGQ
ENSG00000007541	chr16;630971;632883;+	Self-epitope	Neoskipping	SRR925698	CAMA1	HLA-B1501	KLFLGELIY	348.47	PIGQ
ENSG00000007541	chr16;630971;632883;+	Splicing-neoepitope	Neoskipping	SRR925718	LY2	HLA-A0201	RLADKPTAL	57.75	PIGQ
ENSG00000007541	chr16;630971;632883;+	Splicing-neoepitope	Neoskipping	SRR925698	CAMA1	HLA-B1501	ALQPRGAHL	210.89	PIGQ
ENSG00000007541	chr16;630971;632883;+	Splicing-neoepitope	Neoskipping	SRR925698	CAMA1	HLA-B1501	LSWRMSCAL	174.99	PIGQ
ENSG00000007541	chr16;630971;632883;+	Splicing-neoepitope	Neoskipping	SRR925706	HCC1569	HLA-B5801	EVIGSEQMW	357.95	PIGQ
ENSG00000007541	chr16;630971;632883;+	Splicing-neoepitope	Neoskipping	SRR925698	CAMA1	HLA-A3201	LSWRMSCAL	132.68	PIGQ
ENSG00000007541	chr16;630971;632883;+	Splicing-neoepitope	Neoskipping	SRR925698	CAMA1	HLA-A3201	MSCALWTLL	106.57	PIGQ
ENSG00000007541	chr16;630971;632883;+	Self-epitope	Neoskipping	SRR925736	T47D	HLA-A3301	QINPLPYSR	253.14	PIGQ
ENSG00000007541	chr16;630971;632883;+	Splicing-neoepitope	Neoskipping	SRR925698	CAMA1	HLA-A3201	RMFPGEVAL	39.06	PIGQ
ENSG00000007541	chr16;630971;632883;+	Splicing-neoepitope	Neoskipping	SRR925698	CAMA1	HLA-B1501	RMSCALWTL	220.71	PIGQ
ENSG00000007541	chr16:628898-629108(+):kma_introns	Self-epitope	Intron retention	SRR925708	HCC1806	HLA-B1503	ALQPRGAHL	321.77	PIGQ
ENSG00000007541	chr16:628898-629108(+):kma_introns	Self-epitope	Intron retention	SRR925708	HCC1806	HLA-B1503	TLLFTILLF	142.85	PIGQ
ENSG00000007541	chr16;630971;632883;+	Splicing-neoepitope	Neoskipping	SRR925698	CAMA1	HLA-C0303	ALQPRGAHL	283.12	PIGQ
ENSG00000007541	chr16;630971;632883;+	Splicing-neoepitope	Neoskipping	SRR925718	LY2	HLA-A0201	QLWLPPQAL	493.38	PIGQ
ENSG00000007541	chr16;630971;632883;+	Splicing-neoepitope	Neoskipping	SRR925698	CAMA1	HLA-C0303	QAVPWGAHL	4.99	PIGQ
ENSG00000007541	chr16;630971;632883;+	Self-epitope	Neoskipping	SRR925698	CAMA1	HLA-B1501	LMQINPLPY	28.4	PIGQ
ENSG00000007541	chr16;630971;632883;+	Splicing-neoepitope	Neoskipping	SRR925698	CAMA1	HLA-B1501	SLPEPHGVY	166.68	PIGQ
ENSG00000007541	chr16:628898-629108(+):kma_introns	Self-epitope	Intron retention	SRR925708	HCC1806	HLA-B1503	KQSLTPVPS	102.36	PIGQ
ENSG00000007541	chr16:628898-629108(+):kma_introns	Self-epitope	Intron retention	SRR925708	HCC1806	HLA-B1503	ALYYLVFTL	108.16	PIGQ
ENSG00000007541	chr16:628898-629108(+):kma_introns	Self-epitope	Intron retention	SRR925708	HCC1806	HLA-A2301	TLLFTILLF	21.89	PIGQ
ENSG00000007541	chr16:628898-629108(+):kma_introns	Self-epitope	Intron retention	SRR925708	HCC1806	HLA-B1503	RMFPGEVAL	11.77	PIGQ
ENSG00000007541	chr16;630971;632883;+	Splicing-neoepitope	Neoskipping	SRR925698	CAMA1	HLA-B4002	RELLARLAP	186.44	PIGQ
ENSG00000007541	chr16:628898-629108(+):kma_introns	Self-epitope	Intron retention	SRR925708	HCC1806	HLA-A6801	YYLVFTLLR	171.1	PIGQ
ENSG00000007541	chr16:628898-629108(+):kma_introns	Self-epitope	Intron retention	SRR925708	HCC1806	HLA-B1503	WGLPSGSAL	379.66	PIGQ
ENSG00000007541	chr16:628898-629108(+):kma_introns	Self-epitope	Intron retention	SRR925708	HCC1806	HLA-C0202	RLADKPTAL	291.6	PIGQ
ENSG00000007541	chr16:628898-629108(+):kma_introns	Self-epitope	Intron retention	SRR925708	HCC1806	HLA-B1503	SLPEPHGVY	309.45	PIGQ
ENSG00000007541	chr16:628898-629108(+):kma_introns	Self-epitope	Intron retention	SRR925708	HCC1806	HLA-A2301	LYYLVFTLL	29.86	PIGQ
ENSG00000007541	chr16:628898-629108(+):kma_introns	Self-epitope	Intron retention	SRR925708	HCC1806	HLA-A2301	QLFIGTLLF	145.37	PIGQ
ENSG00000007541	chr16:628898-629108(+):kma_introns	Self-epitope	Intron retention	SRR925708	HCC1806	HLA-C0202	CSYDLDQLF	405.3	PIGQ
ENSG00000007541	chr16:628898-629108(+):kma_introns	Self-epitope	Intron retention	SRR925708	HCC1806	HLA-A2301	VYGARLYCL	44.79	PIGQ
ENSG00000007541	chr16;630971;632883;+	Splicing-neoepitope	Neoskipping	SRR925718	LY2	HLA-A0201	QMWGWPARL	28.39	PIGQ
ENSG00000007541	chr16:628898-629108(+):kma_introns	Self-epitope	Intron retention	SRR925708	HCC1806	HLA-B1503	LLPTTALYY	49.16	PIGQ
ENSG00000007541	chr16:628898-629108(+):kma_introns	Self-epitope	Intron retention	SRR925708	HCC1806	HLA-A2301	TTALYYLVF	490.39	PIGQ
ENSG00000007541	chr16:628898-629108(+):kma_introns	Splicing-neoepitope	Intron retention	SRR925708	HCC1806	HLA-A2301	CFYVYGARW	194.46	PIGQ
ENSG00000007541	chr16:628898-629108(+):kma_introns	Self-epitope	Intron retention	SRR925708	HCC1806	HLA-B1503	HQLSWRMSC	206.39	PIGQ
ENSG00000007541	chr16:628898-629108(+):kma_introns	Self-epitope	Intron retention	SRR925708	HCC1806	HLA-A6801	YSLGLRLCR	132.36	PIGQ
ENSG00000007541	chr16:628898-629108(+):kma_introns	Self-epitope	Intron retention	SRR925708	HCC1806	HLA-A6801	EQMWGWPAR	265.36	PIGQ
ENSG00000007541	chr16:628898-629108(+):kma_introns	Self-epitope	Intron retention	SRR925708	HCC1806	HLA-C0202	RMFPGEVAL	439	PIGQ
ENSG00000007541	chr16:628898-629108(+):kma_introns	Self-epitope	Intron retention	SRR925708	HCC1806	HLA-B1503	HGHSQPSAL	369.57	PIGQ
ENSG00000007541	chr16:628898-629108(+):kma_introns	Splicing-neoepitope	Intron retention	SRR925708	HCC1806	HLA-A2301	YVYGARWAW	397.81	PIGQ
ENSG00000007541	chr16:628898-629108(+):kma_introns	Self-epitope	Intron retention	SRR925708	HCC1806	HLA-C0202	FLLPTTALY	88.2	PIGQ
ENSG00000007541	chr16;630971;632883;+	Splicing-neoepitope	Neoskipping	SRR925706	HCC1569	HLA-B5801	RMSCALWTL	233.76	PIGQ
ENSG00000007541	chr16;630971;632883;+	Splicing-neoepitope	Neoskipping	SRR925706	HCC1569	HLA-A6802	SGSALAVGV	302.04	PIGQ
ENSG00000007541	chr16:628898-629108(+):kma_introns	Self-epitope	Intron retention	SRR925708	HCC1806	HLA-A2301	LFTILLFLL	470.85	PIGQ
ENSG00000007541	chr16;630971;632883;+	Splicing-neoepitope	Neoskipping	SRR925698	CAMA1	HLA-A0201	YLRMFPGEV	126.9	PIGQ
ENSG00000007541	chr16;630971;632883;+	Self-epitope	Neoskipping	SRR925736	T47D	HLA-A3301	ELIYPWRQR	33.85	PIGQ
ENSG00000007541	chr16;630971;632883;+	Splicing-neoepitope	Neoskipping	SRR925718	LY2	HLA-A0201	RMFPGEVAL	18	PIGQ
ENSG00000007541	chr16;630971;632883;+	Splicing-neoepitope	Neoskipping	SRR925698	CAMA1	HLA-C0303	GAHLPPPQL	133.89	PIGQ
ENSG00000007541	chr16;630971;632883;+	Splicing-neoepitope	Neoskipping	SRR925706	HCC1569	HLA-B5801	RPVPQAVPW	266.73	PIGQ
ENSG00000007541	chr16;630971;632883;+	Splicing-neoepitope	Neoskipping	SRR925706	HCC1569	HLA-B5801	QAVPWGAHL	363.32	PIGQ
ENSG00000007541	chr16;630971;632883;+	Self-epitope	Neoskipping	SRR925698	CAMA1	HLA-B1501	RLLMQINPL	484.45	PIGQ
ENSG00000007541	chr16;630971;632883;+	Splicing-neoepitope	Neoskipping	SRR925718	LY2	HLA-B1801	SEQMWGWPA	36.25	PIGQ
ENSG00000007541	chr16;630971;632883;+	Splicing-neoepitope	Neoskipping	SRR925698	CAMA1	HLA-A0201	RMSCALWTL	7.02	PIGQ
ENSG00000007541	chr16:628898-629108(+):kma_introns	Self-epitope	Intron retention	SRR925708	HCC1806	HLA-B1503	RQRVDSCSY	3.45	PIGQ
ENSG00000007541	chr16:628898-629108(+):kma_introns	Self-epitope	Intron retention	SRR925708	HCC1806	HLA-B1503	FLLPTTALY	12.85	PIGQ
ENSG00000007541	chr16:628898-629108(+):kma_introns	Self-epitope	Intron retention	SRR925708	HCC1806	HLA-A2301	SWRMSCALW	499.09	PIGQ
ENSG00000007541	chr16;630971;632883;+	Splicing-neoepitope	Neoskipping	SRR925718	LY2	HLA-A0201	GLKQSLTPV	131.15	PIGQ
ENSG00000007541	chr16:628898-629108(+):kma_introns	Self-epitope	Intron retention	SRR925708	HCC1806	HLA-B1503	CSYDLDQLF	11.77	PIGQ
ENSG00000007541	chr16;630971;632883;+	Splicing-neoepitope	Neoskipping	SRR925698	CAMA1	HLA-C0202	RLADKPTAL	291.6	PIGQ
ENSG00000007541	chr16;630971;632883;+	Splicing-neoepitope	Neoskipping	SRR925698	CAMA1	HLA-C0303	VPSGPGPSL	62.34	PIGQ
ENSG00000007541	chr16;630971;632883;+	Splicing-neoepitope	Neoskipping	SRR925718	LY2	HLA-B4402	SEQMWGWPA	352.12	PIGQ
ENSG00000007541	chr16;630971;632883;+	Self-epitope	Neoskipping	SRR925706	HCC1569	HLA-A3004	LPYSRVVHTY	464.6	PIGQ
ENSG00000007541	chr16;630971;632883;+	Splicing-neoepitope	Neoskipping	SRR925698	CAMA1	HLA-A0201	QLWLPPQAL	493.38	PIGQ
ENSG00000007541	chr16;630971;632883;+	Splicing-neoepitope	Neoskipping	SRR925698	CAMA1	HLA-B4002	PEHCPMPTL	313.07	PIGQ
ENSG00000007541	chr16;630971;632883;+	Splicing-neoepitope	Neoskipping	SRR925736	T47D	HLA-A3301	EQMWGWPAR	97.59	PIGQ
ENSG00000007541	chr16;630971;632883;+	Self-epitope	Neoskipping	SRR925698	CAMA1	HLA-B4002	HEAGRPLRL	308.5	PIGQ
ENSG00000007541	chr16;630971;632883;+	Splicing-neoepitope	Neoskipping	SRR925698	CAMA1	HLA-C0303	HGHSQPSAL	333.79	PIGQ
ENSG00000007541	chr16;630971;632883;+	Splicing-neoepitope	Neoskipping	SRR925698	CAMA1	HLA-B4002	SEQMWGWPA	71.91	PIGQ
ENSG00000007541	chr16;630971;632883;+	Splicing-neoepitope	Neoskipping	SRR925698	CAMA1	HLA-C0303	LAPPHGHSQ	475.69	PIGQ
ENSG00000007541	chr16;630971;632883;+	Self-epitope	Neoskipping	SRR925718	LY2	HLA-A0201	FLGELIYPW	142.98	PIGQ
ENSG00000007541	chr16:628898-629108(+):kma_introns	Self-epitope	Intron retention	SRR925708	HCC1806	HLA-B1503	QLFIGTLLF	46.54	PIGQ
ENSG00000007541	chr16;630971;632883;+	Splicing-neoepitope	Neoskipping	SRR925706	HCC1569	HLA-B5301	VPWGAHLPL	472.44	PIGQ
ENSG00000007541	chr16;630971;632883;+	Splicing-neoepitope	Neoskipping	SRR925698	CAMA1	HLA-A0201	GLRELLARL	381.27	PIGQ
ENSG00000007541	chr16;630971;632883;+	Splicing-neoepitope	Neoskipping	SRR925718	LY2	HLA-B4402	AEQHPASGG	130.02	PIGQ
ENSG00000007541	chr16;630971;632883;+	Splicing-neoepitope	Neoskipping	SRR925718	LY2	HLA-A0201	RMSCALWTL	7.02	PIGQ
ENSG00000007541	chr16;630971;632883;+	Self-epitope	Neoskipping	SRR925698	CAMA1	HLA-C0303	LRHEAGRPL	383.21	PIGQ
ENSG00000007541	chr16;630971;632883;+	Splicing-neoepitope	Neoskipping	SRR925698	CAMA1	HLA-C0303	RMFPGEVAL	15.4	PIGQ
ENSG00000007541	chr16;630971;632883;+	Splicing-neoepitope	Neoskipping	SRR925706	HCC1569	HLA-B5301	CPMPTLCTQ	56.38	PIGQ
ENSG00000007541	chr16;630971;632883;+	Self-epitope	Neoskipping	SRR925736	T47D	HLA-A3301	YSRVVHTYR	9.09	PIGQ
ENSG00000007541	chr16;630971;632883;+	Splicing-neoepitope	Neoskipping	SRR925718	LY2	HLA-A0201	TLCTQVQRV	387.91	PIGQ
ENSG00000007541	chr16;630971;632883;+	Splicing-neoepitope	Neoskipping	SRR925698	CAMA1	HLA-C0303	SALPGWHQL	21.19	PIGQ
ENSG00000007541	chr16;630971;632883;+	Splicing-neoepitope	Neoskipping	SRR925706	HCC1569	HLA-B5301	LPGWHQLSW	9.38	PIGQ
ENSG00000007541	chr16;630971;632883;+	Splicing-neoepitope	Neoskipping	SRR925698	CAMA1	HLA-A0201	QMWGWPARL	28.39	PIGQ
ENSG00000007541	chr16;630971;632883;+	Self-epitope	Neoskipping	SRR925698	CAMA1	HLA-A3201	FLGELIYPW	308.02	PIGQ
ENSG00000007541	chr16;630971;632883;+	Self-epitope	Neoskipping	SRR925718	LY2	HLA-A0201	RLLMQINPL	25.61	PIGQ
ENSG00000007541	chr16:628898-629108(+):kma_introns	Self-epitope	Intron retention	SRR925708	HCC1806	HLA-B1503	QMWGWPARL	259.29	PIGQ
ENSG00000007541	chr16:628898-629108(+):kma_introns	Self-epitope	Intron retention	SRR925708	HCC1806	HLA-C0202	FLLPTTALYY	392.2	PIGQ
ENSG00000007541	chr16:628898-629108(+):kma_introns	Self-epitope	Intron retention	SRR925708	HCC1806	HLA-B1503	LSWRMSCAL	156.08	PIGQ
ENSG00000007541	chr16:628898-629108(+):kma_introns	Self-epitope	Intron retention	SRR925708	HCC1806	HLA-B1503	FYVYGARLY	395.27	PIGQ
ENSG00000007541	chr16:628898-629108(+):kma_introns	Self-epitope	Intron retention	SRR925708	HCC1806	HLA-A2301	RMSCALWTL	274.36	PIGQ
ENSG00000007541	chr16;630971;632883;+	Splicing-neoepitope	Neoskipping	SRR925698	CAMA1	HLA-A0201	RLADKPTAL	57.75	PIGQ
ENSG00000007541	chr16;630971;632883;+	Self-epitope	Neoskipping	SRR925706	HCC1569	HLA-B5301	FLGELIYPW	134.43	PIGQ
ENSG00000007541	chr16;630971;632883;+	Self-epitope	Neoskipping	SRR925698	CAMA1	HLA-A3201	RLLMQINPL	25.4	PIGQ
ENSG00000007541	chr16;630971;632883;+	Splicing-neoepitope	Neoskipping	SRR925706	HCC1569	HLA-B5301	LPSGSALAV	261.6	PIGQ
ENSG00000007541	chr16;630971;632883;+	Splicing-neoepitope	Neoskipping	SRR925698	CAMA1	HLA-A0201	GLKQSLTPV	131.15	PIGQ
ENSG00000007541	chr16;630971;632883;+	Splicing-neoepitope	Neoskipping	SRR925706	HCC1569	HLA-A6802	MSCALWTLL	56.75	PIGQ
ENSG00000007541	chr16;630971;632883;+	Self-epitope	Neoskipping	SRR925698	CAMA1	HLA-A0201	FLGELIYPW	142.98	PIGQ
ENSG00000007541	chr16;630971;632883;+	Splicing-neoepitope	Neoskipping	SRR925698	CAMA1	HLA-C0303	LWLPPQALL	96.09	PIGQ
ENSG00000007541	chr16;630971;632883;+	Splicing-neoepitope	Neoskipping	SRR925706	HCC1569	HLA-B5301	LPWDPLPTC	169.78	PIGQ
ENSG00000007541	chr16;630971;632883;+	Splicing-neoepitope	Neoskipping	SRR925706	HCC1569	HLA-B5801	IGSEQMWGW	28.07	PIGQ
ENSG00000007541	chr16;630971;632883;+	Splicing-neoepitope	Neoskipping	SRR925698	CAMA1	HLA-A0201	TLCTQVQRV	387.91	PIGQ
ENSG00000007541	chr16;630971;632883;+	Splicing-neoepitope	Neoskipping	SRR925706	HCC1569	HLA-B5301	RPVPQAVPW	40.23	PIGQ
ENSG00000007541	chr16;630971;632883;+	Splicing-neoepitope	Neoskipping	SRR925698	CAMA1	HLA-C0303	WGLPSGSAL	9.37	PIGQ
ENSG00000007541	chr16;630971;632883;+	Splicing-neoepitope	Neoskipping	SRR925698	CAMA1	HLA-C0303	EAERGQAGL	364.54	PIGQ
ENSG00000007541	chr16;630971;632883;+	Self-epitope	Neoskipping	SRR925706	HCC1569	HLA-A6802	LAAGVKFRV	10.86	PIGQ
ENSG00000007541	chr16;630971;632883;+	Splicing-neoepitope	Neoskipping	SRR925718	LY2	HLA-A0201	GLRELLARL	381.27	PIGQ
ENSG00000007541	chr16;630971;632883;+	Self-epitope	Neoskipping	SRR925698	CAMA1	HLA-C0303	AAGVKFRVL	168.07	PIGQ
ENSG00000007541	chr16;630971;632883;+	Splicing-neoepitope	Neoskipping	SRR925698	CAMA1	HLA-B1501	RMFPGEVAL	72.67	PIGQ
ENSG00000008130	chr1;1684498;1685723;-	Self-epitope	Neoskipping	SRR925718	LY2	HLA-A0201	SMIHPNVPA	140.11	NADK
ENSG00000008130	chr1;1684498;1685723;-	Self-epitope	Neoskipping	SRR925718	LY2	HLA-A0201	MIHPNVPAI	125.58	NADK
ENSG00000008130	chr1;1684498;1685723;-	Self-epitope	Neoskipping	SRR925718	LY2	HLA-C0501	VRDPVSDWF	102.41	NADK
ENSG00000008130	chr1;1684498;1685723;-	Self-epitope	Neoskipping	SRR925718	LY2	HLA-A0201	SLSFRPIVV	125.34	NADK
ENSG00000008130	chr1;1684498;1685723;-	Self-epitope	Neoskipping	SRR925718	LY2	HLA-A0201	SITTSCYPL	146.43	NADK
ENSG00000008130	chr1;1684498;1685723;-	Self-epitope	Neoskipping	SRR925718	LY2	HLA-C0501	VSDWFESLA	195.7	NADK
ENSG00000008283	chr17;61510775;61513049;-	Self-epitope	Neoskipping	SRR925718	LY2	HLA-A0201	FVLYFVQWL	25.7	CYB561
ENSG00000008283	chr17;61510775;61513049;-	Splicing-neoepitope	Neoskipping	SRR925718	LY2	HLA-B4402	AESPFGFGL	344.69	CYB561
ENSG00000008283	chr17;61510775;61513049;-	Self-epitope	Neoskipping	SRR925718	LY2	HLA-A0201	LLSVGTALL	74.41	CYB561
ENSG00000008283	chr17;61510775;61513049;-	Self-epitope	Neoskipping	SRR925718	LY2	HLA-A0201	ALLGLKEAL	163.64	CYB561
ENSG00000008283	chr17;61510775;61513049;-	Self-epitope	Neoskipping	SRR925718	LY2	HLA-B1801	VQWLVGFSF	112.85	CYB561
ENSG00000008283	chr17;61510775;61513049;-	Self-epitope	Neoskipping	SRR925718	LY2	HLA-A0201	VLYFVQWLV	5.72	CYB561
ENSG00000008283	chr17;61510775;61513049;-	Splicing-neoepitope	Neoskipping	SRR925718	LY2	HLA-B1801	MESEQLQSS	234.86	CYB561
ENSG00000008283	chr17;61510775;61513049;-	Self-epitope	Neoskipping	SRR925718	LY2	HLA-A0201	FLLSVGTAL	9.2	CYB561
ENSG00000008283	chr17;61510775;61513049;-	Self-epitope	Neoskipping	SRR925718	LY2	HLA-A0201	WLVGFSFFL	6.52	CYB561
ENSG00000008283	chr17;61510775;61513049;-	Splicing-neoepitope	Neoskipping	SRR925718	LY2	HLA-B4402	SEQLQSSPV	122.76	CYB561
ENSG00000008283	chr17;61510775;61513049;-	Splicing-neoepitope	Neoskipping	SRR925718	LY2	HLA-A0201	MLAESPFGF	94.74	CYB561
ENSG00000008283	chr17;61510775;61513049;-	Splicing-neoepitope	Neoskipping	SRR925718	LY2	HLA-A0201	FVLYFVQEV	6.51	CYB561
ENSG00000008283	chr17;61510775;61513049;-	Self-epitope	Neoskipping	SRR925718	LY2	HLA-A0201	FSFFLFPGA	211.22	CYB561
ENSG00000008283	chr17;61510775;61513049;-	Self-epitope	Neoskipping	SRR925718	LY2	HLA-A0201	FLFPGASFS	55.39	CYB561
ENSG00000008294	chr17;49048216;49057107;-	Self-epitope	Neoskipping	SRR925718	LY2	HLA-C0501	YGDENSDKV	33.89	SPAG9
ENSG00000008294	chr17;49048216;49057107;-	Self-epitope	Neoskipping	SRR925718	LY2	HLA-A0201	ALMVSCNRL	78.18	SPAG9
ENSG00000008294	chr17;49048216;49057107;-	Self-epitope	Neoskipping	SRR925718	LY2	HLA-A0201	KLGFSFVRI	294.66	SPAG9
ENSG00000008294	chr17;49048216;49057107;-	Splicing-neoepitope	Neoskipping	SRR925718	LY2	HLA-A0201	YVSKMLGQV	340	SPAG9
ENSG00000008382	chr19:4354086-4354360(+):kma_introns	Self-epitope	Intron retention	SRR925705	HCC1428	HLA-A0201	TLVEVTSFA	37	MPND
ENSG00000008382	chr19:4354086-4354360(+):kma_introns	Self-epitope	Intron retention	SRR925705	HCC1428	HLA-A0201	ILHEMMLLV	8.09	MPND
ENSG00000008382	chr19:4354978-4355133(+):kma_introns	Splicing-neoepitope	Intron retention	SRR925708	HCC1806	HLA-B5101	LPLPTVLTV	26.52	MPND
ENSG00000008382	chr19:4354086-4354360(+):kma_introns	Self-epitope	Intron retention	SRR925705	HCC1428	HLA-B0702	GPESKISPF	292.02	MPND
ENSG00000008382	chr19:4354978-4355133(+):kma_introns	Self-epitope	Intron retention	SRR925708	HCC1806	HLA-A6801	NSQMLTVLR	19.97	MPND
ENSG00000008382	chr19:4354978-4355133(+):kma_introns	Splicing-neoepitope	Intron retention	SRR925708	HCC1806	HLA-B1503	SQLPLPTVL	27.93	MPND
ENSG00000008382	chr19:4354978-4355133(+):kma_introns	Self-epitope	Intron retention	SRR925708	HCC1806	HLA-B1503	QMLTVLRAF	13.76	MPND
ENSG00000008382	chr19:4354978-4355133(+):kma_introns	Splicing-neoepitope	Intron retention	SRR925704	HCC1419	HLA-C0303	GVTGSQLPL	243.97	MPND
ENSG00000008382	chr19:4354978-4355133(+):kma_introns	Splicing-neoepitope	Intron retention	SRR925705	HCC1428	HLA-B0702	LPLPTVLTV	125.33	MPND
ENSG00000008382	chr19:4354086-4354360(+):kma_introns	Self-epitope	Intron retention	SRR925705	HCC1428	HLA-A0201	YLDKLKISL	18.41	MPND
ENSG00000008382	chr19:4354086-4354360(+):kma_introns	Self-epitope	Intron retention	SRR925705	HCC1428	HLA-A0201	HVLEQVCGV	110.49	MPND
ENSG00000008382	chr19:4354086-4354360(+):kma_introns	Self-epitope	Intron retention	SRR925705	HCC1428	HLA-A0201	AVSSNVLFL	303.28	MPND
ENSG00000008382	chr19:4354978-4355133(+):kma_introns	Self-epitope	Intron retention	SRR925708	HCC1806	HLA-B1503	SQMLTVLRA	368.69	MPND
ENSG00000008382	chr19:4354086-4354360(+):kma_introns	Splicing-neoepitope	Intron retention	SRR925705	HCC1428	HLA-A0101	ASDPQSCGV	299.12	MPND
ENSG00000008382	chr19:4354086-4354360(+):kma_introns	Self-epitope	Intron retention	SRR925705	HCC1428	HLA-B0702	RAFPCRSRL	329.43	MPND
ENSG00000008382	chr19:4354086-4354360(+):kma_introns	Self-epitope	Intron retention	SRR925705	HCC1428	HLA-A0201	SLQDIDAQM	248.13	MPND
ENSG00000008382	chr19:4354086-4354360(+):kma_introns	Self-epitope	Intron retention	SRR925705	HCC1428	HLA-B0702	SPYYSGNPG	328.19	MPND
ENSG00000008382	chr19:4354086-4354360(+):kma_introns	Self-epitope	Intron retention	SRR925705	HCC1428	HLA-B0702	RPSDYGIPM	5.56	MPND
ENSG00000008382	chr19:4354086-4354360(+):kma_introns	Self-epitope	Intron retention	SRR925705	HCC1428	HLA-C0702	SRTPKDQSL	318.52	MPND
ENSG00000008382	chr19:4354086-4354360(+):kma_introns	Self-epitope	Intron retention	SRR925705	HCC1428	HLA-B0702	HPHSPALPS	139.46	MPND
ENSG00000008382	chr19:4354086-4354360(+):kma_introns	Self-epitope	Intron retention	SRR925705	HCC1428	HLA-A0201	AQMDYQLRL	25.91	MPND
ENSG00000008382	chr19:4354086-4354360(+):kma_introns	Splicing-neoepitope	Intron retention	SRR925705	HCC1428	HLA-C0702	ARSDSPQVL	365.65	MPND
ENSG00000008382	chr19:4354086-4354360(+):kma_introns	Self-epitope	Intron retention	SRR925705	HCC1428	HLA-A0201	FLLDFHSHL	4.07	MPND
ENSG00000008382	chr19:4354086-4354360(+):kma_introns	Self-epitope	Intron retention	SRR925705	HCC1428	HLA-A0201	SLCHVLEQV	73.51	MPND
ENSG00000008382	chr19:4354086-4354360(+):kma_introns	Self-epitope	Intron retention	SRR925705	HCC1428	HLA-A0201	ALLCSPYYS	152.02	MPND
ENSG00000008382	chr19:4354086-4354360(+):kma_introns	Self-epitope	Intron retention	SRR925705	HCC1428	HLA-A0201	SLFLRGLSL	235.93	MPND
ENSG00000008394	chr12;16500643;16516729;+	Self-epitope	Neoskipping	SRR925706	HCC1569	HLA-B5801	MAFASYATI	19.4	MGST1
ENSG00000008394	chr12;16500643;16516729;+	Self-epitope	Neoskipping	SRR925706	HCC1569	HLA-A6802	MAFASYATI	4.65	MGST1
ENSG00000008394	chr12;16500643;16516729;+	Splicing-neoepitope	Neoskipping	SRR925706	HCC1569	HLA-A3004	MTLKILFHF	368.6	MGST1
ENSG00000008394	chr12;16500643;16516729;+	Self-epitope	Neoskipping	SRR925706	HCC1569	HLA-C1505	FASYATIIL	79.7	MGST1
ENSG00000008394	chr12;16500643;16516729;+	Self-epitope	Neoskipping	SRR925706	HCC1569	HLA-C1505	MAFASYATI	137.7	MGST1
ENSG00000008394	chr12;16500643;16516729;+	Self-epitope	Neoskipping	SRR925706	HCC1569	HLA-A6802	HTIAYLTPL	4.44	MGST1
ENSG00000008394	chr12;16500643;16516729;+	Self-epitope	Neoskipping	SRR925706	HCC1569	HLA-A3004	MMLMSTATAFY	236.2	MGST1
ENSG00000008394	chr12;16500643;16516729;+	Self-epitope	Neoskipping	SRR925706	HCC1569	HLA-B5801	HTIAYLTPL	233.3	MGST1
ENSG00000008394	chr12;16500643;16516729;+	Self-epitope	Neoskipping	SRR925706	HCC1569	HLA-C1505	STATAFYRL	392.6	MGST1
ENSG00000008394	chr12;16500643;16516729;+	Self-epitope	Neoskipping	SRR925706	HCC1569	HLA-A3004	RALSFFVGY	294.8	MGST1
ENSG00000008394	chr12;16500643;16516729;+	Self-epitope	Neoskipping	SRR925706	HCC1569	HLA-A6802	STAILHFRL	39.21	MGST1
ENSG00000008394	chr12;16500643;16516729;+	Self-epitope	Neoskipping	SRR925706	HCC1569	HLA-A6802	ENIIPFLGI	428.85	MGST1
ENSG00000008394	chr12;16500643;16516729;+	Self-epitope	Neoskipping	SRR925706	HCC1569	HLA-C1505	RTDDRVERV	309.6	MGST1
ENSG00000008394	chr12;16500643;16516729;+	Splicing-neoepitope	Neoskipping	SRR925706	HCC1569	HLA-A6802	MTLKILFHF	439.25	MGST1
ENSG00000008394	chr12;16500643;16516729;+	Self-epitope	Neoskipping	SRR925706	HCC1569	HLA-A3004	MLMSTATAFY	51.2	MGST1
ENSG00000008394	chr12;16500643;16516729;+	Self-epitope	Neoskipping	SRR925706	HCC1569	HLA-A6802	EVFMAFASY	416.06	MGST1
ENSG00000008394	chr12;16500643;16516729;+	Self-epitope	Neoskipping	SRR925706	HCC1569	HLA-A6802	STATAFYRL	4.59	MGST1
ENSG00000008394	chr12;16500643;16516729;+	Self-epitope	Neoskipping	SRR925706	HCC1569	HLA-C1505	HTIAYLTPL	215.3	MGST1
ENSG00000008394	chr12;16500643;16516729;+	Self-epitope	Neoskipping	SRR925706	HCC1569	HLA-A3004	EVFMAFASY	421.2	MGST1
ENSG00000008394	chr12;16500643;16516729;+	Self-epitope	Neoskipping	SRR925706	HCC1569	HLA-A6802	FMAFASYAT	150.23	MGST1
ENSG00000008394	chr12;16500643;16516729;+	Splicing-neoepitope	Neoskipping	SRR925706	HCC1569	HLA-B5301	MTLKILFHF	327.16	MGST1
ENSG00000008394	chr12;16500643;16516729;+	Self-epitope	Neoskipping	SRR925706	HCC1569	HLA-A6802	LSFFVGYGV	6.94	MGST1
ENSG00000008394	chr12;16500643;16516729;+	Self-epitope	Neoskipping	SRR925706	HCC1569	HLA-B5301	MLMSTATAF	212.51	MGST1
ENSG00000008394	chr12;16500643;16516729;+	Self-epitope	Neoskipping	SRR925706	HCC1569	HLA-A3004	LMSTATAFY	53.5	MGST1
ENSG00000008394	chr12;16500643;16516729;+	Self-epitope	Neoskipping	SRR925706	HCC1569	HLA-B5301	MAFASYATI	162.49	MGST1
ENSG00000008394	chr12;16500643;16516729;+	Self-epitope	Neoskipping	SRR925706	HCC1569	HLA-A6802	TIILSKMML	482.89	MGST1
ENSG00000008394	chr12;16500643;16516729;+	Self-epitope	Neoskipping	SRR925706	HCC1569	HLA-B5801	MLMSTATAF	313.76	MGST1
ENSG00000008394	chr12;16500643;16516729;+	Self-epitope	Neoskipping	SRR925706	HCC1569	HLA-A6802	QVMDDEVFM	439.92	MGST1
ENSG00000008394	chr12;16500643;16516729;+	Self-epitope	Neoskipping	SRR925706	HCC1569	HLA-B5801	LMSTATAFY	177.18	MGST1
ENSG00000008394	chr12;16500643;16516729;+	Self-epitope	Neoskipping	SRR925706	HCC1569	HLA-A6802	FASYATIIL	47.24	MGST1
ENSG00000008394	chr12;16500643;16516729;+	Self-epitope	Neoskipping	SRR925706	HCC1569	HLA-B5801	RALSFFVGY	265.91	MGST1
ENSG00000008394	chr12;16500643;16516729;+	Self-epitope	Neoskipping	SRR925706	HCC1569	HLA-B5301	DPSTAILHF	210.32	MGST1
ENSG00000008394	chr12;16500643;16516729;+	Self-epitope	Neoskipping	SRR925706	HCC1569	HLA-B5801	VTLSMAYRL	462.95	MGST1
ENSG00000008394	chr12;16500643;16516729;+	Splicing-neoepitope	Neoskipping	SRR925706	HCC1569	HLA-B5801	MTLKILFHF	8.13	MGST1
ENSG00000008513	chr8;134472179;134475657;-	Self-epitope	Neoskipping	SRR925736	T47D	HLA-A3301	DNWLQGHGR	48.73	ST3GAL1
ENSG00000009307	chr1;115273268;115276353;-	Self-epitope	Neoskipping	SRR925697	BT549	HLA-A0201	IMIRKSFSI	16	CSDE1
ENSG00000009307	chr1;115273268;115276353;-	Self-epitope	Neoskipping	SRR925697	BT549	HLA-C0303	WSIAXRISL	22.47	CSDE1
ENSG00000009307	chr1;115273268;115276353;-	Self-epitope	Neoskipping	SRR925697	BT549	HLA-B1517	ITVSSLVML	9.67	CSDE1
ENSG00000009307	chr1;115273268;115276353;-	Self-epitope	Neoskipping	SRR925697	BT549	HLA-B1517	CSSTSVKFW	62.09	CSDE1
ENSG00000009307	chr1;115269710;115275225;-	Self-epitope	Neoskipping	SRR925723	MCF7	HLA-A0201	SLLKEIMLL	13.95	CSDE1
ENSG00000009307	chr1;115273268;115276353;-	Self-epitope	Neoskipping	SRR925697	BT549	HLA-C0701	VRAPRLLQL	58.28	CSDE1
ENSG00000009307	chr1;115269710;115275225;-	Self-epitope	Neoskipping	SRR925723	MCF7	HLA-A0201	LVCDFXVVI	428.22	CSDE1
ENSG00000009307	chr1;115273268;115276353;-	Self-epitope	Neoskipping	SRR925697	BT549	HLA-B1517	ASKLTLXSL	26.44	CSDE1
ENSG00000009307	chr1;115273268;115276353;-	Self-epitope	Neoskipping	SRR925697	BT549	HLA-B1517	LLRKLIPPF	361.17	CSDE1
ENSG00000009307	chr1;115269710;115275225;-	Self-epitope	Neoskipping	SRR925723	MCF7	HLA-A0201	VLVSSSVWI	91.24	CSDE1
ENSG00000009307	chr1;115273268;115276353;-	Self-epitope	Neoskipping	SRR925697	BT549	HLA-A0201	MMTVGXNXL	67.47	CSDE1
ENSG00000009307	chr1;115269710;115275225;-	Self-epitope	Neoskipping	SRR925723	MCF7	HLA-A0201	LLPXEMVLV	22.56	CSDE1
ENSG00000009307	chr1;115273268;115276353;-	Self-epitope	Neoskipping	SRR925697	BT549	HLA-A0201	LQLVCDFXV	31.81	CSDE1
ENSG00000009307	chr1;115269710;115275225;-	Self-epitope	Neoskipping	SRR925723	MCF7	HLA-C0501	FSITVSSLV	430.24	CSDE1
ENSG00000009307	chr1;115269710;115275225;-	Self-epitope	Neoskipping	SRR925723	MCF7	HLA-C0501	LLDLIGWSI	87.93	CSDE1
ENSG00000009307	chr1;115273268;115276353;-	Self-epitope	Neoskipping	SRR925697	BT549	HLA-B5601	FPRARFHFI	120.9	CSDE1
ENSG00000009307	chr1;115269710;115275225;-	Self-epitope	Neoskipping	SRR925723	MCF7	HLA-A0201	WVMWQLXRI	76.77	CSDE1
ENSG00000009307	chr1;115273268;115276353;-	Self-epitope	Neoskipping	SRR925697	BT549	HLA-A0201	ALASAAPVM	284.02	CSDE1
ENSG00000009307	chr1;115269710;115275225;-	Self-epitope	Neoskipping	SRR925723	MCF7	HLA-C0501	LASAAPVMF	323.75	CSDE1
ENSG00000009307	chr1;115273268;115276353;-	Self-epitope	Neoskipping	SRR925697	BT549	HLA-B5601	LPXEMVLVSS	234	CSDE1
ENSG00000009307	chr1;115269710;115275225;-	Self-epitope	Neoskipping	SRR925723	MCF7	HLA-A0201	VMFGESVRA	89.99	CSDE1
ENSG00000009307	chr1;115273268;115276353;-	Self-epitope	Neoskipping	SRR925697	BT549	HLA-A0201	RMALLLMMT	382.76	CSDE1
ENSG00000009307	chr1;115273268;115276353;-	Self-epitope	Neoskipping	SRR925697	BT549	HLA-B1517	VGXNXLLLF	378.81	CSDE1
ENSG00000009307	chr1;115273268;115276353;-	Self-epitope	Neoskipping	SRR925697	BT549	HLA-B1517	KCFIXLTPL	65.74	CSDE1
ENSG00000009307	chr1;115273268;115276353;-	Self-epitope	Neoskipping	SRR925697	BT549	HLA-A0201	ILQMKXSLL	426.43	CSDE1
ENSG00000009307	chr1;115269710;115275225;-	Self-epitope	Neoskipping	SRR925723	MCF7	HLA-B4402	LEIKXTLXL	398.32	CSDE1
ENSG00000009307	chr1;115273268;115276353;-	Self-epitope	Neoskipping	SRR925697	BT549	HLA-A0201	LLAXWFFVS	230.38	CSDE1
ENSG00000009307	chr1;115269710;115275225;-	Self-epitope	Neoskipping	SRR925723	MCF7	HLA-B4402	KEVMLXKRY	48.93	CSDE1
ENSG00000009307	chr1;115273268;115276353;-	Self-epitope	Neoskipping	SRR925697	BT549	HLA-B1517	KISLASLTM	86.16	CSDE1
ENSG00000009307	chr1;115273268;115276353;-	Self-epitope	Neoskipping	SRR925697	BT549	HLA-B1517	FSITVSSLV	432.1	CSDE1
ENSG00000009307	chr1;115269710;115275225;-	Self-epitope	Neoskipping	SRR925723	MCF7	HLA-A0201	ILQMKXSLL	426.43	CSDE1
ENSG00000009307	chr1;115273268;115276353;-	Self-epitope	Neoskipping	SRR925697	BT549	HLA-B1517	MMPVLLAXW	370.03	CSDE1
ENSG00000009307	chr1;115273268;115276353;-	Self-epitope	Neoskipping	SRR925697	BT549	HLA-B1517	SIHLASLGW	25.24	CSDE1
ENSG00000009307	chr1;115273268;115276353;-	Self-epitope	Neoskipping	SRR925697	BT549	HLA-C0701	RRRLRMALL	110.5	CSDE1
ENSG00000009307	chr1;115273268;115276353;-	Self-epitope	Neoskipping	SRR925697	BT549	HLA-A0201	VLLAXWFFV	3.09	CSDE1
ENSG00000009307	chr1;115273268;115276353;-	Self-epitope	Neoskipping	SRR925697	BT549	HLA-B1517	LALLKEVML	391.32	CSDE1
ENSG00000009307	chr1;115273268;115276353;-	Self-epitope	Neoskipping	SRR925697	BT549	HLA-C0701	FVPXRRHLA	452.63	CSDE1
ENSG00000009307	chr1;115273268;115276353;-	Self-epitope	Neoskipping	SRR925697	BT549	HLA-A0201	MKXSLLWFL	448.94	CSDE1
ENSG00000009307	chr1;115269710;115275225;-	Self-epitope	Neoskipping	SRR925723	MCF7	HLA-A0201	SLWMMPVLL	23.79	CSDE1
ENSG00000009307	chr1;115273268;115276353;-	Self-epitope	Neoskipping	SRR925697	BT549	HLA-A0201	XLITINILV	6.82	CSDE1
ENSG00000009307	chr1;115269710;115275225;-	Self-epitope	Neoskipping	SRR925723	MCF7	HLA-A0201	SLLWFLICS	405.25	CSDE1
ENSG00000009307	chr1;115273268;115276353;-	Self-epitope	Neoskipping	SRR925697	BT549	HLA-B1517	STKEXLRLW	13.9	CSDE1
ENSG00000009307	chr1;115273268;115276353;-	Self-epitope	Neoskipping	SRR925697	BT549	HLA-B1517	RTDGLGNPL	483.07	CSDE1
ENSG00000009307	chr1;115273268;115276353;-	Self-epitope	Neoskipping	SRR925697	BT549	HLA-C0303	KXFAPXGVL	37.4	CSDE1
ENSG00000009307	chr1;115273268;115276353;-	Self-epitope	Neoskipping	SRR925697	BT549	HLA-A0201	SLMKPEKWV	287.23	CSDE1
ENSG00000009307	chr1;115273268;115276353;-	Self-epitope	Neoskipping	SRR925697	BT549	HLA-B1517	LQMKXSLLW	169.39	CSDE1
ENSG00000009307	chr1;115273268;115276353;-	Self-epitope	Neoskipping	SRR925697	BT549	HLA-C0303	RAIXKVRSI	79.43	CSDE1
ENSG00000009307	chr1;115273268;115276353;-	Self-epitope	Neoskipping	SRR925697	BT549	HLA-B1517	LITINILVL	435.61	CSDE1
ENSG00000009307	chr1;115269710;115275225;-	Self-epitope	Neoskipping	SRR925723	MCF7	HLA-A0201	QLVCDFXVV	74.2	CSDE1
ENSG00000009307	chr1;115273268;115276353;-	Self-epitope	Neoskipping	SRR925697	BT549	HLA-C0701	FSMXKKFRM	453.06	CSDE1
ENSG00000009307	chr1;115269710;115275225;-	Self-epitope	Neoskipping	SRR925723	MCF7	HLA-A0201	FLISALASA	4.99	CSDE1
ENSG00000009307	chr1;115273268;115276353;-	Self-epitope	Neoskipping	SRR925697	BT549	HLA-B5601	APVMFGESV	386.7	CSDE1
ENSG00000009307	chr1;115269710;115275225;-	Self-epitope	Neoskipping	SRR925723	MCF7	HLA-A0201	ALASAAPVM	284.02	CSDE1
ENSG00000009307	chr1;115273268;115276353;-	Self-epitope	Neoskipping	SRR925697	BT549	HLA-A0201	MTVGXNXLL	280.51	CSDE1
ENSG00000009307	chr1;115273268;115276353;-	Self-epitope	Neoskipping	SRR925697	BT549	HLA-A0201	QLVCDFXVV	74.2	CSDE1
ENSG00000009307	chr1;115273268;115276353;-	Self-epitope	Neoskipping	SRR925697	BT549	HLA-B5601	FPILKPLA	349.6	CSDE1
ENSG00000009307	chr1;115273268;115276353;-	Self-epitope	Neoskipping	SRR925697	BT549	HLA-B1517	KXTKHTQXM	372.88	CSDE1
ENSG00000009307	chr1;115273268;115276353;-	Self-epitope	Neoskipping	SRR925697	BT549	HLA-C0303	FCQIHFSSL	66.34	CSDE1
ENSG00000009307	chr1;115273268;115276353;-	Self-epitope	Neoskipping	SRR925697	BT549	HLA-B5601	FPILKPLAQI	217.5	CSDE1
ENSG00000009307	chr1;115269710;115275225;-	Self-epitope	Neoskipping	SRR925723	MCF7	HLA-A0201	LLDLIGWSI	59.48	CSDE1
ENSG00000009307	chr1;115273268;115276353;-	Self-epitope	Neoskipping	SRR925697	BT549	HLA-C0303	MMTVGXNXL	97.65	CSDE1
ENSG00000009307	chr1;115269710;115275225;-	Self-epitope	Neoskipping	SRR925723	MCF7	HLA-A0201	SQXFLISAL	300.01	CSDE1
ENSG00000009307	chr1;115273268;115276353;-	Self-epitope	Neoskipping	SRR925697	BT549	HLA-B1517	WSIAXRISL	18.89	CSDE1
ENSG00000009307	chr1;115273268;115276353;-	Self-epitope	Neoskipping	SRR925697	BT549	HLA-C0303	LASAAPVMF	63.37	CSDE1
ENSG00000009307	chr1;115269710;115275225;-	Self-epitope	Neoskipping	SRR925723	MCF7	HLA-C0501	VCDFXVVIL	118.48	CSDE1
ENSG00000009307	chr1;115273268;115276353;-	Self-epitope	Neoskipping	SRR925697	BT549	HLA-B1517	MALLLMMTV	86.16	CSDE1
ENSG00000009307	chr1;115273268;115276353;-	Self-epitope	Neoskipping	SRR925697	BT549	HLA-B1517	GTFSWKLEI	48.44	CSDE1
ENSG00000009307	chr1;115273268;115276353;-	Self-epitope	Neoskipping	SRR925697	BT549	HLA-C0701	FRMALSYRQ	458.29	CSDE1
ENSG00000009307	chr1;115269710;115275225;-	Self-epitope	Neoskipping	SRR925723	MCF7	HLA-A0201	HLASLGWPT	119.03	CSDE1
ENSG00000009307	chr1;115273268;115276353;-	Self-epitope	Neoskipping	SRR925697	BT549	HLA-B1517	RAIXKVRSI	21.39	CSDE1
ENSG00000009307	chr1;115273268;115276353;-	Self-epitope	Neoskipping	SRR925697	BT549	HLA-C0701	MALSYRQEM	298.26	CSDE1
ENSG00000009307	chr1;115269710;115275225;-	Self-epitope	Neoskipping	SRR925723	MCF7	HLA-B4402	QEMRWSSQX	34.16	CSDE1
ENSG00000009307	chr1;115269710;115275225;-	Self-epitope	Neoskipping	SRR925723	MCF7	HLA-A0201	LVLXVLATL	120.98	CSDE1
ENSG00000009307	chr1;115273268;115276353;-	Self-epitope	Neoskipping	SRR925697	BT549	HLA-C0701	RRLRMALLL	418.82	CSDE1
ENSG00000009307	chr1;115269710;115275225;-	Self-epitope	Neoskipping	SRR925723	MCF7	HLA-B1801	XEIRLNLVL	218.18	CSDE1
ENSG00000009307	chr1;115269710;115275225;-	Self-epitope	Neoskipping	SRR925723	MCF7	HLA-A0201	ILKELXPKL	192.68	CSDE1
ENSG00000009307	chr1;115273268;115276353;-	Self-epitope	Neoskipping	SRR925697	BT549	HLA-A0201	SALASAAPV	396.68	CSDE1
ENSG00000009307	chr1;115269710;115275225;-	Self-epitope	Neoskipping	SRR925723	MCF7	HLA-A0201	MLIAWNWGT	5.29	CSDE1
ENSG00000009307	chr1;115273268;115276353;-	Self-epitope	Neoskipping	SRR925697	BT549	HLA-A0201	FSITVSSLV	254.58	CSDE1
ENSG00000009307	chr1;115273268;115276353;-	Self-epitope	Neoskipping	SRR925697	BT549	HLA-A0201	LLDLIGWSI	59.48	CSDE1
ENSG00000009307	chr1;115273268;115276353;-	Self-epitope	Neoskipping	SRR925697	BT549	HLA-C0303	KCFIXLTPL	402.7	CSDE1
ENSG00000009307	chr1;115273268;115276353;-	Self-epitope	Neoskipping	SRR925697	BT549	HLA-A0201	WMMPVLLAX	55.84	CSDE1
ENSG00000009307	chr1;115273268;115276353;-	Self-epitope	Neoskipping	SRR925697	BT549	HLA-A0201	VMWQLXRII	372.67	CSDE1
ENSG00000009307	chr1;115273268;115276353;-	Self-epitope	Neoskipping	SRR925697	BT549	HLA-A0201	LLLKXEIRL	43.81	CSDE1
ENSG00000009307	chr1;115273268;115276353;-	Self-epitope	Neoskipping	SRR925697	BT549	HLA-B1517	KPYSLAMMW	93.15	CSDE1
ENSG00000009307	chr1;115273268;115276353;-	Self-epitope	Neoskipping	SRR925697	BT549	HLA-B5601	IPIQITVFWA	144.8	CSDE1
ENSG00000009307	chr1;115273268;115276353;-	Self-epitope	Neoskipping	SRR925697	BT549	HLA-C0303	XRXNKKSSL	432.21	CSDE1
ENSG00000009307	chr1;115269710;115275225;-	Self-epitope	Neoskipping	SRR925723	MCF7	HLA-A0201	TLXLITINI	59.07	CSDE1
ENSG00000009307	chr1;115273268;115276353;-	Self-epitope	Neoskipping	SRR925697	BT549	HLA-A0201	SLLWFLICS	405.25	CSDE1
ENSG00000009307	chr1;115269710;115275225;-	Self-epitope	Neoskipping	SRR925723	MCF7	HLA-A0201	KLIPPFTLA	52.6	CSDE1
ENSG00000009307	chr1;115273268;115276353;-	Self-epitope	Neoskipping	SRR925697	BT549	HLA-A0201	FLISALASA	4.99	CSDE1
ENSG00000009307	chr1;115273268;115276353;-	Self-epitope	Neoskipping	SRR925697	BT549	HLA-A0201	QLXRIILDL	220.67	CSDE1
ENSG00000009307	chr1;115273268;115276353;-	Self-epitope	Neoskipping	SRR925697	BT549	HLA-B1517	LVLVTNRGL	104.63	CSDE1
ENSG00000009307	chr1;115273268;115276353;-	Self-epitope	Neoskipping	SRR925697	BT549	HLA-B1517	IAXRISLWM	206.34	CSDE1
ENSG00000009307	chr1;115273268;115276353;-	Self-epitope	Neoskipping	SRR925697	BT549	HLA-A0201	LVCDFXVVI	428.22	CSDE1
ENSG00000009307	chr1;115273268;115276353;-	Self-epitope	Neoskipping	SRR925697	BT549	HLA-B1517	LSYRQEMRW	1.89	CSDE1
ENSG00000009307	chr1;115269710;115275225;-	Self-epitope	Neoskipping	SRR925723	MCF7	HLA-A0201	MLXKRYSFT	304.33	CSDE1
ENSG00000009307	chr1;115273268;115276353;-	Self-epitope	Neoskipping	SRR925697	BT549	HLA-C0701	ARXKKKPLF	235.39	CSDE1
ENSG00000009307	chr1;115273268;115276353;-	Self-epitope	Neoskipping	SRR925697	BT549	HLA-B1517	ASSSNCVSW	4.85	CSDE1
ENSG00000009307	chr1;115269710;115275225;-	Self-epitope	Neoskipping	SRR925723	MCF7	HLA-A0201	XLLPXEMVL	15.97	CSDE1
ENSG00000009307	chr1;115273268;115276353;-	Self-epitope	Neoskipping	SRR925697	BT549	HLA-A0201	GTFSWKLEI	471.7	CSDE1
ENSG00000009307	chr1;115269710;115275225;-	Self-epitope	Neoskipping	SRR925723	MCF7	HLA-A0201	SALASAAPV	396.68	CSDE1
ENSG00000009307	chr1;115273268;115276353;-	Self-epitope	Neoskipping	SRR925697	BT549	HLA-C0303	RKLIPPFTL	435.76	CSDE1
ENSG00000009307	chr1;115273268;115276353;-	Self-epitope	Neoskipping	SRR925697	BT549	HLA-C0701	IRKSFSITV	464.94	CSDE1
ENSG00000009307	chr1;115269710;115275225;-	Self-epitope	Neoskipping	SRR925723	MCF7	HLA-A0201	ILDLLKQPI	273.89	CSDE1
ENSG00000009307	chr1;115273268;115276353;-	Self-epitope	Neoskipping	SRR925697	BT549	HLA-A0201	HLASLGWPT	119.03	CSDE1
ENSG00000009307	chr1;115269710;115275225;-	Self-epitope	Neoskipping	SRR925723	MCF7	HLA-B1801	XEMVLVSSS	344.34	CSDE1
ENSG00000009307	chr1;115273268;115276353;-	Self-epitope	Neoskipping	SRR925697	BT549	HLA-A0201	KLIPPFTLA	52.6	CSDE1
ENSG00000009307	chr1;115273268;115276353;-	Self-epitope	Neoskipping	SRR925697	BT549	HLA-B1517	KMSKGTFSW	15.46	CSDE1
ENSG00000009307	chr1;115273268;115276353;-	Self-epitope	Neoskipping	SRR925697	BT549	HLA-A0201	MALLLMMTV	178.64	CSDE1
ENSG00000009307	chr1;115269710;115275225;-	Self-epitope	Neoskipping	SRR925723	MCF7	HLA-A0201	WMMPVLLAX	55.84	CSDE1
ENSG00000009307	chr1;115269710;115275225;-	Self-epitope	Neoskipping	SRR925723	MCF7	HLA-A0201	RMALLLMMT	382.76	CSDE1
ENSG00000009307	chr1;115269710;115275225;-	Self-epitope	Neoskipping	SRR925723	MCF7	HLA-B4402	XEMVLVSSS	140.85	CSDE1
ENSG00000009307	chr1;115273268;115276353;-	Self-epitope	Neoskipping	SRR925697	BT549	HLA-B1517	RARFHFIPI	181.37	CSDE1
ENSG00000009307	chr1;115273268;115276353;-	Self-epitope	Neoskipping	SRR925697	BT549	HLA-B1517	LVMLIAWNW	138.08	CSDE1
ENSG00000009307	chr1;115273268;115276353;-	Self-epitope	Neoskipping	SRR925697	BT549	HLA-C0303	RVTXKPYSL	38.72	CSDE1
ENSG00000009307	chr1;115269710;115275225;-	Self-epitope	Neoskipping	SRR925723	MCF7	HLA-A0201	RMWKDLLLL	11.88	CSDE1
ENSG00000009307	chr1;115273268;115276353;-	Self-epitope	Neoskipping	SRR925697	BT549	HLA-C0303	TXKPYSLAM	167.62	CSDE1
ENSG00000009307	chr1;115273268;115276353;-	Self-epitope	Neoskipping	SRR925697	BT549	HLA-C0303	SALASAAPV	54.92	CSDE1
ENSG00000009307	chr1;115273268;115276353;-	Self-epitope	Neoskipping	SRR925697	BT549	HLA-C0303	FSMXKKFRM	83.5	CSDE1
ENSG00000009307	chr1;115273268;115276353;-	Self-epitope	Neoskipping	SRR925697	BT549	HLA-B1517	FSMXKKFRM	17.58	CSDE1
ENSG00000009307	chr1;115273268;115276353;-	Self-epitope	Neoskipping	SRR925697	BT549	HLA-A0201	ILTPRGSWV	385.08	CSDE1
ENSG00000009307	chr1;115273268;115276353;-	Self-epitope	Neoskipping	SRR925697	BT549	HLA-A0201	LLWFLICSL	17.86	CSDE1
ENSG00000009307	chr1;115273268;115276353;-	Self-epitope	Neoskipping	SRR925697	BT549	HLA-A0201	TLXLITINI	59.07	CSDE1
ENSG00000009307	chr1;115273268;115276353;-	Self-epitope	Neoskipping	SRR925697	BT549	HLA-B1517	KSSLKNEXM	54.03	CSDE1
ENSG00000009307	chr1;115273268;115276353;-	Self-epitope	Neoskipping	SRR925697	BT549	HLA-A0201	WVMWQLXRI	76.77	CSDE1
ENSG00000009307	chr1;115273268;115276353;-	Self-epitope	Neoskipping	SRR925697	BT549	HLA-B1517	LVLXVLATL	25.61	CSDE1
ENSG00000009307	chr1;115273268;115276353;-	Self-epitope	Neoskipping	SRR925697	BT549	HLA-B1517	XSEQPIXKF	6.37	CSDE1
ENSG00000009307	chr1;115273268;115276353;-	Self-epitope	Neoskipping	SRR925697	BT549	HLA-B1517	VTNXSEQPI	74.32	CSDE1
ENSG00000009307	chr1;115269710;115275225;-	Self-epitope	Neoskipping	SRR925723	MCF7	HLA-A0201	LQLVCDFXV	31.81	CSDE1
ENSG00000009307	chr1;115273268;115276353;-	Self-epitope	Neoskipping	SRR925697	BT549	HLA-C0303	WARXKKKPL	13.15	CSDE1
ENSG00000009307	chr1;115269710;115275225;-	Self-epitope	Neoskipping	SRR925723	MCF7	HLA-B4402	LQMKXSLLW	194.75	CSDE1
ENSG00000009307	chr1;115273268;115276353;-	Self-epitope	Neoskipping	SRR925697	BT549	HLA-B1517	SIAXRISLW	51.71	CSDE1
ENSG00000009307	chr1;115269710;115275225;-	Self-epitope	Neoskipping	SRR925723	MCF7	HLA-A0201	QLXRIILDL	220.67	CSDE1
ENSG00000009307	chr1;115273268;115276353;-	Self-epitope	Neoskipping	SRR925697	BT549	HLA-C0701	XRXNKKSSL	91.16	CSDE1
ENSG00000009307	chr1;115269710;115275225;-	Self-epitope	Neoskipping	SRR925723	MCF7	HLA-B1801	NEXMDKKCF	79.99	CSDE1
ENSG00000009307	chr1;115269710;115275225;-	Self-epitope	Neoskipping	SRR925723	MCF7	HLA-A0201	XLITINILV	6.82	CSDE1
ENSG00000009307	chr1;115273268;115276353;-	Self-epitope	Neoskipping	SRR925697	BT549	HLA-B5601	FPRARFHFIPI	378.8	CSDE1
ENSG00000009307	chr1;115273268;115276353;-	Self-epitope	Neoskipping	SRR925697	BT549	HLA-C0303	MTVGXNXLL	63.12	CSDE1
ENSG00000009307	chr1;115273268;115276353;-	Self-epitope	Neoskipping	SRR925697	BT549	HLA-A0201	VLVSSSVWI	91.24	CSDE1
ENSG00000009307	chr1;115269710;115275225;-	Self-epitope	Neoskipping	SRR925723	MCF7	HLA-A0201	VLLAXWFFV	3.09	CSDE1
ENSG00000009307	chr1;115269710;115275225;-	Self-epitope	Neoskipping	SRR925723	MCF7	HLA-A0201	MTVGXNXLL	280.51	CSDE1
ENSG00000009307	chr1;115273268;115276353;-	Self-epitope	Neoskipping	SRR925697	BT549	HLA-C0701	LRMALLLMM	180.73	CSDE1
ENSG00000009307	chr1;115269710;115275225;-	Self-epitope	Neoskipping	SRR925723	MCF7	HLA-A0201	MKXSLLWFL	448.94	CSDE1
ENSG00000009307	chr1;115273268;115276353;-	Self-epitope	Neoskipping	SRR925697	BT549	HLA-B1517	ASLTMKXEI	15.19	CSDE1
ENSG00000009307	chr1;115273268;115276353;-	Self-epitope	Neoskipping	SRR925697	BT549	HLA-C0303	MALSYRQEM	14.29	CSDE1
ENSG00000009307	chr1;115273268;115276353;-	Self-epitope	Neoskipping	SRR925697	BT549	HLA-C0303	IAXRISLWM	85.93	CSDE1
ENSG00000009307	chr1;115273268;115276353;-	Self-epitope	Neoskipping	SRR925697	BT549	HLA-B1517	ISLWMMPVL	2.89	CSDE1
ENSG00000009307	chr1;115273268;115276353;-	Self-epitope	Neoskipping	SRR925697	BT549	HLA-C0701	IRNPRXPCW	131.24	CSDE1
ENSG00000009307	chr1;115273268;115276353;-	Self-epitope	Neoskipping	SRR925697	BT549	HLA-B1517	MVLVSSSVW	3.68	CSDE1
ENSG00000009307	chr1;115273268;115276353;-	Self-epitope	Neoskipping	SRR925697	BT549	HLA-B1517	KVTMLGLIF	80.3	CSDE1
ENSG00000009307	chr1;115273268;115276353;-	Self-epitope	Neoskipping	SRR925697	BT549	HLA-B1517	MMTVGXNXL	241.89	CSDE1
ENSG00000009307	chr1;115273268;115276353;-	Self-epitope	Neoskipping	SRR925697	BT549	HLA-A0201	GLDSRLQLV	23.22	CSDE1
ENSG00000009307	chr1;115273268;115276353;-	Self-epitope	Neoskipping	SRR925697	BT549	HLA-B1517	LIAWNWGTW	21.04	CSDE1
ENSG00000009307	chr1;115273268;115276353;-	Self-epitope	Neoskipping	SRR925697	BT549	HLA-C0303	XLLPXEMVL	130.48	CSDE1
ENSG00000009307	chr1;115269710;115275225;-	Self-epitope	Neoskipping	SRR925723	MCF7	HLA-A0201	XLLLFKPRM	217.84	CSDE1
ENSG00000009307	chr1;115273268;115276353;-	Self-epitope	Neoskipping	SRR925697	BT549	HLA-B5601	MALLLMMTV	471.5	CSDE1
ENSG00000009307	chr1;115269710;115275225;-	Self-epitope	Neoskipping	SRR925723	MCF7	HLA-A0201	IMIRKSFSI	16	CSDE1
ENSG00000009307	chr1;115273268;115276353;-	Self-epitope	Neoskipping	SRR925697	BT549	HLA-B1517	RMWKDLLLL	354.53	CSDE1
ENSG00000009307	chr1;115269710;115275225;-	Self-epitope	Neoskipping	SRR925723	MCF7	HLA-A0201	SLMKPEKWV	287.23	CSDE1
ENSG00000009307	chr1;115273268;115276353;-	Self-epitope	Neoskipping	SRR925697	BT549	HLA-A0201	ILKELXPKL	192.68	CSDE1
ENSG00000009307	chr1;115273268;115276353;-	Self-epitope	Neoskipping	SRR925697	BT549	HLA-B1517	LSTKEXLRL	6.5	CSDE1
ENSG00000009307	chr1;115269710;115275225;-	Self-epitope	Neoskipping	SRR925723	MCF7	HLA-A0201	LVSSSVWIV	52.95	CSDE1
ENSG00000009307	chr1;115273268;115276353;-	Self-epitope	Neoskipping	SRR925697	BT549	HLA-A0201	MLIAWNWGT	5.29	CSDE1
ENSG00000009307	chr1;115273268;115276353;-	Self-epitope	Neoskipping	SRR925697	BT549	HLA-A0201	LLPXEMVLV	22.56	CSDE1
ENSG00000009307	chr1;115269710;115275225;-	Self-epitope	Neoskipping	SRR925723	MCF7	HLA-A0201	RISLWMMPV	23.62	CSDE1
ENSG00000009307	chr1;115269710;115275225;-	Self-epitope	Neoskipping	SRR925723	MCF7	HLA-B4402	NEXMDKKCF	64.9	CSDE1
ENSG00000009307	chr1;115273268;115276353;-	Self-epitope	Neoskipping	SRR925697	BT549	HLA-B1517	KKFRMALSY	245.48	CSDE1
ENSG00000009307	chr1;115273268;115276353;-	Self-epitope	Neoskipping	SRR925697	BT549	HLA-A0201	VMFGESVRA	89.99	CSDE1
ENSG00000009307	chr1;115273268;115276353;-	Self-epitope	Neoskipping	SRR925697	BT549	HLA-B1517	LASAAPVMF	48.59	CSDE1
ENSG00000009307	chr1;115269710;115275225;-	Self-epitope	Neoskipping	SRR925723	MCF7	HLA-A0201	VMWQLXRII	372.67	CSDE1
ENSG00000009307	chr1;115269710;115275225;-	Self-epitope	Neoskipping	SRR925723	MCF7	HLA-A0201	ILTPRGSWV	385.08	CSDE1
ENSG00000009307	chr1;115273268;115276353;-	Self-epitope	Neoskipping	SRR925697	BT549	HLA-B1517	SSLVMLIAW	3.86	CSDE1
ENSG00000009307	chr1;115273268;115276353;-	Self-epitope	Neoskipping	SRR925697	BT549	HLA-C0303	FWMGTSSIL	16.6	CSDE1
ENSG00000009307	chr1;115269710;115275225;-	Self-epitope	Neoskipping	SRR925723	MCF7	HLA-C0501	RTDGLGNPL	192.62	CSDE1
ENSG00000009307	chr1;115273268;115276353;-	Self-epitope	Neoskipping	SRR925697	BT549	HLA-B1517	LTLXSLKNF	3.05	CSDE1
ENSG00000009307	chr1;115269710;115275225;-	Self-epitope	Neoskipping	SRR925723	MCF7	HLA-A0201	GLIFQQTDV	449.56	CSDE1
ENSG00000009307	chr1;115273268;115276353;-	Self-epitope	Neoskipping	SRR925697	BT549	HLA-A0201	RMWKDLLLL	11.88	CSDE1
ENSG00000009307	chr1;115273268;115276353;-	Self-epitope	Neoskipping	SRR925697	BT549	HLA-B1517	VSWAKMHKL	7.17	CSDE1
ENSG00000009307	chr1;115273268;115276353;-	Self-epitope	Neoskipping	SRR925697	BT549	HLA-B1517	KXFAPXGVL	175.79	CSDE1
ENSG00000009307	chr1;115273268;115276353;-	Self-epitope	Neoskipping	SRR925697	BT549	HLA-A0201	SQXFLISAL	300.01	CSDE1
ENSG00000009307	chr1;115273268;115276353;-	Self-epitope	Neoskipping	SRR925697	BT549	HLA-B1517	SSLMKPEKW	63.84	CSDE1
ENSG00000009307	chr1;115273268;115276353;-	Self-epitope	Neoskipping	SRR925697	BT549	HLA-A0201	LVSSSVWIV	52.95	CSDE1
ENSG00000009307	chr1;115273268;115276353;-	Self-epitope	Neoskipping	SRR925697	BT549	HLA-B1517	RVTXKPYSL	212.38	CSDE1
ENSG00000009307	chr1;115273268;115276353;-	Self-epitope	Neoskipping	SRR925697	BT549	HLA-B1517	CSLLKEIML	289	CSDE1
ENSG00000009307	chr1;115273268;115276353;-	Self-epitope	Neoskipping	SRR925697	BT549	HLA-A0201	RLLQLLDLI	82.66	CSDE1
ENSG00000009307	chr1;115273268;115276353;-	Self-epitope	Neoskipping	SRR925697	BT549	HLA-A0201	XLLLFKPRM	217.84	CSDE1
ENSG00000009307	chr1;115273268;115276353;-	Self-epitope	Neoskipping	SRR925697	BT549	HLA-C0701	MRWSSQXFL	44.2	CSDE1
ENSG00000009307	chr1;115273268;115276353;-	Self-epitope	Neoskipping	SRR925697	BT549	HLA-B1517	LGNPLLLNW	485.06	CSDE1
ENSG00000009307	chr1;115273268;115276353;-	Self-epitope	Neoskipping	SRR925697	BT549	HLA-A0201	MLXKRYSFT	304.33	CSDE1
ENSG00000009307	chr1;115273268;115276353;-	Self-epitope	Neoskipping	SRR925697	BT549	HLA-B5601	LPXEMVLVS	93.3	CSDE1
ENSG00000009307	chr1;115273268;115276353;-	Self-epitope	Neoskipping	SRR925697	BT549	HLA-B1517	MGTSSILQM	241.63	CSDE1
ENSG00000009307	chr1;115269710;115275225;-	Self-epitope	Neoskipping	SRR925723	MCF7	HLA-A0201	LLLKXEIRL	43.81	CSDE1
ENSG00000009307	chr1;115273268;115276353;-	Self-epitope	Neoskipping	SRR925697	BT549	HLA-C0303	RTDGLGNPL	217.83	CSDE1
ENSG00000009307	chr1;115273268;115276353;-	Self-epitope	Neoskipping	SRR925697	BT549	HLA-B1517	MTVGXNXLL	2.21	CSDE1
ENSG00000009307	chr1;115273268;115276353;-	Self-epitope	Neoskipping	SRR925697	BT549	HLA-A0201	SLLKEIMLL	13.95	CSDE1
ENSG00000009307	chr1;115273268;115276353;-	Self-epitope	Neoskipping	SRR925697	BT549	HLA-A0201	RISLWMMPV	23.62	CSDE1
ENSG00000009307	chr1;115273268;115276353;-	Self-epitope	Neoskipping	SRR925697	BT549	HLA-B1517	RSIHLASLG	397.75	CSDE1
ENSG00000009307	chr1;115269710;115275225;-	Self-epitope	Neoskipping	SRR925723	MCF7	HLA-A0201	RLLQLLDLI	82.66	CSDE1
ENSG00000009307	chr1;115269710;115275225;-	Self-epitope	Neoskipping	SRR925723	MCF7	HLA-A0201	GLDSRLQLV	23.22	CSDE1
ENSG00000009307	chr1;115269710;115275225;-	Self-epitope	Neoskipping	SRR925723	MCF7	HLA-A0201	MALLLMMTV	178.64	CSDE1
ENSG00000009307	chr1;115273268;115276353;-	Self-epitope	Neoskipping	SRR925697	BT549	HLA-A0201	SLWMMPVLL	23.79	CSDE1
ENSG00000009307	chr1;115273268;115276353;-	Self-epitope	Neoskipping	SRR925697	BT549	HLA-A0201	ILDLLKQPI	273.89	CSDE1
ENSG00000009307	chr1;115269710;115275225;-	Self-epitope	Neoskipping	SRR925723	MCF7	HLA-B1801	LEIKXTLXL	77.86	CSDE1
ENSG00000009307	chr1;115269710;115275225;-	Self-epitope	Neoskipping	SRR925723	MCF7	HLA-A0201	MMTVGXNXL	67.47	CSDE1
ENSG00000009307	chr1;115273268;115276353;-	Self-epitope	Neoskipping	SRR925697	BT549	HLA-A0201	GLIFQQTDV	449.56	CSDE1
ENSG00000009307	chr1;115269710;115275225;-	Self-epitope	Neoskipping	SRR925723	MCF7	HLA-A0201	GTFSWKLEI	471.7	CSDE1
ENSG00000009307	chr1;115273268;115276353;-	Self-epitope	Neoskipping	SRR925697	BT549	HLA-A0201	LVLXVLATL	120.98	CSDE1
ENSG00000009307	chr1;115269710;115275225;-	Self-epitope	Neoskipping	SRR925723	MCF7	HLA-A0201	LLWFLICSL	17.86	CSDE1
ENSG00000009307	chr1;115269710;115275225;-	Self-epitope	Neoskipping	SRR925723	MCF7	HLA-A0201	LLAXWFFVS	230.38	CSDE1
ENSG00000009307	chr1;115269710;115275225;-	Self-epitope	Neoskipping	SRR925723	MCF7	HLA-A0201	FSITVSSLV	254.58	CSDE1
ENSG00000009307	chr1;115273268;115276353;-	Self-epitope	Neoskipping	SRR925697	BT549	HLA-B1517	SILQMKXSL	380.33	CSDE1
ENSG00000009307	chr1;115273268;115276353;-	Self-epitope	Neoskipping	SRR925697	BT549	HLA-B1517	MALSYRQEM	48.96	CSDE1
ENSG00000009307	chr1;115273268;115276353;-	Self-epitope	Neoskipping	SRR925697	BT549	HLA-B1517	SSSVWIVMF	13.93	CSDE1
ENSG00000009307	chr1;115273268;115276353;-	Self-epitope	Neoskipping	SRR925697	BT549	HLA-C0701	VRSIHLASL	424.06	CSDE1
ENSG00000009307	chr1;115273268;115276353;-	Self-epitope	Neoskipping	SRR925697	BT549	HLA-A0201	XLLPXEMVL	15.97	CSDE1
ENSG00000009307	chr1;115273268;115276353;-	Self-epitope	Neoskipping	SRR925697	BT549	HLA-B1517	RGLDSRLQL	317.38	CSDE1
ENSG00000009307	chr1;115273268;115276353;-	Self-epitope	Neoskipping	SRR925697	BT549	HLA-B1517	SSFSMXKKF	2.93	CSDE1
ENSG00000009830	chr14;77762615;77771035;-	Self-epitope	Neoskipping	SRR925704	HCC1419	HLA-C0303	LMFFIMAAM	341.1	POMT2
ENSG00000009830	chr14;77762615;77771035;-	Self-epitope	Neoskipping	SRR925704	HCC1419	HLA-A0201	NTIADLWYL	31.14	POMT2
ENSG00000009830	chr14;77762615;77771035;-	Self-epitope	Neoskipping	SRR925704	HCC1419	HLA-C0303	FIMAAMLSM	55.78	POMT2
ENSG00000009830	chr14;77762615;77771035;-	Self-epitope	Neoskipping	SRR925704	HCC1419	HLA-C0303	WLSLTGVSL	460.39	POMT2
ENSG00000009830	chr14;77762615;77771035;-	Self-epitope	Neoskipping	SRR925704	HCC1419	HLA-C0303	TATFAVHFM	85.29	POMT2
ENSG00000009830	chr14;77762615;77771035;-	Self-epitope	Neoskipping	SRR925704	HCC1419	HLA-A0201	CLIVLPLAL	344.2	POMT2
ENSG00000009830	chr14;77762615;77771035;-	Self-epitope	Neoskipping	SRR925704	HCC1419	HLA-A2402	PFSAPWWFW	128.84	POMT2
ENSG00000009830	chr14;77762615;77771035;-	Self-epitope	Neoskipping	SRR925704	HCC1419	HLA-C0303	FSAPWWFWL	19.63	POMT2
ENSG00000009830	chr14;77762615;77771035;-	Self-epitope	Neoskipping	SRR925704	HCC1419	HLA-B4601	FIMAAMLSM	143.51	POMT2
ENSG00000009830	chr14;77762615;77771035;-	Self-epitope	Neoskipping	SRR925704	HCC1419	HLA-A0201	FSAPWWFWL	37.74	POMT2
ENSG00000009830	chr14;77762615;77771035;-	Self-epitope	Neoskipping	SRR925704	HCC1419	HLA-A0201	LMFFIMAAM	58.24	POMT2
ENSG00000009830	chr14;77762615;77771035;-	Self-epitope	Neoskipping	SRR925704	HCC1419	HLA-A0201	ILQVGLNTI	237.72	POMT2
ENSG00000009830	chr14;77762615;77771035;-	Self-epitope	Neoskipping	SRR925704	HCC1419	HLA-A0201	VLPLALYTA	188.1	POMT2
ENSG00000009830	chr14;77762615;77771035;-	Self-epitope	Neoskipping	SRR925704	HCC1419	HLA-A0201	HLTARVLCL	444.03	POMT2
ENSG00000009830	chr14;77762615;77771035;-	Self-epitope	Neoskipping	SRR925704	HCC1419	HLA-B5201	SQYILLDPI	453.7	POMT2
ENSG00000009830	chr14;77762615;77771035;-	Self-epitope	Neoskipping	SRR925704	HCC1419	HLA-A0201	YILLDPILM	200.76	POMT2
ENSG00000009830	chr14;77762615;77771035;-	Self-epitope	Neoskipping	SRR925704	HCC1419	HLA-A2402	TIADLWYLF	83.09	POMT2
ENSG00000009830	chr14;77762615;77771035;-	Self-epitope	Neoskipping	SRR925704	HCC1419	HLA-A0201	VLCLIVLPL	199.85	POMT2
ENSG00000009830	chr14;77762615;77771035;-	Self-epitope	Neoskipping	SRR925704	HCC1419	HLA-A0201	FIMAAMLSM	9.29	POMT2
ENSG00000009830	chr14;77762615;77771035;-	Self-epitope	Neoskipping	SRR925704	HCC1419	HLA-A0201	ALYTATFAV	3.46	POMT2
ENSG00000009830	chr14;77762615;77771035;-	Self-epitope	Neoskipping	SRR925704	HCC1419	HLA-A0201	YLFGDLSLS	68.37	POMT2
ENSG00000009830	chr14;77762615;77771035;-	Self-epitope	Neoskipping	SRR925704	HCC1419	HLA-A0201	IMAAMLSMV	6.26	POMT2
ENSG00000009830	chr14;77762615;77771035;-	Self-epitope	Neoskipping	SRR925704	HCC1419	HLA-A0201	ILMFFIMAA	7.14	POMT2
ENSG00000009830	chr14;77762615;77771035;-	Self-epitope	Neoskipping	SRR925704	HCC1419	HLA-B4601	LMFFIMAAM	73.93	POMT2
ENSG00000009830	chr14;77762615;77771035;-	Self-epitope	Neoskipping	SRR925704	HCC1419	HLA-C0303	FSSAFQARL	34.12	POMT2
ENSG00000009830	chr14;77762615;77771035;-	Self-epitope	Neoskipping	SRR925704	HCC1419	HLA-A0201	ATFAVHFMV	42.58	POMT2
ENSG00000011009	chr1:24120380-24120592(+):kma_introns	Splicing-neoepitope	Intron retention	SRR925697	BT549	HLA-B1517	ESAGRFLSL	163.45	LYPLA2
ENSG00000011009	chr1:24120380-24120592(+):kma_introns	Splicing-neoepitope	Intron retention	SRR925697	BT549	HLA-B5601	YPLMPPPPV	34.4	LYPLA2
ENSG00000011009	chr1:24120380-24120592(+):kma_introns	Self-epitope	Intron retention	SRR925697	BT549	HLA-C0303	KAAENIKAL	8.8	LYPLA2
ENSG00000011009	chr1:24120380-24120592(+):kma_introns	Splicing-neoepitope	Intron retention	SRR925697	BT549	HLA-A0201	SLAPLLGPL	23.9	LYPLA2
ENSG00000011009	chr1:24120380-24120592(+):kma_introns	Splicing-neoepitope	Intron retention	SRR925697	BT549	HLA-B5601	APLLGPLAA	307.5	LYPLA2
ENSG00000011009	chr1:24120380-24120592(+):kma_introns	Splicing-neoepitope	Intron retention	SRR925703	HCC1395	HLA-B4501	QESAGRFLS	440.15	LYPLA2
ENSG00000011009	chr1:24120380-24120592(+):kma_introns	Splicing-neoepitope	Intron retention	SRR925697	BT549	HLA-B1517	LAASLYPLM	357.22	LYPLA2
ENSG00000011009	chr1:24120380-24120592(+):kma_introns	Splicing-neoepitope	Intron retention	SRR925697	BT549	HLA-C0303	ESAGRFLSL	357.68	LYPLA2
ENSG00000011009	chr1:24120380-24120592(+):kma_introns	Splicing-neoepitope	Intron retention	SRR925697	BT549	HLA-B5601	LYPLMPPPPV	376	LYPLA2
ENSG00000011009	chr1:24120380-24120592(+):kma_introns	Splicing-neoepitope	Intron retention	SRR925697	BT549	HLA-C0303	MPPPPVKAL	262.56	LYPLA2
ENSG00000011009	chr1:24120380-24120592(+):kma_introns	Splicing-neoepitope	Intron retention	SRR925703	HCC1395	HLA-B0801	ESAGRFLSL	124.01	LYPLA2
ENSG00000011009	chr1:24120380-24120592(+):kma_introns	Splicing-neoepitope	Intron retention	SRR925697	BT549	HLA-B5601	LAPLLGPLAA	186.5	LYPLA2
ENSG00000011009	chr1:24120380-24120592(+):kma_introns	Splicing-neoepitope	Intron retention	SRR925697	BT549	HLA-B1517	LSLAPLLGP	274.91	LYPLA2
ENSG00000011009	chr1:24120380-24120592(+):kma_introns	Splicing-neoepitope	Intron retention	SRR925697	BT549	HLA-A0201	LLGPLAASL	131.23	LYPLA2
ENSG00000011009	chr1:24120380-24120592(+):kma_introns	Splicing-neoepitope	Intron retention	SRR925697	BT549	HLA-A0201	PLAASLYPL	108.18	LYPLA2
ENSG00000011009	chr1:24120380-24120592(+):kma_introns	Self-epitope	Intron retention	SRR925697	BT549	HLA-B1517	KAAENIKAL	39.52	LYPLA2
ENSG00000011028	chr17:60765985-60766252(+):kma_introns	Self-epitope	Intron retention	SRR925703	HCC1395	HLA-C0602	SRNASLAYV	138.23	MRC2
ENSG00000011028	chr17:60765985-60766252(+):kma_introns	Self-epitope	Intron retention	SRR925703	HCC1395	HLA-B0801	ILYRRRQSI	9.56	MRC2
ENSG00000011028	chr17:60765985-60766252(+):kma_introns	Self-epitope	Intron retention	SRR925703	HCC1395	HLA-B4501	SEEPLNYVG	151.71	MRC2
ENSG00000011028	chr17:60765985-60766252(+):kma_introns	Self-epitope	Intron retention	SRR925703	HCC1395	HLA-B4501	TELSYLNGT	469.5	MRC2
ENSG00000011028	chr17:60765985-60766252(+):kma_introns	Self-epitope	Intron retention	SRR925703	HCC1395	HLA-B0801	EARQRCQRA	65.17	MRC2
ENSG00000011028	chr17:60765985-60766252(+):kma_introns	Self-epitope	Intron retention	SRR925703	HCC1395	HLA-A2902	SLAYVPDPY	53.25	MRC2
ENSG00000011028	chr17:60765985-60766252(+):kma_introns	Self-epitope	Intron retention	SRR925703	HCC1395	HLA-C0602	FVWEHLQSY	62.67	MRC2
ENSG00000011028	chr17:60765985-60766252(+):kma_introns	Splicing-neoepitope	Intron retention	SRR925703	HCC1395	HLA-A2902	SLFAHIAAF	411.47	MRC2
ENSG00000011028	chr17:60765985-60766252(+):kma_introns	Self-epitope	Intron retention	SRR925703	HCC1395	HLA-C0701	ILYRRRQSI	377.15	MRC2
ENSG00000011028	chr17:60765985-60766252(+):kma_introns	Self-epitope	Intron retention	SRR925703	HCC1395	HLA-B4501	CESRNASLA	67.28	MRC2
ENSG00000011028	chr17:60765985-60766252(+):kma_introns	Self-epitope	Intron retention	SRR925703	HCC1395	HLA-A2902	WIPFREHCY	462.94	MRC2
ENSG00000011028	chr17:60765985-60766252(+):kma_introns	Self-epitope	Intron retention	SRR925703	HCC1395	HLA-A2902	WVSEEPLNY	17.94	MRC2
ENSG00000011028	chr17:60765985-60766252(+):kma_introns	Self-epitope	Intron retention	SRR925703	HCC1395	HLA-C0701	FVWEHLQSY	107.19	MRC2
ENSG00000011028	chr17:60765985-60766252(+):kma_introns	Self-epitope	Intron retention	SRR925703	HCC1395	HLA-A2902	YSFHMELLL	311.37	MRC2
ENSG00000011028	chr17:60765985-60766252(+):kma_introns	Self-epitope	Intron retention	SRR925703	HCC1395	HLA-C0701	YLNGTFRLL	203.25	MRC2
ENSG00000011028	chr17:60765985-60766252(+):kma_introns	Self-epitope	Intron retention	SRR925703	HCC1395	HLA-C0701	RRYSWVSEE	285.61	MRC2
ENSG00000011028	chr17:60765985-60766252(+):kma_introns	Self-epitope	Intron retention	SRR925703	HCC1395	HLA-C0602	LRWHDALLL	136.73	MRC2
ENSG00000011028	chr17:60765985-60766252(+):kma_introns	Splicing-neoepitope	Intron retention	SRR925703	HCC1395	HLA-B0801	SLFAHIAAF	115.34	MRC2
ENSG00000011028	chr17:60765985-60766252(+):kma_introns	Self-epitope	Intron retention	SRR925703	HCC1395	HLA-C0602	YSFHMELLL	436.9	MRC2
ENSG00000011028	chr17:60765985-60766252(+):kma_introns	Self-epitope	Intron retention	SRR925703	HCC1395	HLA-C0602	RRYSWVSEE	212.68	MRC2
ENSG00000011028	chr17:60765985-60766252(+):kma_introns	Self-epitope	Intron retention	SRR925703	HCC1395	HLA-C0602	YLNGTFRLL	351.85	MRC2
ENSG00000011028	chr17:60765985-60766252(+):kma_introns	Self-epitope	Intron retention	SRR925703	HCC1395	HLA-A2902	FVWEHLQSY	8.87	MRC2
ENSG00000011028	chr17:60765985-60766252(+):kma_introns	Self-epitope	Intron retention	SRR925703	HCC1395	HLA-B4501	MENVFVWEH	266.79	MRC2
ENSG00000011028	chr17:60765985-60766252(+):kma_introns	Self-epitope	Intron retention	SRR925703	HCC1395	HLA-A2902	LLTAALILY	42.01	MRC2
ENSG00000011028	chr17:60765985-60766252(+):kma_introns	Self-epitope	Intron retention	SRR925703	HCC1395	HLA-A2902	SMLSHNSCY	15.39	MRC2
ENSG00000011028	chr17:60765985-60766252(+):kma_introns	Self-epitope	Intron retention	SRR925703	HCC1395	HLA-C0701	SRNASLAYV	240.04	MRC2
ENSG00000011028	chr17:60765985-60766252(+):kma_introns	Self-epitope	Intron retention	SRR925703	HCC1395	HLA-B4501	AEQSSFSPS	49.15	MRC2
ENSG00000011052	chr17;49231022;49237341;+	Self-epitope	Neoskipping	SRR925718	LY2	HLA-B4402	SEDLLKEHY	324.77	NME1-NME2
ENSG00000011052	chr17;49231022;49237341;+	Self-epitope	Neoskipping	SRR925718	LY2	HLA-C0501	YVDLKDRPF	76.37	NME1-NME2
ENSG00000011052	chr17;49233140;49238521;+	Splicing-neoepitope	Neoskipping	SRR925718	LY2	HLA-A0201	QVWEGLNVV	54.67	NME1-NME2
ENSG00000011052	chr17;49231022;49237341;+	Self-epitope	Neoskipping	SRR925718	LY2	HLA-A0201	YMHSGPVVA	55.19	NME1-NME2
ENSG00000011052	chr17;49233140;49238521;+	Self-epitope	Neoskipping	SRR925718	LY2	HLA-B4402	SEDLLKEHY	324.77	NME1-NME2
ENSG00000011052	chr17;49233140;49238521;+	Splicing-neoepitope	Neoskipping	SRR925723	MCF7	HLA-A0201	QVWEGLNVV	54.67	NME1-NME2
ENSG00000011052	chr17;49231022;49237341;+	Self-epitope	Neoskipping	SRR925718	LY2	HLA-A0201	FMQASEDLL	40.32	NME1-NME2
ENSG00000011052	chr17;49233140;49238521;+	Self-epitope	Neoskipping	SRR925718	LY2	HLA-C0501	YVDLKDRPF	76.37	NME1-NME2
ENSG00000011052	chr17;49233140;49238521;+	Self-epitope	Neoskipping	SRR925723	MCF7	HLA-B4402	SEDLLKEHY	324.77	NME1-NME2
ENSG00000011052	chr17;49233140;49238521;+	Self-epitope	Neoskipping	SRR925723	MCF7	HLA-A0201	YMHSGPVVA	55.19	NME1-NME2
ENSG00000011052	chr17;49233140;49238521;+	Self-epitope	Neoskipping	SRR925718	LY2	HLA-A0201	FMQASEDLL	40.32	NME1-NME2
ENSG00000011052	chr17;49233140;49238521;+	Self-epitope	Neoskipping	SRR925718	LY2	HLA-A0201	YMHSGPVVA	55.19	NME1-NME2
ENSG00000011052	chr17;49233140;49238521;+	Self-epitope	Neoskipping	SRR925723	MCF7	HLA-C0501	YVDLKDRPF	76.37	NME1-NME2
ENSG00000011052	chr17;49233140;49238521;+	Self-epitope	Neoskipping	SRR925723	MCF7	HLA-A0201	FMQASEDLL	40.32	NME1-NME2
ENSG00000011143	chr17;56283740;56284446;-	Self-epitope	Neoskipping	SRR925736	T47D	HLA-A3301	EAFRRARRR	43.25	MKS1
ENSG00000011143	chr17;56283740;56284446;-	Self-epitope	Neoskipping	SRR925736	T47D	HLA-A3301	ERLSRFGLR	72.01	MKS1
ENSG00000011143	chr17;56283740;56284446;-	Self-epitope	Neoskipping	SRR925736	T47D	HLA-A3301	ETTGTVTFR	10.99	MKS1
ENSG00000011143	chr17;56283740;56284446;-	Self-epitope	Neoskipping	SRR925736	T47D	HLA-B1402	TVTFRLHCL	244.83	MKS1
ENSG00000011143	chr17;56283740;56284446;-	Splicing-neoepitope	Neoskipping	SRR925736	T47D	HLA-A3301	EASALLPLR	65.33	MKS1
ENSG00000011143	chr17;56283740;56284446;-	Self-epitope	Neoskipping	SRR925736	T47D	HLA-A3301	SFKGERLSR	167.09	MKS1
ENSG00000011143	chr17;56283740;56284446;-	Self-epitope	Neoskipping	SRR925736	T47D	HLA-A3301	IHNVLEAFR	89.41	MKS1
ENSG00000011243	chr19;15508665;15510113;-	Splicing-neoepitope	Neoskipping	SRR925718	LY2	HLA-B4402	QEIAMEHFV	228.03	AKAP8L
ENSG00000011243	chr19;15508665;15510113;-	Splicing-neoepitope	Neoskipping	SRR925703	HCC1395	HLA-A2902	QFVCSLCKY	53.54	AKAP8L
ENSG00000011243	chr19;15508665;15510113;-	Splicing-neoepitope	Neoskipping	SRR925703	HCC1395	HLA-B0801	IIQKHLKTM	378.94	AKAP8L
ENSG00000011243	chr19;15508665;15510113;-	Splicing-neoepitope	Neoskipping	SRR925703	HCC1395	HLA-C0701	MDHNRNRRL	397.55	AKAP8L
ENSG00000011243	chr19;15508665;15510113;-	Splicing-neoepitope	Neoskipping	SRR925723	MCF7	HLA-C0501	TADFLQEYV	127.73	AKAP8L
ENSG00000011243	chr19;15508665;15510113;-	Self-epitope	Neoskipping	SRR925718	LY2	HLA-B4402	SDSCSCWTF	443.37	AKAP8L
ENSG00000011243	chr19;15508665;15510113;-	Splicing-neoepitope	Neoskipping	SRR925698	CAMA1	HLA-C0202	RMVERIQFV	466.2	AKAP8L
ENSG00000011243	chr19;15508665;15510113;-	Splicing-neoepitope	Neoskipping	SRR925708	HCC1806	HLA-B1503	TQEIAMEHF	195.58	AKAP8L
ENSG00000011243	chr19;15508665;15510113;-	Self-epitope	Neoskipping	SRR925708	HCC1806	HLA-B1503	CSCWTFLSL	266.27	AKAP8L
ENSG00000011243	chr19;15508665;15510113;-	Splicing-neoepitope	Neoskipping	SRR925708	HCC1806	HLA-A6801	HLKTMDHNR	90.59	AKAP8L
ENSG00000011243	chr19;15508665;15510113;-	Self-epitope	Neoskipping	SRR925723	MCF7	HLA-B4402	SDSCSCWTF	443.37	AKAP8L
ENSG00000011243	chr19;15508665;15510113;-	Self-epitope	Neoskipping	SRR925718	LY2	HLA-A0201	RMVERAPAL	60.07	AKAP8L
ENSG00000011243	chr19;15508665;15510113;-	Splicing-neoepitope	Neoskipping	SRR925704	HCC1419	HLA-C0303	AAHCAACDL	24.85	AKAP8L
ENSG00000011243	chr19;15508665;15510113;-	Self-epitope	Neoskipping	SRR925718	LY2	HLA-C0501	ASDSCSCWT	235.49	AKAP8L
ENSG00000011243	chr19;15508665;15510113;-	Splicing-neoepitope	Neoskipping	SRR925698	CAMA1	HLA-C0202	QTADFLQEY	256.3	AKAP8L
ENSG00000011243	chr19;15508665;15510113;-	Self-epitope	Neoskipping	SRR925708	HCC1806	HLA-A6801	VAQIRTSGR	297.09	AKAP8L
ENSG00000011243	chr19;15508665;15510113;-	Splicing-neoepitope	Neoskipping	SRR925708	HCC1806	HLA-A6801	FTDSPEEEK	82.29	AKAP8L
ENSG00000011243	chr19;15508665;15510113;-	Splicing-neoepitope	Neoskipping	SRR925703	HCC1395	HLA-B4501	EEEKEQEEA	347.91	AKAP8L
ENSG00000011243	chr19;15508665;15510113;-	Self-epitope	Neoskipping	SRR925705	HCC1428	HLA-C0702	MRTRWPAIL	96.02	AKAP8L
ENSG00000011243	chr19;15508665;15510113;-	Splicing-neoepitope	Neoskipping	SRR925705	HCC1428	HLA-A0201	RQIRGIPGL	258.84	AKAP8L
ENSG00000011243	chr19;15508665;15510113;-	Splicing-neoepitope	Neoskipping	SRR925718	LY2	HLA-B1801	EEGGGGAPX	452.93	AKAP8L
ENSG00000011243	chr19;15508665;15510113;-	Splicing-neoepitope	Neoskipping	SRR925708	HCC1806	HLA-B1503	MASHLDSKF	14.19	AKAP8L
ENSG00000011243	chr19;15508665;15510113;-	Splicing-neoepitope	Neoskipping	SRR925698	CAMA1	HLA-B1501	SLCKYRTFY	201.77	AKAP8L
ENSG00000011243	chr19;15508665;15510113;-	Splicing-neoepitope	Neoskipping	SRR925718	LY2	HLA-A0201	RQIRGIPGL	258.84	AKAP8L
ENSG00000011243	chr19;15508665;15510113;-	Splicing-neoepitope	Neoskipping	SRR925718	LY2	HLA-B1801	EEEEGAVPL	93.42	AKAP8L
ENSG00000011243	chr19;15508665;15510113;-	Splicing-neoepitope	Neoskipping	SRR925708	HCC1806	HLA-B1503	QSKKSSLMV	484.46	AKAP8L
ENSG00000011243	chr19;15508665;15510113;-	Splicing-neoepitope	Neoskipping	SRR925708	HCC1806	HLA-C0202	QTADFLQEY	256.3	AKAP8L
ENSG00000011243	chr19;15508665;15510113;-	Splicing-neoepitope	Neoskipping	SRR925718	LY2	HLA-C0501	TADFLQEYV	127.73	AKAP8L
ENSG00000011243	chr19;15508665;15510113;-	Splicing-neoepitope	Neoskipping	SRR925708	HCC1806	HLA-C0202	MASHLDSKF	321	AKAP8L
ENSG00000011243	chr19;15508665;15510113;-	Splicing-neoepitope	Neoskipping	SRR925698	CAMA1	HLA-B4002	MEQSKKSSL	191.97	AKAP8L
ENSG00000011243	chr19;15508665;15510113;-	Splicing-neoepitope	Neoskipping	SRR925708	HCC1806	HLA-B1503	EQSKKSSLM	200	AKAP8L
ENSG00000011243	chr19;15508665;15510113;-	Splicing-neoepitope	Neoskipping	SRR925718	LY2	HLA-B1801	YEDEMASHL	466.92	AKAP8L
ENSG00000011243	chr19;15508665;15510113;-	Self-epitope	Neoskipping	SRR925708	HCC1806	HLA-B1503	SDSCSCWTF	166.64	AKAP8L
ENSG00000011243	chr19;15508665;15510113;-	Splicing-neoepitope	Neoskipping	SRR925723	MCF7	HLA-B1801	DEMASHLDS	389.54	AKAP8L
ENSG00000011243	chr19;15508665;15510113;-	Splicing-neoepitope	Neoskipping	SRR925703	HCC1395	HLA-A2902	QTADFLQEY	24.63	AKAP8L
ENSG00000011243	chr19;15508665;15510113;-	Splicing-neoepitope	Neoskipping	SRR925708	HCC1806	HLA-B1503	KLPKQTADF	35.15	AKAP8L
ENSG00000011243	chr19;15508665;15510113;-	Splicing-neoepitope	Neoskipping	SRR925718	LY2	HLA-A0201	GISEGAEGV	388.79	AKAP8L
ENSG00000011243	chr19;15508665;15510113;-	Splicing-neoepitope	Neoskipping	SRR925708	HCC1806	HLA-B1503	AACDLFIPM	93.88	AKAP8L
ENSG00000011243	chr19;15508665;15510113;-	Splicing-neoepitope	Neoskipping	SRR925703	HCC1395	HLA-B4501	KEHFKYVGT	342.09	AKAP8L
ENSG00000011243	chr19;15508665;15510113;-	Splicing-neoepitope	Neoskipping	SRR925708	HCC1806	HLA-A6801	FVCSLCKYR	15.67	AKAP8L
ENSG00000011243	chr19;15508665;15510113;-	Splicing-neoepitope	Neoskipping	SRR925708	HCC1806	HLA-C0202	RMVERIQFV	466.2	AKAP8L
ENSG00000011243	chr19;15508665;15510113;-	Splicing-neoepitope	Neoskipping	SRR925698	CAMA1	HLA-A3201	SSLMVARSI	205.39	AKAP8L
ENSG00000011243	chr19;15508665;15510113;-	Self-epitope	Neoskipping	SRR925708	HCC1806	HLA-B1503	RMVERAPAL	18.79	AKAP8L
ENSG00000011243	chr19;15508665;15510113;-	Splicing-neoepitope	Neoskipping	SRR925704	HCC1419	HLA-A0201	RQIRGIPGL	258.84	AKAP8L
ENSG00000011243	chr19;15508665;15510113;-	Splicing-neoepitope	Neoskipping	SRR925703	HCC1395	HLA-C0602	FHKEHFKYV	120.25	AKAP8L
ENSG00000011243	chr19;15508665;15510113;-	Splicing-neoepitope	Neoskipping	SRR925736	T47D	HLA-A3301	FVCSLCKYR	32.03	AKAP8L
ENSG00000011243	chr19;15508665;15510113;-	Self-epitope	Neoskipping	SRR925723	MCF7	HLA-A0201	RMVERAPAL	60.07	AKAP8L
ENSG00000011243	chr19;15508665;15510113;-	Self-epitope	Neoskipping	SRR925698	CAMA1	HLA-A3201	SMRTRWPAI	226.21	AKAP8L
ENSG00000011243	chr19;15508665;15510113;-	Self-epitope	Neoskipping	SRR925705	HCC1428	HLA-A0201	RMVERAPAL	60.07	AKAP8L
ENSG00000011243	chr19;15508665;15510113;-	Self-epitope	Neoskipping	SRR925703	HCC1395	HLA-C0701	MRTRWPAIL	155.06	AKAP8L
ENSG00000011243	chr19;15508665;15510113;-	Splicing-neoepitope	Neoskipping	SRR925698	CAMA1	HLA-A0201	RMVERIQFV	7.89	AKAP8L
ENSG00000011243	chr19;15508665;15510113;-	Self-epitope	Neoskipping	SRR925698	CAMA1	HLA-C0303	LSLAGARPL	130.75	AKAP8L
ENSG00000011243	chr19;15508665;15510113;-	Splicing-neoepitope	Neoskipping	SRR925705	HCC1428	HLA-A0201	GISEGAEGV	388.79	AKAP8L
ENSG00000011243	chr19;15508665;15510113;-	Self-epitope	Neoskipping	SRR925698	CAMA1	HLA-C0303	LCANTGPSM	193.86	AKAP8L
ENSG00000011243	chr19;15508665;15510113;-	Splicing-neoepitope	Neoskipping	SRR925704	HCC1419	HLA-A0201	RMVERIQFV	7.89	AKAP8L
ENSG00000011243	chr19;15508665;15510113;-	Splicing-neoepitope	Neoskipping	SRR925723	MCF7	HLA-A0201	RQIRGIPGL	258.84	AKAP8L
ENSG00000011243	chr19;15508665;15510113;-	Splicing-neoepitope	Neoskipping	SRR925708	HCC1806	HLA-B1503	RQIRGIPGL	157.62	AKAP8L
ENSG00000011243	chr19;15508665;15510113;-	Splicing-neoepitope	Neoskipping	SRR925708	HCC1806	HLA-B1503	MQFGIIQKH	107.4	AKAP8L
ENSG00000011243	chr19;15508665;15510113;-	Self-epitope	Neoskipping	SRR925704	HCC1419	HLA-C0303	RMVERAPAL	57.82	AKAP8L
ENSG00000011243	chr19;15508665;15510113;-	Splicing-neoepitope	Neoskipping	SRR925705	HCC1428	HLA-A0101	QTADFLQEY	53.03	AKAP8L
ENSG00000011243	chr19;15508665;15510113;-	Splicing-neoepitope	Neoskipping	SRR925698	CAMA1	HLA-A0201	RQIRGIPGL	258.84	AKAP8L
ENSG00000011243	chr19;15508665;15510113;-	Splicing-neoepitope	Neoskipping	SRR925723	MCF7	HLA-B4402	QEIAMEHFV	228.03	AKAP8L
ENSG00000011243	chr19;15508665;15510113;-	Splicing-neoepitope	Neoskipping	SRR925708	HCC1806	HLA-B1503	RMVERIQFV	38.67	AKAP8L
ENSG00000011243	chr19;15508665;15510113;-	Splicing-neoepitope	Neoskipping	SRR925708	HCC1806	HLA-B1503	CSLCKYRTF	21.47	AKAP8L
ENSG00000011243	chr19;15508665;15510113;-	Splicing-neoepitope	Neoskipping	SRR925708	HCC1806	HLA-A6801	EMASHLDSK	91.46	AKAP8L
ENSG00000011243	chr19;15508665;15510113;-	Self-epitope	Neoskipping	SRR925704	HCC1419	HLA-C0303	RTSGRGSSL	15.46	AKAP8L
ENSG00000011243	chr19;15508665;15510113;-	Self-epitope	Neoskipping	SRR925698	CAMA1	HLA-C0303	TASSTRNTL	16.94	AKAP8L
ENSG00000011243	chr19;15508665;15510113;-	Self-epitope	Neoskipping	SRR925708	HCC1806	HLA-B1503	RTSGRGSSL	448.47	AKAP8L
ENSG00000011243	chr19;15508665;15510113;-	Splicing-neoepitope	Neoskipping	SRR925705	HCC1428	HLA-C0702	YRTFYEDEM	236.92	AKAP8L
ENSG00000011243	chr19;15508665;15510113;-	Self-epitope	Neoskipping	SRR925698	CAMA1	HLA-A3201	RMVERAPAL	235	AKAP8L
ENSG00000011243	chr19;15508665;15510113;-	Splicing-neoepitope	Neoskipping	SRR925698	CAMA1	HLA-C0303	AACDLFIPM	30.81	AKAP8L
ENSG00000011243	chr19;15508665;15510113;-	Self-epitope	Neoskipping	SRR925698	CAMA1	HLA-A0201	RMVERAPAL	60.07	AKAP8L
ENSG00000011243	chr19;15508665;15510113;-	Splicing-neoepitope	Neoskipping	SRR925736	T47D	HLA-A3301	DGLIHQIYR	184.13	AKAP8L
ENSG00000011243	chr19;15508665;15510113;-	Splicing-neoepitope	Neoskipping	SRR925698	CAMA1	HLA-B4002	KEHFKYVGT	452.23	AKAP8L
ENSG00000011243	chr19;15508665;15510113;-	Splicing-neoepitope	Neoskipping	SRR925723	MCF7	HLA-B1801	EEGGGGAPX	452.93	AKAP8L
ENSG00000011243	chr19;15508665;15510113;-	Splicing-neoepitope	Neoskipping	SRR925703	HCC1395	HLA-C0602	YRTFYEDEM	101.57	AKAP8L
ENSG00000011243	chr19;15508665;15510113;-	Self-epitope	Neoskipping	SRR925708	HCC1806	HLA-A6801	AILTASSTR	278.03	AKAP8L
ENSG00000011243	chr19;15508665;15510113;-	Splicing-neoepitope	Neoskipping	SRR925718	LY2	HLA-B4402	MEQSKKSSL	177.61	AKAP8L
ENSG00000011243	chr19;15508665;15510113;-	Splicing-neoepitope	Neoskipping	SRR925703	HCC1395	HLA-C0602	MDHNRNRRL	460.85	AKAP8L
ENSG00000011243	chr19;15508665;15510113;-	Self-epitope	Neoskipping	SRR925708	HCC1806	HLA-A6801	NTGPSMRTR	100.49	AKAP8L
ENSG00000011243	chr19;15508665;15510113;-	Self-epitope	Neoskipping	SRR925703	HCC1395	HLA-C0602	MRTRWPAIL	207.06	AKAP8L
ENSG00000011243	chr19;15508665;15510113;-	Self-epitope	Neoskipping	SRR925705	HCC1428	HLA-B0702	APALALASS	338.05	AKAP8L
ENSG00000011243	chr19;15508665;15510113;-	Splicing-neoepitope	Neoskipping	SRR925708	HCC1806	HLA-A6801	KTMDHNRNR	306.06	AKAP8L
ENSG00000011243	chr19;15508665;15510113;-	Splicing-neoepitope	Neoskipping	SRR925708	HCC1806	HLA-A6801	IAMEHFVKK	87.87	AKAP8L
ENSG00000011243	chr19;15508665;15510113;-	Self-epitope	Neoskipping	SRR925705	HCC1428	HLA-B0702	RTSGRGSSL	29.25	AKAP8L
ENSG00000011243	chr19;15508665;15510113;-	Splicing-neoepitope	Neoskipping	SRR925708	HCC1806	HLA-A2301	RYLKGENPF	20.53	AKAP8L
ENSG00000011243	chr19;15508665;15510113;-	Self-epitope	Neoskipping	SRR925704	HCC1419	HLA-C0303	LSLAGARPL	130.75	AKAP8L
ENSG00000011243	chr19;15508665;15510113;-	Splicing-neoepitope	Neoskipping	SRR925723	MCF7	HLA-C0501	YEDEMASHL	35.6	AKAP8L
ENSG00000011243	chr19;15508665;15510113;-	Splicing-neoepitope	Neoskipping	SRR925708	HCC1806	HLA-B1503	SKKSSLMVA	55.21	AKAP8L
ENSG00000011243	chr19;15508665;15510113;-	Splicing-neoepitope	Neoskipping	SRR925703	HCC1395	HLA-C0701	FHKEHFKYV	275.03	AKAP8L
ENSG00000011243	chr19;15508665;15510113;-	Splicing-neoepitope	Neoskipping	SRR925698	CAMA1	HLA-A0201	GISEGAEGV	388.79	AKAP8L
ENSG00000011243	chr19;15508665;15510113;-	Splicing-neoepitope	Neoskipping	SRR925723	MCF7	HLA-A0201	RMVERIQFV	7.89	AKAP8L
ENSG00000011243	chr19;15508665;15510113;-	Splicing-neoepitope	Neoskipping	SRR925698	CAMA1	HLA-B1501	RQIRGIPGL	148.84	AKAP8L
ENSG00000011243	chr19;15508665;15510113;-	Self-epitope	Neoskipping	SRR925704	HCC1419	HLA-C0303	TASSTRNTL	16.94	AKAP8L
ENSG00000011243	chr19;15508665;15510113;-	Splicing-neoepitope	Neoskipping	SRR925708	HCC1806	HLA-A2301	LFIPMQFGI	389.06	AKAP8L
ENSG00000011243	chr19;15508665;15510113;-	Splicing-neoepitope	Neoskipping	SRR925703	HCC1395	HLA-B4501	QEIAMEHFV	154.22	AKAP8L
ENSG00000011243	chr19;15508665;15510113;-	Splicing-neoepitope	Neoskipping	SRR925708	HCC1806	HLA-B1503	HQIYRDQDL	76.26	AKAP8L
ENSG00000011243	chr19;15508665;15510113;-	Self-epitope	Neoskipping	SRR925698	CAMA1	HLA-C0303	SASDSCSCW	44.56	AKAP8L
ENSG00000011243	chr19;15508665;15510113;-	Splicing-neoepitope	Neoskipping	SRR925703	HCC1395	HLA-A2902	KFHKEHFKY	147.72	AKAP8L
ENSG00000011243	chr19;15508665;15510113;-	Splicing-neoepitope	Neoskipping	SRR925698	CAMA1	HLA-B4002	YEDEMASHL	66.36	AKAP8L
ENSG00000011243	chr19;15508665;15510113;-	Splicing-neoepitope	Neoskipping	SRR925698	CAMA1	HLA-B4002	SEGAEGVPA	198.89	AKAP8L
ENSG00000011243	chr19;15508665;15510113;-	Self-epitope	Neoskipping	SRR925708	HCC1806	HLA-B1503	STRNTLSTX	432.86	AKAP8L
ENSG00000011243	chr19;15508665;15510113;-	Self-epitope	Neoskipping	SRR925708	HCC1806	HLA-B1503	LCANTGPSM	105.45	AKAP8L
ENSG00000011243	chr19;15508665;15510113;-	Splicing-neoepitope	Neoskipping	SRR925698	CAMA1	HLA-B4002	EEEEGAVPL	240.59	AKAP8L
ENSG00000011243	chr19;15508665;15510113;-	Self-epitope	Neoskipping	SRR925708	HCC1806	HLA-B1503	SMRTRWPAI	29.62	AKAP8L
ENSG00000011243	chr19;15508665;15510113;-	Splicing-neoepitope	Neoskipping	SRR925703	HCC1395	HLA-B4501	VEAAHCAAC	205.56	AKAP8L
ENSG00000011243	chr19;15508665;15510113;-	Splicing-neoepitope	Neoskipping	SRR925705	HCC1428	HLA-C0702	RYLKGENPF	127.81	AKAP8L
ENSG00000011243	chr19;15508665;15510113;-	Self-epitope	Neoskipping	SRR925698	CAMA1	HLA-B1501	RMVERAPAL	217.17	AKAP8L
ENSG00000011243	chr19;15508665;15510113;-	Self-epitope	Neoskipping	SRR925698	CAMA1	HLA-C0303	LASSASDSC	252.3	AKAP8L
ENSG00000011243	chr19;15508665;15510113;-	Splicing-neoepitope	Neoskipping	SRR925703	HCC1395	HLA-B0801	MEQSKKSSL	310.76	AKAP8L
ENSG00000011243	chr19;15508665;15510113;-	Splicing-neoepitope	Neoskipping	SRR925698	CAMA1	HLA-C0202	MASHLDSKF	321	AKAP8L
ENSG00000011243	chr19;15508665;15510113;-	Splicing-neoepitope	Neoskipping	SRR925708	HCC1806	HLA-A6801	KTKKTEELR	439.69	AKAP8L
ENSG00000011243	chr19;15508665;15510113;-	Splicing-neoepitope	Neoskipping	SRR925703	HCC1395	HLA-A2902	SLCKYRTFY	107.99	AKAP8L
ENSG00000011243	chr19;15508665;15510113;-	Splicing-neoepitope	Neoskipping	SRR925698	CAMA1	HLA-B4002	ADFLQEYVT	297.51	AKAP8L
ENSG00000011243	chr19;15508665;15510113;-	Splicing-neoepitope	Neoskipping	SRR925708	HCC1806	HLA-B1503	RYLKGENPF	35.53	AKAP8L
ENSG00000011243	chr19;15508665;15510113;-	Self-epitope	Neoskipping	SRR925704	HCC1419	HLA-C0303	LASSASDSC	252.3	AKAP8L
ENSG00000011243	chr19;15508665;15510113;-	Splicing-neoepitope	Neoskipping	SRR925708	HCC1806	HLA-B1503	KFHKEHFKY	350.35	AKAP8L
ENSG00000011243	chr19;15508665;15510113;-	Splicing-neoepitope	Neoskipping	SRR925723	MCF7	HLA-B1801	EEEEGAVPL	93.42	AKAP8L
ENSG00000011243	chr19;15508665;15510113;-	Self-epitope	Neoskipping	SRR925708	HCC1806	HLA-B1503	VERAPALAL	492.05	AKAP8L
ENSG00000011243	chr19;15508665;15510113;-	Splicing-neoepitope	Neoskipping	SRR925705	HCC1428	HLA-B0702	SLMVARSIL	234.83	AKAP8L
ENSG00000011243	chr19;15508665;15510113;-	Splicing-neoepitope	Neoskipping	SRR925703	HCC1395	HLA-C0701	YRTFYEDEM	226.37	AKAP8L
ENSG00000011243	chr19;15508665;15510113;-	Splicing-neoepitope	Neoskipping	SRR925698	CAMA1	HLA-B4002	QEIAMEHFV	35.51	AKAP8L
ENSG00000011243	chr19;15508665;15510113;-	Splicing-neoepitope	Neoskipping	SRR925704	HCC1419	HLA-A2402	LFIPMQFGI	437.64	AKAP8L
ENSG00000011243	chr19;15508665;15510113;-	Self-epitope	Neoskipping	SRR925736	T47D	HLA-A3301	CANTGPSMR	439.66	AKAP8L
ENSG00000011243	chr19;15508665;15510113;-	Splicing-neoepitope	Neoskipping	SRR925723	MCF7	HLA-B1801	YEDEMASHL	466.92	AKAP8L
ENSG00000011243	chr19;15508665;15510113;-	Splicing-neoepitope	Neoskipping	SRR925708	HCC1806	HLA-A6801	EIAMEHFVK	19.19	AKAP8L
ENSG00000011243	chr19;15508665;15510113;-	Splicing-neoepitope	Neoskipping	SRR925705	HCC1428	HLA-A0201	RMVERIQFV	7.89	AKAP8L
ENSG00000011243	chr19;15508665;15510113;-	Splicing-neoepitope	Neoskipping	SRR925718	LY2	HLA-A0201	RMVERIQFV	7.89	AKAP8L
ENSG00000011243	chr19;15508665;15510113;-	Splicing-neoepitope	Neoskipping	SRR925698	CAMA1	HLA-C0303	AAHCAACDL	24.85	AKAP8L
ENSG00000011243	chr19;15508665;15510113;-	Self-epitope	Neoskipping	SRR925704	HCC1419	HLA-C0303	LCANTGPSM	193.86	AKAP8L
ENSG00000011243	chr19;15508665;15510113;-	Self-epitope	Neoskipping	SRR925698	CAMA1	HLA-B4002	VERAPALAL	75.7	AKAP8L
ENSG00000011243	chr19;15508665;15510113;-	Splicing-neoepitope	Neoskipping	SRR925708	HCC1806	HLA-B1503	SLCKYRTFY	36.21	AKAP8L
ENSG00000011243	chr19;15508665;15510113;-	Self-epitope	Neoskipping	SRR925708	HCC1806	HLA-B1503	LSLAGARPL	211.39	AKAP8L
ENSG00000011243	chr19;15508665;15510113;-	Self-epitope	Neoskipping	SRR925698	CAMA1	HLA-C0303	RMVERAPAL	57.82	AKAP8L
ENSG00000011243	chr19;15508665;15510113;-	Splicing-neoepitope	Neoskipping	SRR925703	HCC1395	HLA-B0801	HNRNRRLMM	59.71	AKAP8L
ENSG00000011243	chr19;15508665;15510113;-	Splicing-neoepitope	Neoskipping	SRR925704	HCC1419	HLA-C0303	AACDLFIPM	30.81	AKAP8L
ENSG00000011243	chr19;15508665;15510113;-	Self-epitope	Neoskipping	SRR925708	HCC1806	HLA-A6801	CANTGPSMR	67.09	AKAP8L
ENSG00000011243	chr19;15508665;15510113;-	Splicing-neoepitope	Neoskipping	SRR925698	CAMA1	HLA-B1501	QTADFLQEY	372.79	AKAP8L
ENSG00000011243	chr19;15508665;15510113;-	Splicing-neoepitope	Neoskipping	SRR925703	HCC1395	HLA-B0801	SLMVARSIL	244.67	AKAP8L
ENSG00000011243	chr19;15508665;15510113;-	Self-epitope	Neoskipping	SRR925704	HCC1419	HLA-C0303	SASDSCSCW	44.56	AKAP8L
ENSG00000011243	chr19;15508665;15510113;-	Self-epitope	Neoskipping	SRR925703	HCC1395	HLA-B0801	RMVERAPAL	313.65	AKAP8L
ENSG00000011243	chr19;15508665;15510113;-	Splicing-neoepitope	Neoskipping	SRR925698	CAMA1	HLA-B4002	QEEAEGGAL	378.57	AKAP8L
ENSG00000011243	chr19;15508665;15510113;-	Self-epitope	Neoskipping	SRR925704	HCC1419	HLA-A0201	RMVERAPAL	60.07	AKAP8L
ENSG00000011243	chr19;15508665;15510113;-	Splicing-neoepitope	Neoskipping	SRR925704	HCC1419	HLA-A0201	GISEGAEGV	388.79	AKAP8L
ENSG00000011243	chr19;15508665;15510113;-	Splicing-neoepitope	Neoskipping	SRR925736	T47D	HLA-A3301	HLKTMDHNR	160.38	AKAP8L
ENSG00000011243	chr19;15508665;15510113;-	Splicing-neoepitope	Neoskipping	SRR925718	LY2	HLA-B1801	DEMASHLDS	389.54	AKAP8L
ENSG00000011243	chr19;15508665;15510113;-	Splicing-neoepitope	Neoskipping	SRR925698	CAMA1	HLA-B1501	AACDLFIPM	144.64	AKAP8L
ENSG00000011243	chr19;15508665;15510113;-	Self-epitope	Neoskipping	SRR925698	CAMA1	HLA-C0303	RTSGRGSSL	15.46	AKAP8L
ENSG00000011243	chr19;15508665;15510113;-	Splicing-neoepitope	Neoskipping	SRR925703	HCC1395	HLA-B4501	SEGAEGVPA	24.02	AKAP8L
ENSG00000011243	chr19;15508665;15510113;-	Self-epitope	Neoskipping	SRR925736	T47D	HLA-A3301	TFLSLAGAR	30.94	AKAP8L
ENSG00000011243	chr19;15508665;15510113;-	Splicing-neoepitope	Neoskipping	SRR925708	HCC1806	HLA-B1503	QTADFLQEY	187.4	AKAP8L
ENSG00000011243	chr19;15508665;15510113;-	Self-epitope	Neoskipping	SRR925703	HCC1395	HLA-B0801	SMRTRWPAI	11.77	AKAP8L
ENSG00000011243	chr19;15508665;15510113;-	Splicing-neoepitope	Neoskipping	SRR925708	HCC1806	HLA-A6801	QTADFLQEY	116.21	AKAP8L
ENSG00000011243	chr19;15508665;15510113;-	Splicing-neoepitope	Neoskipping	SRR925718	LY2	HLA-C0501	YEDEMASHL	35.6	AKAP8L
ENSG00000011243	chr19;15508665;15510113;-	Splicing-neoepitope	Neoskipping	SRR925708	HCC1806	HLA-A6801	FLQEYVTNK	427.73	AKAP8L
ENSG00000011243	chr19;15508665;15510113;-	Splicing-neoepitope	Neoskipping	SRR925705	HCC1428	HLA-B0702	LPKQTADFL	308.09	AKAP8L
ENSG00000011243	chr19;15508665;15510113;-	Splicing-neoepitope	Neoskipping	SRR925704	HCC1419	HLA-A2402	RYLKGENPF	69.1	AKAP8L
ENSG00000011243	chr19;15508665;15510113;-	Splicing-neoepitope	Neoskipping	SRR925723	MCF7	HLA-B4402	MEQSKKSSL	177.61	AKAP8L
ENSG00000011243	chr19;15508665;15510113;-	Splicing-neoepitope	Neoskipping	SRR925723	MCF7	HLA-A0201	GISEGAEGV	388.79	AKAP8L
ENSG00000011243	chr19;15508665;15510113;-	Self-epitope	Neoskipping	SRR925723	MCF7	HLA-C0501	ASDSCSCWT	235.49	AKAP8L
ENSG00000012061	chr19;45920154;45924436;-	Self-epitope	Neoskipping	SRR925697	BT549	HLA-B5601	VPWEFGDVI	194	ERCC1
ENSG00000012061	chr19;45920154;45924436;-	Self-epitope	Neoskipping	SRR925697	BT549	HLA-B5601	SPRQRGNPV	425.8	ERCC1
ENSG00000012061	chr19;45920154;45924436;-	Self-epitope	Neoskipping	SRR925697	BT549	HLA-C0701	YIHGRLQSL	93.76	ERCC1
ENSG00000012061	chr19;45920154;45924436;-	Self-epitope	Neoskipping	SRR925697	BT549	HLA-A0201	VLGQSTCAL	424.09	ERCC1
ENSG00000012061	chr19;45920154;45924436;-	Self-epitope	Neoskipping	SRR925697	BT549	HLA-B1517	YIHGRLQSL	75.56	ERCC1
ENSG00000012061	chr19;45920154;45924436;-	Self-epitope	Neoskipping	SRR925697	BT549	HLA-B1517	QSLGKNFAL	17.44	ERCC1
ENSG00000012061	chr19;45920154;45924436;-	Self-epitope	Neoskipping	SRR925697	BT549	HLA-C0303	DVKDPQQAL	279.59	ERCC1
ENSG00000012061	chr19;45920154;45924436;-	Self-epitope	Neoskipping	SRR925697	BT549	HLA-B1517	CALFLSLRY	34.24	ERCC1
ENSG00000012061	chr19;45920154;45924436;-	Self-epitope	Neoskipping	SRR925697	BT549	HLA-C0303	QSLGKNFAL	157.75	ERCC1
ENSG00000012061	chr19;45920154;45924436;-	Self-epitope	Neoskipping	SRR925697	BT549	HLA-A0201	YIHGRLQSL	149.58	ERCC1
ENSG00000012061	chr19;45920154;45924436;-	Self-epitope	Neoskipping	SRR925697	BT549	HLA-B1517	STCALFLSL	67.88	ERCC1
ENSG00000012061	chr19;45920154;45924436;-	Self-epitope	Neoskipping	SRR925697	BT549	HLA-A0201	FLSLRYHNL	36.58	ERCC1
ENSG00000012061	chr19;45920154;45924436;-	Self-epitope	Neoskipping	SRR925697	BT549	HLA-C0303	YIHGRLQSL	32.51	ERCC1
ENSG00000012061	chr19;45920154;45924436;-	Splicing-neoepitope	Neoskipping	SRR925697	BT549	HLA-C0303	RQKDPQQAL	67.47	ERCC1
ENSG00000012660	chr6;53135524;53139888;-	Self-epitope	Neoskipping	SRR925697	BT549	HLA-A0201	FQIGYMISL	5.59	ELOVL5
ENSG00000012660	chr6;53135524;53139888;-	Splicing-neoepitope	Neoskipping	SRR925697	BT549	HLA-C0303	CADNHPDQL	370.08	ELOVL5
ENSG00000012660	chr6;53135524;53139888;-	Self-epitope	Neoskipping	SRR925697	BT549	HLA-B1517	FIHVLMYSY	292.69	ELOVL5
ENSG00000012660	chr6;53135524;53139888;-	Self-epitope	Neoskipping	SRR925697	BT549	HLA-A0201	VIWPCTFPL	5.04	ELOVL5
ENSG00000012660	chr6;53135524;53139888;-	Splicing-neoepitope	Neoskipping	SRR925697	BT549	HLA-B1517	HLAVHIPSW	383.23	ELOVL5
ENSG00000012660	chr6;53135524;53139888;-	Self-epitope	Neoskipping	SRR925697	BT549	HLA-A0201	WLYFQIGYM	191.41	ELOVL5
ENSG00000012660	chr6;53135524;53139888;-	Self-epitope	Neoskipping	SRR925697	BT549	HLA-A0201	LLQFVLTII	440.78	ELOVL5
ENSG00000012660	chr6;53135524;53139888;-	Splicing-neoepitope	Neoskipping	SRR925697	BT549	HLA-B5601	FPDCSLHKL	464	ELOVL5
ENSG00000012660	chr6;53135524;53139888;-	Self-epitope	Neoskipping	SRR925697	BT549	HLA-A0201	QLLQFVLTI	75.56	ELOVL5
ENSG00000012660	chr6;53135524;53139888;-	Self-epitope	Neoskipping	SRR925697	BT549	HLA-C0701	FTNFYIQTY	363.05	ELOVL5
ENSG00000012660	chr6;53135524;53139888;-	Self-epitope	Neoskipping	SRR925697	BT549	HLA-A0101	LIALFTNFY	190.12	ELOVL5
ENSG00000012660	chr6;53135524;53139888;-	Self-epitope	Neoskipping	SRR925697	BT549	HLA-C0303	FQIGYMISL	12.42	ELOVL5
ENSG00000012660	chr6;53135524;53139888;-	Self-epitope	Neoskipping	SRR925697	BT549	HLA-B1517	YGLSSVPSM	458.07	ELOVL5
ENSG00000012660	chr6;53135524;53139888;-	Self-epitope	Neoskipping	SRR925697	BT549	HLA-C0701	RRKDHLKDH	307.96	ELOVL5
ENSG00000012660	chr6;53135524;53139888;-	Splicing-neoepitope	Neoskipping	SRR925697	BT549	HLA-A0201	WLVVFPDWI	353.35	ELOVL5
ENSG00000012660	chr6;53135524;53139888;-	Self-epitope	Neoskipping	SRR925697	BT549	HLA-B1517	PSMRPYLWW	144.47	ELOVL5
ENSG00000012660	chr6;53135524;53139888;-	Self-epitope	Neoskipping	SRR925697	BT549	HLA-A0201	YLWWKKYIT	78.61	ELOVL5
ENSG00000012660	chr6;53135524;53139888;-	Self-epitope	Neoskipping	SRR925697	BT549	HLA-C0303	YGLSSVPSM	274.77	ELOVL5
ENSG00000012660	chr6;53135524;53139888;-	Self-epitope	Neoskipping	SRR925697	BT549	HLA-B1517	SSVPSMRPY	4.68	ELOVL5
ENSG00000012660	chr6;53135524;53139888;-	Self-epitope	Neoskipping	SRR925697	BT549	HLA-B1517	ITQGQLLQF	3.86	ELOVL5
ENSG00000012660	chr6;53135524;53139888;-	Self-epitope	Neoskipping	SRR925697	BT549	HLA-A0201	VLMYSYYGL	5.52	ELOVL5
ENSG00000012660	chr6;53135524;53139888;-	Self-epitope	Neoskipping	SRR925697	BT549	HLA-A0201	TLNSFIHVL	39.86	ELOVL5
ENSG00000012660	chr6;53135524;53139888;-	Self-epitope	Neoskipping	SRR925697	BT549	HLA-B1517	YMISLIALF	72.96	ELOVL5
ENSG00000012660	chr6;53135524;53139888;-	Self-epitope	Neoskipping	SRR925697	BT549	HLA-B1517	YSYYGLSSV	3.64	ELOVL5
ENSG00000012660	chr6;53135524;53139888;-	Self-epitope	Neoskipping	SRR925697	BT549	HLA-A0201	IALFTNFYI	207.47	ELOVL5
ENSG00000012660	chr6;53135524;53139888;-	Self-epitope	Neoskipping	SRR925697	BT549	HLA-B5601	FPLGWLYFQI	128.5	ELOVL5
ENSG00000012660	chr6;53135524;53139888;-	Self-epitope	Neoskipping	SRR925697	BT549	HLA-A0101	FTNFYIQTY	20.81	ELOVL5
ENSG00000012660	chr6;53135524;53139888;-	Self-epitope	Neoskipping	SRR925697	BT549	HLA-A0201	YMISLIALF	82.22	ELOVL5
ENSG00000012660	chr6;53135524;53139888;-	Self-epitope	Neoskipping	SRR925697	BT549	HLA-B1517	FTNFYIQTY	2.75	ELOVL5
ENSG00000012660	chr6;53135524;53139888;-	Self-epitope	Neoskipping	SRR925697	BT549	HLA-A0101	CTFPLGWLY	27.21	ELOVL5
ENSG00000012660	chr6;53135524;53139888;-	Self-epitope	Neoskipping	SRR925697	BT549	HLA-C0303	YSYYGLSSV	33.63	ELOVL5
ENSG00000012660	chr6;53135524;53139888;-	Self-epitope	Neoskipping	SRR925697	BT549	HLA-C0303	WLYFQIGYM	334.48	ELOVL5
ENSG00000012660	chr6;53135524;53139888;-	Self-epitope	Neoskipping	SRR925697	BT549	HLA-A0101	NSFIHVLMY	135.42	ELOVL5
ENSG00000012660	chr6;53135524;53139888;-	Splicing-neoepitope	Neoskipping	SRR925697	BT549	HLA-B1517	LAVHIPSWL	344.35	ELOVL5
ENSG00000012660	chr6;53135524;53139888;-	Self-epitope	Neoskipping	SRR925697	BT549	HLA-B1517	CTFPLGWLY	4.59	ELOVL5
ENSG00000012660	chr6;53135524;53139888;-	Splicing-neoepitope	Neoskipping	SRR925697	BT549	HLA-C0303	LAVHIPSWL	11.92	ELOVL5
ENSG00000012660	chr6;53135524;53139888;-	Self-epitope	Neoskipping	SRR925697	BT549	HLA-B1517	HSYFGATLN	314.74	ELOVL5
ENSG00000012660	chr6;53135524;53139888;-	Self-epitope	Neoskipping	SRR925697	BT549	HLA-A0201	YSYYGLSSV	44.94	ELOVL5
ENSG00000012660	chr6;53135524;53139888;-	Self-epitope	Neoskipping	SRR925697	BT549	HLA-B1517	IALFTNFYI	31.24	ELOVL5
ENSG00000012660	chr6;53135524;53139888;-	Self-epitope	Neoskipping	SRR925697	BT549	HLA-B1517	NSFIHVLMY	15.54	ELOVL5
ENSG00000012660	chr6;53135524;53139888;-	Self-epitope	Neoskipping	SRR925697	BT549	HLA-A0201	ATLNSFIHV	115.21	ELOVL5
ENSG00000013275	chr19:40480500-40480681(+):kma_introns	Splicing-neoepitope	Intron retention	SRR925736	T47D	HLA-A3301	HFELYKQVR	274.14	PSMC4
ENSG00000013275	chr19:40480500-40480681(+):kma_introns	Self-epitope	Intron retention	SRR925736	T47D	HLA-A3301	DTLDPALLR	13.61	PSMC4
ENSG00000013275	chr19:40480500-40480681(+):kma_introns	Self-epitope	Intron retention	SRR925736	T47D	HLA-A3301	GMLAVRENR	138.48	PSMC4
ENSG00000013275	chr19:40480500-40480681(+):kma_introns	Splicing-neoepitope	Intron retention	SRR925736	T47D	HLA-A3301	LYKQVRRCR	26.91	PSMC4
ENSG00000013275	chr19:40480500-40480681(+):kma_introns	Self-epitope	Intron retention	SRR925736	T47D	HLA-A3301	EIDAIATKR	287.28	PSMC4
ENSG00000014216	chr11;64955510;64956057;+	Self-epitope	Neoskipping	SRR925718	LY2	HLA-B1801	SEWNNVDPY	50.21	CAPN1
ENSG00000014216	chr11;64955510;64956057;+	Self-epitope	Neoskipping	SRR925718	LY2	HLA-B4402	SEWNNVDPY	59.78	CAPN1
ENSG00000014216	chr11;64955510;64956057;+	Self-epitope	Neoskipping	SRR925718	LY2	HLA-A0201	KMEDGEFWM	96.42	CAPN1
ENSG00000015171	chr10;292912;294276;+	Self-epitope	Neoskipping	SRR925736	T47D	HLA-A3301	NCFYLSNAR	284.02	ZMYND11
ENSG00000015171	chr10;292912;294276;+	Self-epitope	Neoskipping	SRR925736	T47D	HLA-A3301	TYLRFIVSR	7.66	ZMYND11
ENSG00000015171	chr10;292912;294276;+	Self-epitope	Neoskipping	SRR925736	T47D	HLA-A3301	EHWHAEHKR	237.58	ZMYND11
ENSG00000015171	chr10;292912;294276;+	Self-epitope	Neoskipping	SRR925736	T47D	HLA-A3301	DNKHPMYRR	30.19	ZMYND11
ENSG00000015171	chr10;292912;294276;+	Self-epitope	Neoskipping	SRR925736	T47D	HLA-A3301	RFFGHHHQR	53.37	ZMYND11
ENSG00000015171	chr10;292912;294276;+	Self-epitope	Neoskipping	SRR925736	T47D	HLA-A3301	NIHRLHVKR	72.63	ZMYND11
ENSG00000015171	chr10;292912;294276;+	Self-epitope	Neoskipping	SRR925736	T47D	HLA-A3301	FLREGRFWK	307.33	ZMYND11
ENSG00000015171	chr10;292912;294276;+	Self-epitope	Neoskipping	SRR925736	T47D	HLA-A3301	LELHQRFLR	418.41	ZMYND11
ENSG00000015171	chr10;292912;294276;+	Self-epitope	Neoskipping	SRR925736	T47D	HLA-A3301	FIVSRMKER	364.04	ZMYND11
ENSG00000015171	chr10;292912;294276;+	Self-epitope	Neoskipping	SRR925736	T47D	HLA-A3301	FWKSKNEDR	421.37	ZMYND11
ENSG00000015532	chr17:48433318-48433485(+):kma_introns	Self-epitope	Intron retention	SRR925703	HCC1395	HLA-B4501	AESFFHTVL	43.44	XYLT2
ENSG00000015532	chr17:48433318-48433485(+):kma_introns	Splicing-neoepitope	Intron retention	SRR925703	HCC1395	HLA-B4501	REGVGWAAC	112.14	XYLT2
ENSG00000017260	chr3;130694331;130711795;+	Self-epitope	Neoskipping	SRR925706	HCC1569	HLA-A6802	IIVCGTLFV	269.82	ATP2C1
ENSG00000017260	chr3;130694331;130711795;+	Self-epitope	Neoskipping	SRR925706	HCC1569	HLA-B5801	TSSSFLEVW	5.69	ATP2C1
ENSG00000017260	chr3;130694331;130711795;+	Self-epitope	Neoskipping	SRR925706	HCC1569	HLA-A6802	ESLSILDLL	72.32	ATP2C1
ENSG00000017260	chr3;130694331;130711795;+	Self-epitope	Neoskipping	SRR925706	HCC1569	HLA-A3004	MTFTCFVFF	388.3	ATP2C1
ENSG00000017260	chr3;130694331;130711795;+	Self-epitope	Neoskipping	SRR925706	HCC1569	HLA-B5801	ISLATLMNF	33.05	ATP2C1
ENSG00000017260	chr3;130694331;130711795;+	Self-epitope	Neoskipping	SRR925706	HCC1569	HLA-C1505	KAADIGVAM	127.3	ATP2C1
ENSG00000017260	chr3;130694331;130711795;+	Self-epitope	Neoskipping	SRR925706	HCC1569	HLA-A6802	STSSSFLEV	16.41	ATP2C1
ENSG00000017260	chr3;130694331;130711795;+	Self-epitope	Neoskipping	SRR925706	HCC1569	HLA-A6802	LTFLGLVGI	30.77	ATP2C1
ENSG00000017260	chr3;130694331;130711795;+	Self-epitope	Neoskipping	SRR925706	HCC1569	HLA-A6802	IVAEIIKKV	148.99	ATP2C1
ENSG00000017260	chr3;130694331;130711795;+	Self-epitope	Neoskipping	SRR925706	HCC1569	HLA-B5801	IVCGTLFVF	329.95	ATP2C1
ENSG00000017260	chr3;130694331;130711795;+	Self-epitope	Neoskipping	SRR925706	HCC1569	HLA-C1505	TSIAALTLI	198.6	ATP2C1
ENSG00000017260	chr3;130694331;130711795;+	Self-epitope	Neoskipping	SRR925706	HCC1569	HLA-C1505	LVDDDFQTI	435.6	ATP2C1
ENSG00000017260	chr3;130694331;130711795;+	Self-epitope	Neoskipping	SRR925706	HCC1569	HLA-A6802	VTTLIASGV	39.69	ATP2C1
ENSG00000017260	chr3;130694331;130711795;+	Self-epitope	Neoskipping	SRR925706	HCC1569	HLA-A6802	TLMNFPNPL	157.37	ATP2C1
ENSG00000017260	chr3;130694331;130711795;+	Self-epitope	Neoskipping	SRR925706	HCC1569	HLA-B5801	IASGVSIKM	162.19	ATP2C1
ENSG00000017260	chr3;130694331;130711795;+	Self-epitope	Neoskipping	SRR925706	HCC1569	HLA-A3004	AIASRLGLY	176.2	ATP2C1
ENSG00000017260	chr3;130694331;130711795;+	Self-epitope	Neoskipping	SRR925706	HCC1569	HLA-B5801	TSIAALTLI	57.11	ATP2C1
ENSG00000017260	chr3;130694331;130711795;+	Self-epitope	Neoskipping	SRR925706	HCC1569	HLA-C1505	VSSTSSSFL	258.4	ATP2C1
ENSG00000017260	chr3;130694331;130711795;+	Self-epitope	Neoskipping	SRR925706	HCC1569	HLA-A6802	FTCFVFFDM	195.16	ATP2C1
ENSG00000017260	chr3;130694331;130711795;+	Self-epitope	Neoskipping	SRR925706	HCC1569	HLA-A6802	SSVCIVAEI	8.36	ATP2C1
ENSG00000017260	chr3;130694331;130711795;+	Self-epitope	Neoskipping	SRR925706	HCC1569	HLA-A6802	FCYAVLGSI	221.35	ATP2C1
ENSG00000017260	chr3;130694331;130711795;+	Self-epitope	Neoskipping	SRR925706	HCC1569	HLA-B5301	TPRDTTMTF	126.55	ATP2C1
ENSG00000017260	chr3;130694331;130711795;+	Self-epitope	Neoskipping	SRR925706	HCC1569	HLA-A6802	LTSSVCIVA	144.3	ATP2C1
ENSG00000017260	chr3;130694331;130711795;+	Self-epitope	Neoskipping	SRR925706	HCC1569	HLA-C1505	TTMTFTCFV	120.7	ATP2C1
ENSG00000017260	chr3;130694331;130711795;+	Self-epitope	Neoskipping	SRR925706	HCC1569	HLA-A6802	VVAMTGDGV	251.87	ATP2C1
ENSG00000017260	chr3;130694331;130711795;+	Self-epitope	Neoskipping	SRR925706	HCC1569	HLA-C1505	STSIAALTL	227.2	ATP2C1
ENSG00000017260	chr3;130694331;130711795;+	Self-epitope	Neoskipping	SRR925706	HCC1569	HLA-A6802	ETAVAIASR	325.03	ATP2C1
ENSG00000017260	chr3;130694331;130711795;+	Self-epitope	Neoskipping	SRR925706	HCC1569	HLA-B5801	MTFTCFVFF	93.9	ATP2C1
ENSG00000017260	chr3;130694331;130711795;+	Self-epitope	Neoskipping	SRR925706	HCC1569	HLA-A6802	TAVAIASRL	40.71	ATP2C1
ENSG00000017260	chr3;130694331;130711795;+	Self-epitope	Neoskipping	SRR925706	HCC1569	HLA-B5301	FPNPLNAMQ	144.05	ATP2C1
ENSG00000017260	chr3;130694331;130711795;+	Self-epitope	Neoskipping	SRR925706	HCC1569	HLA-B5801	SSFLEVWLW	4.16	ATP2C1
ENSG00000017260	chr3;130694331;130711795;+	Self-epitope	Neoskipping	SRR925706	HCC1569	HLA-B5301	LPLTEDVSC	432.45	ATP2C1
ENSG00000017260	chr3;130694331;130711795;+	Self-epitope	Neoskipping	SRR925706	HCC1569	HLA-B5801	LSILDLLFL	311.69	ATP2C1
ENSG00000017260	chr3;130694331;130711795;+	Self-epitope	Neoskipping	SRR925706	HCC1569	HLA-A6802	MTFTCFVFF	14.39	ATP2C1
ENSG00000017260	chr3;130694331;130711795;+	Self-epitope	Neoskipping	SRR925706	HCC1569	HLA-A3004	VAIASRLGLY	258.4	ATP2C1
ENSG00000017260	chr3;130694331;130711795;+	Self-epitope	Neoskipping	SRR925706	HCC1569	HLA-A6802	SSSFLEVWL	495.16	ATP2C1
ENSG00000017260	chr3;130694331;130711795;+	Self-epitope	Neoskipping	SRR925706	HCC1569	HLA-C1505	IIDPPRTGV	420.6	ATP2C1
ENSG00000017260	chr3;130694331;130711795;+	Self-epitope	Neoskipping	SRR925706	HCC1569	HLA-A6802	FVFFDMFNA	7.34	ATP2C1
ENSG00000017260	chr3;130694331;130711795;+	Self-epitope	Neoskipping	SRR925706	HCC1569	HLA-A6802	TTMTFTCFV	2.01	ATP2C1
ENSG00000017260	chr3;130694331;130711795;+	Self-epitope	Neoskipping	SRR925706	HCC1569	HLA-C1505	STSSSFLEV	142.3	ATP2C1
ENSG00000017260	chr3;130694331;130711795;+	Self-epitope	Neoskipping	SRR925706	HCC1569	HLA-C1505	LALASGPEL	429.6	ATP2C1
ENSG00000017260	chr3;130694331;130711795;+	Self-epitope	Neoskipping	SRR925706	HCC1569	HLA-A6802	TSIAALTLI	16.89	ATP2C1
ENSG00000017260	chr3;130694331;130711795;+	Self-epitope	Neoskipping	SRR925706	HCC1569	HLA-C1505	IASGVSIKM	464.3	ATP2C1
ENSG00000020181	chr8;37697783;37698604;+	Self-epitope	Neoskipping	SRR925706	HCC1569	HLA-C1505	IAGGIPLII	443.2	ADGRA2
ENSG00000020181	chr8;37697783;37698604;+	Self-epitope	Neoskipping	SRR925706	HCC1569	HLA-A3004	ITAAVNIHNY	132.4	ADGRA2
ENSG00000020181	chr8;37697783;37698604;+	Self-epitope	Neoskipping	SRR925706	HCC1569	HLA-A3004	HNYRDHSPY	453.4	ADGRA2
ENSG00000020181	chr8;37697783;37698604;+	Splicing-neoepitope	Neoskipping	SRR925706	HCC1569	HLA-B5801	PMLRCWLVW	358.4	ADGRA2
ENSG00000020181	chr8;37697783;37698604;+	Self-epitope	Neoskipping	SRR925706	HCC1569	HLA-B5301	TPSPMLRFY	363.23	ADGRA2
ENSG00000020181	chr8;37697783;37698604;+	Self-epitope	Neoskipping	SRR925706	HCC1569	HLA-B5301	SPMLRFYLI	346.27	ADGRA2
ENSG00000020181	chr8;37697783;37698604;+	Splicing-neoepitope	Neoskipping	SRR925706	HCC1569	HLA-B5301	TPSPMLRCW	24.9	ADGRA2
ENSG00000020181	chr8;37697783;37698604;+	Self-epitope	Neoskipping	SRR925706	HCC1569	HLA-B5801	HSPYCWLVW	304.68	ADGRA2
ENSG00000020181	chr8;37697783;37698604;+	Self-epitope	Neoskipping	SRR925706	HCC1569	HLA-A6802	IICGITAAV	59.99	ADGRA2
ENSG00000023516	chr13;42882744;42888030;+	Self-epitope	Neoskipping	SRR925697	BT549	HLA-B1517	ESNGNSSSW	35.71	AKAP11
ENSG00000023516	chr13;42882744;42888030;+	Self-epitope	Neoskipping	SRR925703	HCC1395	HLA-A2902	SLGLEGDLY	245.56	AKAP11
ENSG00000023516	chr13;42882744;42888030;+	Self-epitope	Neoskipping	SRR925697	BT549	HLA-B1517	SSSWSSLGL	3.14	AKAP11
ENSG00000023516	chr13;42882744;42888030;+	Self-epitope	Neoskipping	SRR925698	CAMA1	HLA-C0303	ESNGNSSSW	388.35	AKAP11
ENSG00000023516	chr13;42882744;42888030;+	Self-epitope	Neoskipping	SRR925698	CAMA1	HLA-B4002	YEDNLSFPT	35.56	AKAP11
ENSG00000023516	chr13;42882744;42888030;+	Self-epitope	Neoskipping	SRR925706	HCC1569	HLA-A3004	SSLGLEGDLY	329.9	AKAP11
ENSG00000023516	chr13;42882744;42888030;+	Self-epitope	Neoskipping	SRR925706	HCC1569	HLA-C1505	SSSWSSLGL	304.6	AKAP11
ENSG00000023516	chr13;42882744;42888030;+	Self-epitope	Neoskipping	SRR925704	HCC1419	HLA-C0303	ESNGNSSSW	388.35	AKAP11
ENSG00000023516	chr13;42882744;42888030;+	Self-epitope	Neoskipping	SRR925706	HCC1569	HLA-B5801	ESNGNSSSW	114.17	AKAP11
ENSG00000023516	chr13;42882744;42888030;+	Self-epitope	Neoskipping	SRR925697	BT549	HLA-C0303	ESNGNSSSW	388.35	AKAP11
ENSG00000026025	chr10;17272708;17275769;+	Self-epitope	Neoskipping	SRR925697	BT549	HLA-B1517	ESLQEEIAF	472.82	VIM
ENSG00000026025	chr10;17272708;17275769;+	Self-epitope	Neoskipping	SRR925697	BT549	HLA-A0201	SLQEEIAFL	11.39	VIM
ENSG00000026025	chr10;17272708;17275769;+	Splicing-neoepitope	Neoskipping	SRR925697	BT549	HLA-C0701	FRQEIQELQ	307.94	VIM
ENSG00000026508	chr11;35223333;35236399;+	Self-epitope	Neoskipping	SRR925697	BT549	HLA-B5601	HPMQGRTTPS	184.7	CD44
ENSG00000026508	chr11;35223333;35236399;+	Self-epitope	Neoskipping	SRR925697	BT549	HLA-C0303	QATPSSTTE	140.44	CD44
ENSG00000026508	chr11;35229752;35236399;+	Self-epitope	Neoskipping	SRR925708	HCC1806	HLA-B1503	PHTKESRTF	241.75	CD44
ENSG00000026508	chr11;35223333;35236399;+	Self-epitope	Neoskipping	SRR925697	BT549	HLA-C0303	FFNPISHPM	4.28	CD44
ENSG00000026508	chr11;35229752;35236399;+	Self-epitope	Neoskipping	SRR925708	HCC1806	HLA-B1503	KDHPTTSTL	303	CD44
ENSG00000026508	chr11;35219792;35227659;+	Self-epitope	Neoskipping	SRR925708	HCC1806	HLA-A6801	TTEETATQK	74.7	CD44
ENSG00000026508	chr11;35223333;35236399;+	Self-epitope	Neoskipping	SRR925697	BT549	HLA-C0303	ASAHTSHPM	19.13	CD44
ENSG00000026508	chr11;35229752;35236399;+	Splicing-neoepitope	Neoskipping	SRR925708	HCC1806	HLA-B1503	MTTRDQDTF	166.84	CD44
ENSG00000026508	chr11;35223333;35236399;+	Self-epitope	Neoskipping	SRR925697	BT549	HLA-B1517	ISHPMGRGH	141.65	CD44
ENSG00000026508	chr11;35223333;35236399;+	Self-epitope	Neoskipping	SRR925697	BT549	HLA-B1517	ASAHTSHPM	16.19	CD44
ENSG00000026508	chr11;35219792;35227659;+	Self-epitope	Neoskipping	SRR925708	HCC1806	HLA-B1503	KQNQDWTQW	443.12	CD44
ENSG00000026508	chr11;35229752;35236399;+	Self-epitope	Neoskipping	SRR925708	HCC1806	HLA-B1503	LLEGYTSHY	101	CD44
ENSG00000026508	chr11;35229752;35236399;+	Self-epitope	Neoskipping	SRR925708	HCC1806	HLA-B1503	RTFIPVTSA	377.17	CD44
ENSG00000026508	chr11;35229752;35236399;+	Self-epitope	Neoskipping	SRR925708	HCC1806	HLA-B1503	KESRTFIPV	387.53	CD44
ENSG00000026508	chr11;35219792;35227659;+	Splicing-neoepitope	Neoskipping	SRR925708	HCC1806	HLA-B1503	ISSTTASAH	484.9	CD44
ENSG00000026508	chr11;35223333;35236399;+	Self-epitope	Neoskipping	SRR925697	BT549	HLA-B5601	HPMGRGHQA	52	CD44
ENSG00000026508	chr11;35201953;35211382;+	Self-epitope	Neoskipping	SRR925708	HCC1806	HLA-B1503	SVTDLPNAF	406.17	CD44
ENSG00000026508	chr11;35223333;35236399;+	Self-epitope	Neoskipping	SRR925697	BT549	HLA-C0303	AAASAHTSH	376.14	CD44
ENSG00000026508	chr11;35223333;35236399;+	Self-epitope	Neoskipping	SRR925697	BT549	HLA-C0303	TANPNTGLV	253.95	CD44
ENSG00000026508	chr11;35229752;35236399;+	Self-epitope	Neoskipping	SRR925708	HCC1806	HLA-B1503	VTSAKTGSF	117.86	CD44
ENSG00000026508	chr11;35229752;35232793;+	Self-epitope	Neoskipping	SRR925706	HCC1569	HLA-A6802	LTSSNRNDV	346.44	CD44
ENSG00000026508	chr11;35229752;35232793;+	Self-epitope	Neoskipping	SRR925708	HCC1806	HLA-A6801	TSTLTSSNR	27.02	CD44
ENSG00000026508	chr11;35229752;35232793;+	Self-epitope	Neoskipping	SRR925708	HCC1806	HLA-B1503	TQQSNSQSF	3.14	CD44
ENSG00000026508	chr11;35219792;35227659;+	Self-epitope	Neoskipping	SRR925708	HCC1806	HLA-A6801	EVLLQTTTR	52.64	CD44
ENSG00000026508	chr11;35219792;35227659;+	Self-epitope	Neoskipping	SRR925708	HCC1806	HLA-A6801	SSTISTTPR	32.88	CD44
ENSG00000026508	chr11;35229752;35236399;+	Self-epitope	Neoskipping	SRR925708	HCC1806	HLA-A6801	TFIPVTSAK	45.5	CD44
ENSG00000026508	chr11;35219792;35227659;+	Self-epitope	Neoskipping	SRR925708	HCC1806	HLA-B1503	TQWNPSHSN	202.37	CD44
ENSG00000026508	chr11;35201953;35211382;+	Splicing-neoepitope	Neoskipping	SRR925708	HCC1806	HLA-A2301	TYCFNASAI	308.39	CD44
ENSG00000026508	chr11;35229752;35236399;+	Self-epitope	Neoskipping	SRR925708	HCC1806	HLA-B1503	TQQSNSQSF	3.14	CD44
ENSG00000026508	chr11;35229752;35236399;+	Self-epitope	Neoskipping	SRR925708	HCC1806	HLA-A6801	TSTLTSSNR	27.02	CD44
ENSG00000026508	chr11;35229752;35236399;+	Self-epitope	Neoskipping	SRR925708	HCC1806	HLA-A6801	YTSHYPHTK	18.28	CD44
ENSG00000026508	chr11;35211611;35223215;+	Self-epitope	Neoskipping	SRR925736	T47D	HLA-A3301	EVLLQTTTR	57.21	CD44
ENSG00000026508	chr11;35223333;35236399;+	Self-epitope	Neoskipping	SRR925697	BT549	HLA-B5601	HPTTSTLTS	437.7	CD44
ENSG00000026508	chr11;35229752;35232793;+	Self-epitope	Neoskipping	SRR925708	HCC1806	HLA-B1503	KDHPTTSTL	303	CD44
ENSG00000026508	chr11;35219792;35227659;+	Self-epitope	Neoskipping	SRR925708	HCC1806	HLA-B1503	TISTTPRAF	187.4	CD44
ENSG00000026508	chr11;35229752;35236399;+	Self-epitope	Neoskipping	SRR925708	HCC1806	HLA-B1503	SLSGDQDTF	380.99	CD44
ENSG00000026508	chr11;35201953;35211382;+	Self-epitope	Neoskipping	SRR925708	HCC1806	HLA-A6801	TIVNRDGTR	48.04	CD44
ENSG00000026508	chr11;35219792;35227659;+	Self-epitope	Neoskipping	SRR925708	HCC1806	HLA-B1503	VDRNGTTAY	124.42	CD44
ENSG00000026508	chr11;35211611;35223215;+	Self-epitope	Neoskipping	SRR925736	T47D	HLA-A3301	ETWDWFSWL	112.83	CD44
ENSG00000026508	chr11;35201953;35211382;+	Self-epitope	Neoskipping	SRR925708	HCC1806	HLA-C0202	NAFDGPITI	351.7	CD44
ENSG00000026508	chr11;35201953;35211382;+	Splicing-neoepitope	Neoskipping	SRR925708	HCC1806	HLA-A6801	FNASAIVNR	16.87	CD44
ENSG00000026508	chr11;35219792;35227659;+	Self-epitope	Neoskipping	SRR925708	HCC1806	HLA-B1503	IQATPSSTT	184.29	CD44
ENSG00000026508	chr11;35219792;35227659;+	Self-epitope	Neoskipping	SRR925708	HCC1806	HLA-A6801	TTRMTDVDR	70.18	CD44
ENSG00000026508	chr11;35219792;35227659;+	Self-epitope	Neoskipping	SRR925708	HCC1806	HLA-B1503	RQTPKEDSH	404.91	CD44
ENSG00000026508	chr11;35211611;35223215;+	Self-epitope	Neoskipping	SRR925736	T47D	HLA-B1402	DERDRHLSF	453.16	CD44
ENSG00000029153	chr12;27538492;27542112;+	Splicing-neoepitope	Neoskipping	SRR925708	HCC1806	HLA-B1503	KASLTGQSL	27.98	ARNTL2
ENSG00000029153	chr12;27538492;27542112;+	Self-epitope	Neoskipping	SRR925708	HCC1806	HLA-B1503	ILNYDQASL	412.34	ARNTL2
ENSG00000029153	chr12;27538492;27542112;+	Self-epitope	Neoskipping	SRR925708	HCC1806	HLA-B1503	LILKTAEGF	226.32	ARNTL2
ENSG00000029153	chr12;27538492;27542112;+	Self-epitope	Neoskipping	SRR925708	HCC1806	HLA-C0202	KTAEGFLFV	147.5	ARNTL2
ENSG00000029153	chr12;27538492;27542112;+	Self-epitope	Neoskipping	SRR925708	HCC1806	HLA-B1503	LKTAEGFLF	14.86	ARNTL2
ENSG00000029153	chr12;27538492;27542112;+	Self-epitope	Neoskipping	SRR925708	HCC1806	HLA-B1503	KSVSKILNY	27.7	ARNTL2
ENSG00000029153	chr12;27538492;27542112;+	Self-epitope	Neoskipping	SRR925708	HCC1806	HLA-C0202	FVSKSVSKI	174.3	ARNTL2
ENSG00000029153	chr12;27538492;27542112;+	Self-epitope	Neoskipping	SRR925708	HCC1806	HLA-A6801	FLFVVGCER	10.81	ARNTL2
ENSG00000029153	chr12;27538492;27542112;+	Self-epitope	Neoskipping	SRR925708	HCC1806	HLA-B1503	QASLTGQSL	95.22	ARNTL2
ENSG00000029153	chr12;27538492;27542112;+	Self-epitope	Neoskipping	SRR925708	HCC1806	HLA-A6801	FVVGCERGK	171.65	ARNTL2
ENSG00000031698	chr1;109779169;109779866;+	Self-epitope	Neoskipping	SRR925706	HCC1569	HLA-A6802	FSPKKVEFV	87.44	SARS1
ENSG00000031698	chr1;109779169;109779866;+	Splicing-neoepitope	Neoskipping	SRR925698	CAMA1	HLA-C0202	KMMDKVEFV	395.5	SARS1
ENSG00000031698	chr1;109779169;109779866;+	Splicing-neoepitope	Neoskipping	SRR925698	CAMA1	HLA-A0201	KMMDKVEFV	2.63	SARS1
ENSG00000031698	chr1;109779169;109779866;+	Splicing-neoepitope	Neoskipping	SRR925697	BT549	HLA-A0201	KMMDKVEFV	2.63	SARS1
ENSG00000031698	chr1;109779169;109779866;+	Splicing-neoepitope	Neoskipping	SRR925723	MCF7	HLA-A0201	KMMDKVEFV	2.63	SARS1
ENSG00000031698	chr1;109779169;109779866;+	Self-epitope	Neoskipping	SRR925698	CAMA1	HLA-B1501	TQNKLEASL	343.18	SARS1
ENSG00000031698	chr1;109779169;109779866;+	Self-epitope	Neoskipping	SRR925703	HCC1395	HLA-B0801	MMDKRKNNL	138.14	SARS1
ENSG00000033011	chr16:5128839-5129104(+):kma_introns	Self-epitope	Intron retention	SRR925718	LY2	HLA-B4402	EELAAQLQM	107.84	ALG1
ENSG00000033011	chr16:5128839-5129104(+):kma_introns	Self-epitope	Intron retention	SRR925704	HCC1419	HLA-C0303	WLEAEDYPL	443.69	ALG1
ENSG00000033011	chr16:5128839-5129104(+):kma_introns	Splicing-neoepitope	Intron retention	SRR925704	HCC1419	HLA-A0201	CMLPPCHGL	141.64	ALG1
ENSG00000033011	chr16:5128839-5129104(+):kma_introns	Self-epitope	Intron retention	SRR925704	HCC1419	HLA-C0303	LVFEDSEEL	45.57	ALG1
ENSG00000033011	chr16:5128839-5129104(+):kma_introns	Self-epitope	Intron retention	SRR925718	LY2	HLA-A0201	LVFEDSEEL	143.62	ALG1
ENSG00000033011	chr16:5128839-5129104(+):kma_introns	Self-epitope	Intron retention	SRR925718	LY2	HLA-A0201	DMFGCCLPV	76.4	ALG1
ENSG00000033011	chr16:5128839-5129104(+):kma_introns	Splicing-neoepitope	Intron retention	SRR925718	LY2	HLA-C0501	WCDGHLANL	476.14	ALG1
ENSG00000033011	chr16:5128839-5129104(+):kma_introns	Self-epitope	Intron retention	SRR925704	HCC1419	HLA-A0201	DMFGCCLPV	76.4	ALG1
ENSG00000033011	chr16:5128839-5129104(+):kma_introns	Self-epitope	Intron retention	SRR925718	LY2	HLA-A0201	WVQTVLPLV	64.9	ALG1
ENSG00000033011	chr16:5128839-5129104(+):kma_introns	Self-epitope	Intron retention	SRR925718	LY2	HLA-B1801	DESWVQTVL	12.22	ALG1
ENSG00000033011	chr16:5128839-5129104(+):kma_introns	Self-epitope	Intron retention	SRR925718	LY2	HLA-A0201	LLGSADLGV	84.47	ALG1
ENSG00000033011	chr16:5128839-5129104(+):kma_introns	Self-epitope	Intron retention	SRR925704	HCC1419	HLA-A0201	LVFEDSEEL	143.62	ALG1
ENSG00000033011	chr16:5128839-5129104(+):kma_introns	Self-epitope	Intron retention	SRR925718	LY2	HLA-A0201	WLEAEDYPL	60.52	ALG1
ENSG00000033011	chr16:5128839-5129104(+):kma_introns	Self-epitope	Intron retention	SRR925704	HCC1419	HLA-C0303	EAEDYPLLL	189.8	ALG1
ENSG00000033011	chr16:5128839-5129104(+):kma_introns	Self-epitope	Intron retention	SRR925704	HCC1419	HLA-A0201	WVQTVLPLV	64.9	ALG1
ENSG00000033011	chr16:5128839-5129104(+):kma_introns	Self-epitope	Intron retention	SRR925718	LY2	HLA-B1801	EELAAQLQM	212.6	ALG1
ENSG00000033011	chr16:5128839-5129104(+):kma_introns	Self-epitope	Intron retention	SRR925704	HCC1419	HLA-A0201	LLGSADLGV	84.47	ALG1
ENSG00000033011	chr16:5128839-5129104(+):kma_introns	Self-epitope	Intron retention	SRR925704	HCC1419	HLA-A0201	WLEAEDYPL	60.52	ALG1
ENSG00000033011	chr16:5128839-5129104(+):kma_introns	Self-epitope	Intron retention	SRR925718	LY2	HLA-C0501	SADLGVCLH	177.45	ALG1
ENSG00000033011	chr16:5128839-5129104(+):kma_introns	Self-epitope	Intron retention	SRR925704	HCC1419	HLA-C0303	AALEKFEQL	40.18	ALG1
ENSG00000033011	chr16:5128839-5129104(+):kma_introns	Self-epitope	Intron retention	SRR925718	LY2	HLA-C0501	VVDMFGCCL	25.71	ALG1
ENSG00000033011	chr16:5128839-5129104(+):kma_introns	Splicing-neoepitope	Intron retention	SRR925718	LY2	HLA-A0201	CMLPPCHGL	141.64	ALG1
ENSG00000033178	chr4;68488642;68489844;-	Self-epitope	Neoskipping	SRR925706	HCC1569	HLA-A6802	TLLDFINAV	447.32	UBA6
ENSG00000033178	chr4;68488642;68489844;-	Self-epitope	Neoskipping	SRR925706	HCC1569	HLA-C1505	FTIWDRWTV	296.1	UBA6
ENSG00000033178	chr4;68488642;68489844;-	Self-epitope	Neoskipping	SRR925706	HCC1569	HLA-A6802	EDFTLLDFI	148.16	UBA6
ENSG00000033178	chr4;68488642;68489844;-	Self-epitope	Neoskipping	SRR925706	HCC1569	HLA-A3004	VVQGVKMLY	308.6	UBA6
ENSG00000033178	chr4;68488642;68489844;-	Self-epitope	Neoskipping	SRR925706	HCC1569	HLA-A6802	FTLLDFINA	499.55	UBA6
ENSG00000033178	chr4;68488642;68489844;-	Self-epitope	Neoskipping	SRR925706	HCC1569	HLA-A6802	FTIWDRWTV	4.6	UBA6
ENSG00000033178	chr4;68488642;68489844;-	Splicing-neoepitope	Neoskipping	SRR925706	HCC1569	HLA-A3004	RSMELSQQWWY	461.3	UBA6
ENSG00000033178	chr4;68488642;68489844;-	Splicing-neoepitope	Neoskipping	SRR925706	HCC1569	HLA-B5801	RSMELSQQW	2.14	UBA6
ENSG00000033178	chr4;68488642;68489844;-	Self-epitope	Neoskipping	SRR925706	HCC1569	HLA-A3004	MVVQGVKMLY	220.7	UBA6
ENSG00000033178	chr4;68488642;68489844;-	Self-epitope	Neoskipping	SRR925706	HCC1569	HLA-B5801	ISFTIWDRW	4.22	UBA6
ENSG00000033178	chr4;68488642;68489844;-	Self-epitope	Neoskipping	SRR925706	HCC1569	HLA-C1505	YGIEPTMVV	197.4	UBA6
ENSG00000033178	chr4;68488642;68489844;-	Self-epitope	Neoskipping	SRR925706	HCC1569	HLA-B5801	RNGISFTIW	325.14	UBA6
ENSG00000033178	chr4;68488642;68489844;-	Self-epitope	Neoskipping	SRR925706	HCC1569	HLA-A6802	YGIEPTMVV	134.42	UBA6
ENSG00000033178	chr4;68488642;68489844;-	Self-epitope	Neoskipping	SRR925706	HCC1569	HLA-A6802	EPTMVVQGV	240.93	UBA6
ENSG00000037042	chr17:40817805-40818144(+):kma_introns	Splicing-neoepitope	Intron retention	SRR925697	BT549	HLA-B5601	FPTAPGAA	430.1	TUBG2
ENSG00000037042	chr17:40817805-40818144(+):kma_introns	Splicing-neoepitope	Intron retention	SRR925697	BT549	HLA-B1517	RAGDFLADF	397.73	TUBG2
ENSG00000037042	chr17:40817805-40818144(+):kma_introns	Self-epitope	Intron retention	SRR925697	BT549	HLA-C0701	VRKTTVLDV	373.71	TUBG2
ENSG00000037042	chr17:40817805-40818144(+):kma_introns	Splicing-neoepitope	Intron retention	SRR925697	BT549	HLA-C0303	FLSTLPLPL	187.7	TUBG2
ENSG00000037042	chr17:40817805-40818144(+):kma_introns	Self-epitope	Intron retention	SRR925697	BT549	HLA-B1517	VALSRKSPY	57.44	TUBG2
ENSG00000037042	chr17:40817805-40818144(+):kma_introns	Splicing-neoepitope	Intron retention	SRR925697	BT549	HLA-C0303	FLADFLSTL	25.21	TUBG2
ENSG00000037042	chr17:40817805-40818144(+):kma_introns	Splicing-neoepitope	Intron retention	SRR925697	BT549	HLA-B5601	FPTAPGAAL	70.5	TUBG2
ENSG00000037042	chr17:40817805-40818144(+):kma_introns	Splicing-neoepitope	Intron retention	SRR925697	BT549	HLA-B5601	CPSLSLFPTA	95.7	TUBG2
ENSG00000037042	chr17:40817805-40818144(+):kma_introns	Self-epitope	Intron retention	SRR925697	BT549	HLA-A0201	LLQPKNVMV	63.57	TUBG2
ENSG00000037042	chr17:40817805-40818144(+):kma_introns	Self-epitope	Intron retention	SRR925697	BT549	HLA-B5601	WGPASIQVAL	355.6	TUBG2
ENSG00000037042	chr17:40817805-40818144(+):kma_introns	Self-epitope	Intron retention	SRR925697	BT549	HLA-C0303	MANHTSISS	464.72	TUBG2
ENSG00000037042	chr17:40817805-40818144(+):kma_introns	Self-epitope	Intron retention	SRR925697	BT549	HLA-A0201	ALSRKSPYL	52.61	TUBG2
ENSG00000037042	chr17:40817805-40818144(+):kma_introns	Splicing-neoepitope	Intron retention	SRR925697	BT549	HLA-B5601	CPSLSLFPT	89.4	TUBG2
ENSG00000037042	chr17:40817805-40818144(+):kma_introns	Self-epitope	Intron retention	SRR925697	BT549	HLA-A0201	LMMANHTSI	35.19	TUBG2
ENSG00000037042	chr17:40817805-40818144(+):kma_introns	Splicing-neoepitope	Intron retention	SRR925697	BT549	HLA-C0303	LCRPQGTAL	63.96	TUBG2
ENSG00000037042	chr17:40817805-40818144(+):kma_introns	Self-epitope	Intron retention	SRR925697	BT549	HLA-B1517	PSAHRVSGL	429.84	TUBG2
ENSG00000037042	chr17:40817805-40818144(+):kma_introns	Self-epitope	Intron retention	SRR925697	BT549	HLA-C0303	VASVRKTTV	397.67	TUBG2
ENSG00000037042	chr17:40817805-40818144(+):kma_introns	Self-epitope	Intron retention	SRR925697	BT549	HLA-B1517	ATQPDYISW	22.92	TUBG2
ENSG00000037042	chr17:40817805-40818144(+):kma_introns	Splicing-neoepitope	Intron retention	SRR925697	BT549	HLA-A0201	SLFPTAPGA	29.17	TUBG2
ENSG00000037042	chr17:40817805-40818144(+):kma_introns	Self-epitope	Intron retention	SRR925697	BT549	HLA-A0201	ILNIIQGEV	198.2	TUBG2
ENSG00000037042	chr17:40817805-40818144(+):kma_introns	Splicing-neoepitope	Intron retention	SRR925697	BT549	HLA-C0303	RPRPPDQPL	132.75	TUBG2
ENSG00000037042	chr17:40817805-40818144(+):kma_introns	Splicing-neoepitope	Intron retention	SRR925697	BT549	HLA-B5601	FPTAPGAALC	349.6	TUBG2
ENSG00000037042	chr17:40817805-40818144(+):kma_introns	Self-epitope	Intron retention	SRR925697	BT549	HLA-C0303	HAATQPDYI	368.16	TUBG2
ENSG00000037042	chr17:40817805-40818144(+):kma_introns	Splicing-neoepitope	Intron retention	SRR925697	BT549	HLA-B1517	QSVRAAFSV	82.91	TUBG2
ENSG00000037042	chr17:40817805-40818144(+):kma_introns	Self-epitope	Intron retention	SRR925697	BT549	HLA-C0303	SAHRVSGLM	323.09	TUBG2
ENSG00000037042	chr17:40817805-40818144(+):kma_introns	Splicing-neoepitope	Intron retention	SRR925697	BT549	HLA-A0201	FLADFLSTL	2.57	TUBG2
ENSG00000037042	chr17:40817805-40818144(+):kma_introns	Self-epitope	Intron retention	SRR925697	BT549	HLA-A0201	FIPWGPASI	84.28	TUBG2
ENSG00000037042	chr17:40817805-40818144(+):kma_introns	Self-epitope	Intron retention	SRR925697	BT549	HLA-B1517	ASVRKTTVL	46.8	TUBG2
ENSG00000037042	chr17:40817805-40818144(+):kma_introns	Self-epitope	Intron retention	SRR925697	BT549	HLA-B1517	HCYIAILNI	277.86	TUBG2
ENSG00000037042	chr17:40817805-40818144(+):kma_introns	Self-epitope	Intron retention	SRR925697	BT549	HLA-B5601	IPWGPASIQV	325.7	TUBG2
ENSG00000037042	chr17:40817805-40818144(+):kma_introns	Self-epitope	Intron retention	SRR925697	BT549	HLA-C0303	VALSRKSPY	213.65	TUBG2
ENSG00000037042	chr17:40817805-40818144(+):kma_introns	Self-epitope	Intron retention	SRR925697	BT549	HLA-C0303	ALSRKSPYL	262.31	TUBG2
ENSG00000037042	chr17:40817805-40818144(+):kma_introns	Splicing-neoepitope	Intron retention	SRR925697	BT549	HLA-C0303	PAEDPGTEV	63.63	TUBG2
ENSG00000037042	chr17:40817805-40818144(+):kma_introns	Splicing-neoepitope	Intron retention	SRR925697	BT549	HLA-A0201	FLSTLPLPL	4.94	TUBG2
ENSG00000037042	chr17:40817805-40818144(+):kma_introns	Self-epitope	Intron retention	SRR925697	BT549	HLA-A0201	KLANFIPWG	208.04	TUBG2
ENSG00000037042	chr17:40817805-40818144(+):kma_introns	Self-epitope	Intron retention	SRR925697	BT549	HLA-B1517	RSREVVQEL	3.8	TUBG2
ENSG00000037042	chr17:40817805-40818144(+):kma_introns	Self-epitope	Intron retention	SRR925697	BT549	HLA-C0303	ASVRKTTVL	177.25	TUBG2
ENSG00000037042	chr17:40817805-40818144(+):kma_introns	Splicing-neoepitope	Intron retention	SRR925697	BT549	HLA-C0303	FPTAPGAAL	3.14	TUBG2
ENSG00000037042	chr17:40817805-40818144(+):kma_introns	Splicing-neoepitope	Intron retention	SRR925697	BT549	HLA-B5601	LPLPLASA	303.3	TUBG2
ENSG00000039523	chr16:67578294-67578637(+):kma_introns	Self-epitope	Intron retention	SRR925736	T47D	HLA-A3301	TFWDQCTER	12.4	RIPOR1
ENSG00000039523	chr16:67578294-67578637(+):kma_introns	Self-epitope	Intron retention	SRR925736	T47D	HLA-A3301	TFCNQYGAR	48.69	RIPOR1
ENSG00000039523	chr16:67578294-67578637(+):kma_introns	Self-epitope	Intron retention	SRR925736	T47D	HLA-A3301	EVVQFSASR	40.5	RIPOR1
ENSG00000039523	chr16:67578294-67578637(+):kma_introns	Self-epitope	Intron retention	SRR925736	T47D	HLA-A3301	EAVCEFSRR	123.28	RIPOR1
ENSG00000039523	chr16:67578294-67578637(+):kma_introns	Self-epitope	Intron retention	SRR925736	T47D	HLA-A3301	SLSLGPTFR	132.85	RIPOR1
ENSG00000039523	chr16:67578294-67578637(+):kma_introns	Self-epitope	Intron retention	SRR925736	T47D	HLA-A3301	QYGARLSLR	20.86	RIPOR1
ENSG00000039523	chr16:67578294-67578637(+):kma_introns	Self-epitope	Intron retention	SRR925736	T47D	HLA-A3301	QAVVLKALR	208.91	RIPOR1
ENSG00000039523	chr16:67578294-67578637(+):kma_introns	Self-epitope	Intron retention	SRR925736	T47D	HLA-A3301	DALGQKLPR	65.85	RIPOR1
ENSG00000039523	chr16:67578294-67578637(+):kma_introns	Self-epitope	Intron retention	SRR925736	T47D	HLA-B1402	LRRDGLRAL	450.69	RIPOR1
ENSG00000041982	chr9;117804619;117819432;-	Self-epitope	Neoskipping	SRR925697	BT549	HLA-B1517	VTVVDSGKL	48.08	TNC
ENSG00000041982	chr9;117804619;117819432;-	Self-epitope	Neoskipping	SRR925697	BT549	HLA-B1517	ATEYEIELY	111.23	TNC
ENSG00000041982	chr9;117804619;117819432;-	Self-epitope	Neoskipping	SRR925697	BT549	HLA-C0303	TATTEALPL	24.57	TNC
ENSG00000041982	chr9;117804619;117819432;-	Self-epitope	Neoskipping	SRR925697	BT549	HLA-A0201	LLDPQEFTL	22.66	TNC
ENSG00000041982	chr9;117804619;117819432;-	Self-epitope	Neoskipping	SRR925697	BT549	HLA-C0303	EATEYEIEL	23.62	TNC
ENSG00000041982	chr9;117804619;117819432;-	Self-epitope	Neoskipping	SRR925697	BT549	HLA-A0201	ATTEALPLL	288.59	TNC
ENSG00000041982	chr9;117804619;117819432;-	Splicing-neoepitope	Neoskipping	SRR925697	BT549	HLA-C0303	ISATATTAM	273.71	TNC
ENSG00000041982	chr9;117804619;117819432;-	Self-epitope	Neoskipping	SRR925697	BT549	HLA-A0101	VSDATPDGF	357.65	TNC
ENSG00000041982	chr9;117804619;117819432;-	Self-epitope	Neoskipping	SRR925697	BT549	HLA-B5601	EPLEITLLA	153.1	TNC
ENSG00000041982	chr9;117804619;117819432;-	Self-epitope	Neoskipping	SRR925697	BT549	HLA-C0303	DATPDGFRL	71.45	TNC
ENSG00000041982	chr9;117804619;117819432;-	Self-epitope	Neoskipping	SRR925697	BT549	HLA-A0101	ISDINPYGF	459.18	TNC
ENSG00000041982	chr9;117804619;117819432;-	Self-epitope	Neoskipping	SRR925697	BT549	HLA-B5601	SEPLEITLLA	371.5	TNC
ENSG00000041982	chr9;117804619;117819432;-	Self-epitope	Neoskipping	SRR925697	BT549	HLA-B1517	ISDINPYGF	26.61	TNC
ENSG00000041982	chr9;117804619;117819432;-	Self-epitope	Neoskipping	SRR925697	BT549	HLA-A0201	KLLDPQEFT	334.07	TNC
ENSG00000041982	chr9;117804619;117819432;-	Self-epitope	Neoskipping	SRR925697	BT549	HLA-C0701	LAPERTRDI	361.8	TNC
ENSG00000041982	chr9;117804619;117819432;-	Self-epitope	Neoskipping	SRR925697	BT549	HLA-B5601	LPLLENLTI	469.9	TNC
ENSG00000041982	chr9;117804619;117819432;-	Self-epitope	Neoskipping	SRR925697	BT549	HLA-A0201	LITGIGYEV	90.04	TNC
ENSG00000041982	chr9;117804619;117819432;-	Self-epitope	Neoskipping	SRR925697	BT549	HLA-B1517	ATTEALPLL	7.99	TNC
ENSG00000041982	chr9;117804619;117819432;-	Self-epitope	Neoskipping	SRR925697	BT549	HLA-B1517	LTISDINPY	13.67	TNC
ENSG00000041982	chr9;117804619;117819432;-	Self-epitope	Neoskipping	SRR925697	BT549	HLA-B1517	VSAIATTAM	17.94	TNC
ENSG00000041982	chr9;117804619;117819432;-	Self-epitope	Neoskipping	SRR925697	BT549	HLA-B1517	RGLITGIGY	24.96	TNC
ENSG00000041982	chr9;117804619;117819432;-	Splicing-neoepitope	Neoskipping	SRR925697	BT549	HLA-B1517	ISATATTAM	25.91	TNC
ENSG00000041982	chr9;117804619;117819432;-	Self-epitope	Neoskipping	SRR925697	BT549	HLA-C0701	FRLSWTADE	404.28	TNC
ENSG00000041982	chr9;117804619;117819432;-	Self-epitope	Neoskipping	SRR925697	BT549	HLA-C0303	TVVDSGKLL	243.49	TNC
ENSG00000041982	chr9;117804619;117819432;-	Self-epitope	Neoskipping	SRR925697	BT549	HLA-C0303	VSAIATTAM	256.81	TNC
ENSG00000041982	chr9;117804619;117819432;-	Self-epitope	Neoskipping	SRR925697	BT549	HLA-A0101	ATEYEIELY	15.16	TNC
ENSG00000041982	chr9;117804619;117819432;-	Self-epitope	Neoskipping	SRR925697	BT549	HLA-A0201	IVTEAEPEV	267.2	TNC
ENSG00000041982	chr9;117804619;117819432;-	Self-epitope	Neoskipping	SRR925697	BT549	HLA-C0303	SATATTEAL	15.03	TNC
ENSG00000043355	chr13:100637323-100637616(+):kma_introns	Splicing-neoepitope	Intron retention	SRR925697	BT549	HLA-B5601	LTPSPLWSPL	250.4	ZIC2
ENSG00000043355	chr13:100637323-100637616(+):kma_introns	Splicing-neoepitope	Intron retention	SRR925697	BT549	HLA-C0303	AALTPSPLW	181.34	ZIC2
ENSG00000043355	chr13:100637323-100637616(+):kma_introns	Splicing-neoepitope	Intron retention	SRR925697	BT549	HLA-B5601	LPQGPGPTA	85.5	ZIC2
ENSG00000043355	chr13:100637323-100637616(+):kma_introns	Splicing-neoepitope	Intron retention	SRR925697	BT549	HLA-C0303	AAALTPSPL	11.03	ZIC2
ENSG00000043355	chr13:100637323-100637616(+):kma_introns	Splicing-neoepitope	Intron retention	SRR925697	BT549	HLA-B5601	LPQGPGPTAA	188.2	ZIC2
ENSG00000043355	chr13:100637323-100637616(+):kma_introns	Splicing-neoepitope	Intron retention	SRR925697	BT549	HLA-B5601	TPSPLWSPL	205.2	ZIC2
ENSG00000043355	chr13:100637323-100637616(+):kma_introns	Splicing-neoepitope	Intron retention	SRR925697	BT549	HLA-B1517	WSPLPAFVL	458.29	ZIC2
ENSG00000043355	chr13:100637323-100637616(+):kma_introns	Splicing-neoepitope	Intron retention	SRR925697	BT549	HLA-B5601	SPLWSPLPA	45.2	ZIC2
ENSG00000043355	chr13:100637323-100637616(+):kma_introns	Splicing-neoepitope	Intron retention	SRR925697	BT549	HLA-B1517	AALTPSPLW	7.06	ZIC2
ENSG00000043355	chr13:100637323-100637616(+):kma_introns	Splicing-neoepitope	Intron retention	SRR925697	BT549	HLA-B1517	AAALTPSPL	348.89	ZIC2
ENSG00000044090	chr6;43008812;43010812;-	Self-epitope	Neoskipping	SRR925706	HCC1569	HLA-A6802	SSWRDDDFV	333	CUL7
ENSG00000044090	chr6;43008812;43010812;-	Self-epitope	Neoskipping	SRR925706	HCC1569	HLA-B5801	VNNFLTSSW	271.93	CUL7
ENSG00000044090	chr6;43008812;43010812;-	Self-epitope	Neoskipping	SRR925706	HCC1569	HLA-B5801	KAAHVSEQF	4.82	CUL7
ENSG00000044446	chrX;18915450;18918788;-	Self-epitope	Neoskipping	SRR925718	LY2	HLA-B1801	DEQFFSVGQ	136.04	PHKA2
ENSG00000044446	chrX;18966943;18970612;-	Splicing-neoepitope	Neoskipping	SRR925706	HCC1569	HLA-B5301	WPSYRILSF	81.25	PHKA2
ENSG00000044446	chrX;18966943;18970612;-	Self-epitope	Neoskipping	SRR925706	HCC1569	HLA-C1505	LSDTEMTSI	364.4	PHKA2
ENSG00000044446	chrX;18966943;18970612;-	Self-epitope	Neoskipping	SRR925706	HCC1569	HLA-A3004	SGAYGTMTY	352.4	PHKA2
ENSG00000044446	chrX;18966943;18970612;-	Self-epitope	Neoskipping	SRR925706	HCC1569	HLA-C1505	KTNQGIPEL	110.2	PHKA2
ENSG00000044446	chrX;18966943;18970612;-	Self-epitope	Neoskipping	SRR925706	HCC1569	HLA-A6802	FAVEDVNLV	19.14	PHKA2
ENSG00000044446	chrX;18966943;18970612;-	Self-epitope	Neoskipping	SRR925706	HCC1569	HLA-A6802	FSADEQFFS	318.65	PHKA2
ENSG00000044446	chrX;18966943;18970612;-	Self-epitope	Neoskipping	SRR925706	HCC1569	HLA-A6802	TTSFYTYLT	12.61	PHKA2
ENSG00000044446	chrX;18966943;18970612;-	Self-epitope	Neoskipping	SRR925706	HCC1569	HLA-A6802	EASESLMNL	31.1	PHKA2
ENSG00000044446	chrX;18966943;18970612;-	Self-epitope	Neoskipping	SRR925706	HCC1569	HLA-A6802	MAKAALEAI	90.34	PHKA2
ENSG00000044446	chrX;18966943;18970612;-	Self-epitope	Neoskipping	SRR925706	HCC1569	HLA-C1505	LVDSPQPLL	102.9	PHKA2
ENSG00000044446	chrX;18966943;18970612;-	Self-epitope	Neoskipping	SRR925706	HCC1569	HLA-A6802	WPVFWTYFI	62.17	PHKA2
ENSG00000044446	chrX;18966943;18970612;-	Self-epitope	Neoskipping	SRR925706	HCC1569	HLA-A6802	FIQNLVFYI	128.34	PHKA2
ENSG00000044446	chrX;18966943;18970612;-	Self-epitope	Neoskipping	SRR925706	HCC1569	HLA-A6802	STSSPTISI	7.35	PHKA2
ENSG00000044446	chrX;18966943;18970612;-	Self-epitope	Neoskipping	SRR925706	HCC1569	HLA-A3004	QFTDQHHFY	357.4	PHKA2
ENSG00000044446	chrX;18966943;18970612;-	Self-epitope	Neoskipping	SRR925706	HCC1569	HLA-A6802	EASGQDISI	107.2	PHKA2
ENSG00000044446	chrX;18966943;18970612;-	Self-epitope	Neoskipping	SRR925706	HCC1569	HLA-C1505	FTDQHHFYL	9.3	PHKA2
ENSG00000044446	chrX;18966943;18970612;-	Self-epitope	Neoskipping	SRR925706	HCC1569	HLA-A3004	TTSFYTYLTF	479.5	PHKA2
ENSG00000044446	chrX;18966943;18970612;-	Self-epitope	Neoskipping	SRR925706	HCC1569	HLA-C1505	QVDATSLFL	175	PHKA2
ENSG00000044446	chrX;18966943;18970612;-	Self-epitope	Neoskipping	SRR925706	HCC1569	HLA-A6802	LAAGEIDPL	319.2	PHKA2
ENSG00000044446	chrX;18966943;18970612;-	Self-epitope	Neoskipping	SRR925706	HCC1569	HLA-A6802	IVVYLAMYV	11.59	PHKA2
ENSG00000044446	chrX;18959792;18963196;-	Self-epitope	Neoskipping	SRR925736	T47D	HLA-A3301	DLFGAHGGR	92.17	PHKA2
ENSG00000044446	chrX;18966943;18970612;-	Self-epitope	Neoskipping	SRR925706	HCC1569	HLA-A3004	AINRVPVGFY	385.4	PHKA2
ENSG00000044446	chrX;18966943;18970612;-	Self-epitope	Neoskipping	SRR925706	HCC1569	HLA-C1505	GSDIHSAVL	210.1	PHKA2
ENSG00000044446	chrX;18966943;18970612;-	Self-epitope	Neoskipping	SRR925706	HCC1569	HLA-C1505	SADEQFFSV	202.5	PHKA2
ENSG00000044446	chrX;18966943;18970612;-	Self-epitope	Neoskipping	SRR925706	HCC1569	HLA-A6802	FTLDEVAFI	21.45	PHKA2
ENSG00000044446	chrX;18966943;18970612;-	Self-epitope	Neoskipping	SRR925706	HCC1569	HLA-A6802	QSLYILSSL	494.79	PHKA2
ENSG00000044446	chrX;18966943;18970612;-	Self-epitope	Neoskipping	SRR925706	HCC1569	HLA-B5801	HSSTSSPTI	57.92	PHKA2
ENSG00000044446	chrX;18966943;18970612;-	Self-epitope	Neoskipping	SRR925706	HCC1569	HLA-B5801	LTTSFYTYL	212.59	PHKA2
ENSG00000044446	chrX;18966943;18970612;-	Self-epitope	Neoskipping	SRR925706	HCC1569	HLA-B5801	LSIISFPAF	129.31	PHKA2
ENSG00000044446	chrX;18966943;18970612;-	Self-epitope	Neoskipping	SRR925706	HCC1569	HLA-A6802	EVPFVPMTL	12.33	PHKA2
ENSG00000044446	chrX;18966943;18970612;-	Splicing-neoepitope	Neoskipping	SRR925706	HCC1569	HLA-A3004	RWPSYRILSF	414.9	PHKA2
ENSG00000044446	chrX;18966943;18970612;-	Self-epitope	Neoskipping	SRR925706	HCC1569	HLA-A6802	HSTRDILSV	498.58	PHKA2
ENSG00000044446	chrX;18966943;18970612;-	Self-epitope	Neoskipping	SRR925706	HCC1569	HLA-A6802	QSIADIHPI	19.46	PHKA2
ENSG00000044446	chrX;18966943;18970612;-	Self-epitope	Neoskipping	SRR925706	HCC1569	HLA-B5301	FPISRTMLT	487.46	PHKA2
ENSG00000044446	chrX;18966943;18970612;-	Splicing-neoepitope	Neoskipping	SRR925706	HCC1569	HLA-B5801	VSFSLSMRW	2.92	PHKA2
ENSG00000044446	chrX;18966943;18970612;-	Self-epitope	Neoskipping	SRR925706	HCC1569	HLA-B5801	MTGRPTLTF	15.96	PHKA2
ENSG00000044446	chrX;18966943;18970612;-	Self-epitope	Neoskipping	SRR925706	HCC1569	HLA-A6802	MTYLTRAVA	23.61	PHKA2
ENSG00000044446	chrX;18966943;18970612;-	Self-epitope	Neoskipping	SRR925706	HCC1569	HLA-A6802	MTASGLRII	81.1	PHKA2
ENSG00000044446	chrX;18966943;18970612;-	Self-epitope	Neoskipping	SRR925706	HCC1569	HLA-B5301	FAVHVESVL	413.07	PHKA2
ENSG00000044446	chrX;18966943;18970612;-	Self-epitope	Neoskipping	SRR925706	HCC1569	HLA-A6802	MTPHEIKFA	347.83	PHKA2
ENSG00000044446	chrX;18966943;18970612;-	Self-epitope	Neoskipping	SRR925706	HCC1569	HLA-C1505	LTFPISRTM	149.3	PHKA2
ENSG00000044446	chrX;18966943;18970612;-	Self-epitope	Neoskipping	SRR925706	HCC1569	HLA-A6802	SADEQFFSV	498.2	PHKA2
ENSG00000044446	chrX;18915450;18918788;-	Self-epitope	Neoskipping	SRR925718	LY2	HLA-C0501	SADEQFFSV	45.11	PHKA2
ENSG00000044446	chrX;18966943;18970612;-	Self-epitope	Neoskipping	SRR925706	HCC1569	HLA-A6802	LTRAVASYL	308.33	PHKA2
ENSG00000044446	chrX;18966943;18970612;-	Self-epitope	Neoskipping	SRR925706	HCC1569	HLA-B5301	DATSLFLLF	235.23	PHKA2
ENSG00000044446	chrX;18966943;18970612;-	Self-epitope	Neoskipping	SRR925706	HCC1569	HLA-B5301	FPAFAVEDV	499.1	PHKA2
ENSG00000044446	chrX;18966943;18970612;-	Self-epitope	Neoskipping	SRR925706	HCC1569	HLA-A3004	QATGICHFFY	112.4	PHKA2
ENSG00000044446	chrX;18966943;18970612;-	Splicing-neoepitope	Neoskipping	SRR925706	HCC1569	HLA-A6802	QCMMRQAYV	147.95	PHKA2
ENSG00000044446	chrX;18966943;18970612;-	Self-epitope	Neoskipping	SRR925706	HCC1569	HLA-A6802	TSKEIDAGL	110.1	PHKA2
ENSG00000044446	chrX;18966943;18970612;-	Self-epitope	Neoskipping	SRR925706	HCC1569	HLA-C1505	LTRAVASYL	339.6	PHKA2
ENSG00000044446	chrX;18966943;18970612;-	Self-epitope	Neoskipping	SRR925706	HCC1569	HLA-A6802	FSMLPRAST	196.47	PHKA2
ENSG00000044446	chrX;18966943;18970612;-	Self-epitope	Neoskipping	SRR925706	HCC1569	HLA-A6802	TPHEIKFAV	113.57	PHKA2
ENSG00000044446	chrX;18966943;18970612;-	Self-epitope	Neoskipping	SRR925706	HCC1569	HLA-A6802	WTYFIIDGV	2.26	PHKA2
ENSG00000044446	chrX;18966943;18970612;-	Self-epitope	Neoskipping	SRR925706	HCC1569	HLA-B5301	LPSSTTREM	131.91	PHKA2
ENSG00000044446	chrX;18966943;18970612;-	Self-epitope	Neoskipping	SRR925706	HCC1569	HLA-A6802	LLSIISFPA	436.74	PHKA2
ENSG00000044446	chrX;18966943;18970612;-	Self-epitope	Neoskipping	SRR925706	HCC1569	HLA-A6802	FTFTPQFTD	357	PHKA2
ENSG00000044446	chrX;18966943;18970612;-	Splicing-neoepitope	Neoskipping	SRR925706	HCC1569	HLA-A3004	RQAYVSFSL	291.6	PHKA2
ENSG00000044446	chrX;18966943;18970612;-	Self-epitope	Neoskipping	SRR925706	HCC1569	HLA-A6802	SIAVLTQEI	217.91	PHKA2
ENSG00000044446	chrX;18966943;18970612;-	Self-epitope	Neoskipping	SRR925706	HCC1569	HLA-C1505	STSSPTISI	134.1	PHKA2
ENSG00000044446	chrX;18966943;18970612;-	Self-epitope	Neoskipping	SRR925706	HCC1569	HLA-B5801	VASYLQELL	284.17	PHKA2
ENSG00000044446	chrX;18966943;18970612;-	Self-epitope	Neoskipping	SRR925706	HCC1569	HLA-A3004	LSEFLTTSFY	156	PHKA2
ENSG00000044446	chrX;18966943;18970612;-	Self-epitope	Neoskipping	SRR925706	HCC1569	HLA-B5301	WPVFWTYFI	27.49	PHKA2
ENSG00000044446	chrX;18966943;18970612;-	Self-epitope	Neoskipping	SRR925706	HCC1569	HLA-A6802	TSVKPDVVV	121.11	PHKA2
ENSG00000044446	chrX;18966943;18970612;-	Self-epitope	Neoskipping	SRR925706	HCC1569	HLA-B5801	FAVHVESVL	393.85	PHKA2
ENSG00000044446	chrX;18966943;18970612;-	Self-epitope	Neoskipping	SRR925706	HCC1569	HLA-A6802	RIIFTLDEV	335.72	PHKA2
ENSG00000044446	chrX;18966943;18970612;-	Self-epitope	Neoskipping	SRR925706	HCC1569	HLA-C1505	QFTDQHHFYL	392.5	PHKA2
ENSG00000044446	chrX;18966943;18970612;-	Self-epitope	Neoskipping	SRR925706	HCC1569	HLA-C1505	FAVHVESVL	487.7	PHKA2
ENSG00000044446	chrX;18966943;18970612;-	Self-epitope	Neoskipping	SRR925706	HCC1569	HLA-C1505	HSSTSSPTI	384.2	PHKA2
ENSG00000044446	chrX;18966943;18970612;-	Self-epitope	Neoskipping	SRR925706	HCC1569	HLA-B5301	VPMTLPTKV	287.81	PHKA2
ENSG00000044446	chrX;18966943;18970612;-	Self-epitope	Neoskipping	SRR925706	HCC1569	HLA-A3004	KNMNLSGRPY	331.3	PHKA2
ENSG00000044446	chrX;18966943;18970612;-	Self-epitope	Neoskipping	SRR925706	HCC1569	HLA-A3004	MTYLTRAVASY	459.2	PHKA2
ENSG00000044446	chrX;18966943;18970612;-	Self-epitope	Neoskipping	SRR925706	HCC1569	HLA-A6802	TSLFLLFLA	296	PHKA2
ENSG00000044446	chrX;18915450;18918788;-	Self-epitope	Neoskipping	SRR925718	LY2	HLA-A0201	SADEQFFSV	75.6	PHKA2
ENSG00000044446	chrX;18966943;18970612;-	Self-epitope	Neoskipping	SRR925706	HCC1569	HLA-A3004	TVQNLLGELY	307.8	PHKA2
ENSG00000044446	chrX;18966943;18970612;-	Self-epitope	Neoskipping	SRR925706	HCC1569	HLA-B5301	FIQNLVFYI	280.91	PHKA2
ENSG00000044446	chrX;18966943;18970612;-	Splicing-neoepitope	Neoskipping	SRR925706	HCC1569	HLA-B5301	VSFSLSMRW	349.46	PHKA2
ENSG00000044446	chrX;18966943;18970612;-	Self-epitope	Neoskipping	SRR925706	HCC1569	HLA-A6802	VVVQVTVLA	197.1	PHKA2
ENSG00000044446	chrX;18966943;18970612;-	Self-epitope	Neoskipping	SRR925706	HCC1569	HLA-B5801	VSIGAMDTL	267.89	PHKA2
ENSG00000044446	chrX;18966943;18970612;-	Self-epitope	Neoskipping	SRR925706	HCC1569	HLA-B5801	LTFPISRTM	271.52	PHKA2
ENSG00000044446	chrX;18966943;18970612;-	Self-epitope	Neoskipping	SRR925706	HCC1569	HLA-A6802	SIISFPAFA	54.8	PHKA2
ENSG00000044446	chrX;18966943;18970612;-	Self-epitope	Neoskipping	SRR925706	HCC1569	HLA-A6802	ENIECEWPV	17.06	PHKA2
ENSG00000044446	chrX;18966943;18970612;-	Self-epitope	Neoskipping	SRR925706	HCC1569	HLA-A6802	FPAFAVEDV	276.01	PHKA2
ENSG00000044446	chrX;18966943;18970612;-	Self-epitope	Neoskipping	SRR925706	HCC1569	HLA-B5801	VAFIQNLVF	179.79	PHKA2
ENSG00000044446	chrX;18966943;18970612;-	Self-epitope	Neoskipping	SRR925706	HCC1569	HLA-A3004	IISKLQGRY	488.8	PHKA2
ENSG00000044446	chrX;18966943;18970612;-	Self-epitope	Neoskipping	SRR925706	HCC1569	HLA-A6802	LTTSFYTYL	29.24	PHKA2
ENSG00000044446	chrX;18966943;18970612;-	Self-epitope	Neoskipping	SRR925706	HCC1569	HLA-A3004	LVFYIEAAY	263.4	PHKA2
ENSG00000044446	chrX;18966943;18970612;-	Self-epitope	Neoskipping	SRR925706	HCC1569	HLA-C1505	IADIHPIQV	114.4	PHKA2
ENSG00000044446	chrX;18966943;18970612;-	Self-epitope	Neoskipping	SRR925706	HCC1569	HLA-A6802	QSTSLRSYL	345.53	PHKA2
ENSG00000044446	chrX;18966943;18970612;-	Self-epitope	Neoskipping	SRR925706	HCC1569	HLA-C1505	TSIGGIIHV	366.1	PHKA2
ENSG00000044446	chrX;18966943;18970612;-	Self-epitope	Neoskipping	SRR925706	HCC1569	HLA-C1505	LTQEIVVYL	236.7	PHKA2
ENSG00000044446	chrX;18966943;18970612;-	Self-epitope	Neoskipping	SRR925706	HCC1569	HLA-A6802	TMTYLTRAV	417.31	PHKA2
ENSG00000044446	chrX;18966943;18970612;-	Self-epitope	Neoskipping	SRR925706	HCC1569	HLA-B5801	TSFYTYLTF	63.61	PHKA2
ENSG00000044446	chrX;18966943;18970612;-	Self-epitope	Neoskipping	SRR925706	HCC1569	HLA-A6802	HVFSAIHST	62.46	PHKA2
ENSG00000044446	chrX;18966943;18970612;-	Self-epitope	Neoskipping	SRR925706	HCC1569	HLA-A3004	ATGICHFFY	151.5	PHKA2
ENSG00000044446	chrX;18966943;18970612;-	Self-epitope	Neoskipping	SRR925706	HCC1569	HLA-A6802	EVAFIQNLV	1.91	PHKA2
ENSG00000044446	chrX;18966943;18970612;-	Self-epitope	Neoskipping	SRR925706	HCC1569	HLA-A6802	IISFPAFAV	68.51	PHKA2
ENSG00000044446	chrX;18966943;18970612;-	Self-epitope	Neoskipping	SRR925706	HCC1569	HLA-C1505	GAYGTMTYL	228.9	PHKA2
ENSG00000044446	chrX;18966943;18970612;-	Self-epitope	Neoskipping	SRR925706	HCC1569	HLA-A6802	EAIMVLTLL	33.25	PHKA2
ENSG00000044446	chrX;18966943;18970612;-	Self-epitope	Neoskipping	SRR925706	HCC1569	HLA-A6802	FYIEAAYKV	160.11	PHKA2
ENSG00000044446	chrX;18966943;18970612;-	Self-epitope	Neoskipping	SRR925706	HCC1569	HLA-A3004	FLTTSFYTY	499.6	PHKA2
ENSG00000044446	chrX;18966943;18970612;-	Self-epitope	Neoskipping	SRR925706	HCC1569	HLA-A6802	YVIRNQIFT	274.32	PHKA2
ENSG00000044446	chrX;18966943;18970612;-	Self-epitope	Neoskipping	SRR925706	HCC1569	HLA-C1505	LTTSFYTYL	162.6	PHKA2
ENSG00000044446	chrX;18966943;18970612;-	Splicing-neoepitope	Neoskipping	SRR925706	HCC1569	HLA-A3004	FSLSMRWPSY	318.3	PHKA2
ENSG00000044446	chrX;18966943;18970612;-	Self-epitope	Neoskipping	SRR925706	HCC1569	HLA-B5801	LSSLLAEGF	117.89	PHKA2
ENSG00000044446	chrX;18966943;18970612;-	Self-epitope	Neoskipping	SRR925706	HCC1569	HLA-C1505	FAVEDVNLV	416.9	PHKA2
ENSG00000044446	chrX;18966943;18970612;-	Self-epitope	Neoskipping	SRR925706	HCC1569	HLA-A3004	STKDSLHAKY	213.4	PHKA2
ENSG00000044446	chrX;18966943;18970612;-	Self-epitope	Neoskipping	SRR925706	HCC1569	HLA-B5801	QATGICHFF	340.19	PHKA2
ENSG00000044446	chrX;18966943;18970612;-	Self-epitope	Neoskipping	SRR925706	HCC1569	HLA-B5801	GTVVGDDQW	13.35	PHKA2
ENSG00000044446	chrX;18966943;18970612;-	Self-epitope	Neoskipping	SRR925706	HCC1569	HLA-A6802	HVESVLNRV	43.31	PHKA2
ENSG00000044446	chrX;18966943;18970612;-	Self-epitope	Neoskipping	SRR925706	HCC1569	HLA-C1505	MTASGLRII	239.5	PHKA2
ENSG00000044446	chrX;18966943;18970612;-	Self-epitope	Neoskipping	SRR925706	HCC1569	HLA-A6802	DILYILYVI	388.84	PHKA2
ENSG00000044446	chrX;18966943;18970612;-	Self-epitope	Neoskipping	SRR925706	HCC1569	HLA-C1505	FTLDEVAFI	105.6	PHKA2
ENSG00000044446	chrX;18966943;18970612;-	Self-epitope	Neoskipping	SRR925706	HCC1569	HLA-A6802	TSIGGIIHV	9.41	PHKA2
ENSG00000044446	chrX;18966943;18970612;-	Self-epitope	Neoskipping	SRR925706	HCC1569	HLA-B5301	VPMGKVPHL	389.33	PHKA2
ENSG00000044446	chrX;18966943;18970612;-	Self-epitope	Neoskipping	SRR925706	HCC1569	HLA-A6802	NTATCGTVV	14.33	PHKA2
ENSG00000044446	chrX;18966943;18970612;-	Self-epitope	Neoskipping	SRR925706	HCC1569	HLA-A6802	LTQEIVVYL	39.77	PHKA2
ENSG00000044446	chrX;18966943;18970612;-	Self-epitope	Neoskipping	SRR925706	HCC1569	HLA-B5801	QSIADIHPI	107.91	PHKA2
ENSG00000044446	chrX;18966943;18970612;-	Self-epitope	Neoskipping	SRR925706	HCC1569	HLA-C1505	LSHQKQLTV	295.7	PHKA2
ENSG00000044446	chrX;18966943;18970612;-	Self-epitope	Neoskipping	SRR925706	HCC1569	HLA-B5801	KVPESDFQW	53.12	PHKA2
ENSG00000044446	chrX;18966943;18970612;-	Self-epitope	Neoskipping	SRR925706	HCC1569	HLA-B5801	KTNQGIPEL	225.35	PHKA2
ENSG00000044446	chrX;18966943;18970612;-	Self-epitope	Neoskipping	SRR925706	HCC1569	HLA-A6802	ELTKLIYEA	338.89	PHKA2
ENSG00000046651	chrX:13753162-13753406(+):kma_introns	Self-epitope	Intron retention	SRR925705	HCC1428	HLA-B0702	SPAGDMSHV	131.97	OFD1
ENSG00000046651	chrX:13753162-13753406(+):kma_introns	Splicing-neoepitope	Intron retention	SRR925705	HCC1428	HLA-A0201	FVFVKLSPL	37.74	OFD1
ENSG00000046651	chrX;13767651;13771487;+	Splicing-neoepitope	Neoskipping	SRR925698	CAMA1	HLA-B4002	VEAFELYQL	93.1	OFD1
ENSG00000046651	chrX:13753162-13753406(+):kma_introns	Self-epitope	Intron retention	SRR925705	HCC1428	HLA-C0702	QRCGYEYSL	377.39	OFD1
ENSG00000046651	chrX:13753162-13753406(+):kma_introns	Self-epitope	Intron retention	SRR925705	HCC1428	HLA-B0702	SPTESRHSL	7.27	OFD1
ENSG00000046651	chrX:13753162-13753406(+):kma_introns	Self-epitope	Intron retention	SRR925705	HCC1428	HLA-A0101	QTALENEVY	90.97	OFD1
ENSG00000046651	chrX:13753162-13753406(+):kma_introns	Self-epitope	Intron retention	SRR925705	HCC1428	HLA-A0201	FLMHFLKEL	3.62	OFD1
ENSG00000046651	chrX:13753162-13753406(+):kma_introns	Self-epitope	Intron retention	SRR925705	HCC1428	HLA-A0201	KMIEESLKI	17.31	OFD1
ENSG00000046651	chrX:13753162-13753406(+):kma_introns	Self-epitope	Intron retention	SRR925705	HCC1428	HLA-B0702	SPSPCPDRM	458.2	OFD1
ENSG00000046651	chrX:13753162-13753406(+):kma_introns	Self-epitope	Intron retention	SRR925705	HCC1428	HLA-A0101	HSENPLEKY	295.81	OFD1
ENSG00000046651	chrX:13753162-13753406(+):kma_introns	Splicing-neoepitope	Intron retention	SRR925705	HCC1428	HLA-B0702	LLWLPRRPL	174.21	OFD1
ENSG00000046651	chrX:13753162-13753406(+):kma_introns	Self-epitope	Intron retention	SRR925705	HCC1428	HLA-A0201	MAQSNMFTV	108.92	OFD1
ENSG00000046651	chrX:13753162-13753406(+):kma_introns	Self-epitope	Intron retention	SRR925705	HCC1428	HLA-A0201	LLLKDMDLL	56.12	OFD1
ENSG00000046651	chrX:13753162-13753406(+):kma_introns	Self-epitope	Intron retention	SRR925705	HCC1428	HLA-A0201	RLAQPAPEL	160.49	OFD1
ENSG00000046651	chrX:13753162-13753406(+):kma_introns	Self-epitope	Intron retention	SRR925705	HCC1428	HLA-A0201	SLAEKLQLI	14.17	OFD1
ENSG00000046651	chrX:13753162-13753406(+):kma_introns	Self-epitope	Intron retention	SRR925705	HCC1428	HLA-A0201	ILDTLKTQL	397.75	OFD1
ENSG00000046651	chrX:13753162-13753406(+):kma_introns	Self-epitope	Intron retention	SRR925705	HCC1428	HLA-A0201	LIHELMHPV	11.52	OFD1
ENSG00000046651	chrX:13753162-13753406(+):kma_introns	Self-epitope	Intron retention	SRR925705	HCC1428	HLA-A0101	FSDVDKLAF	65.78	OFD1
ENSG00000046651	chrX:13753162-13753406(+):kma_introns	Self-epitope	Intron retention	SRR925705	HCC1428	HLA-B0702	SPCPDRMPL	16.16	OFD1
ENSG00000046651	chrX:13753162-13753406(+):kma_introns	Self-epitope	Intron retention	SRR925705	HCC1428	HLA-B0702	QPAPELAVF	368.04	OFD1
ENSG00000046651	chrX;13767651;13771487;+	Self-epitope	Neoskipping	SRR925698	CAMA1	HLA-B1501	RQEQNIKSF	301.81	OFD1
ENSG00000046651	chrX:13753162-13753406(+):kma_introns	Splicing-neoepitope	Intron retention	SRR925705	HCC1428	HLA-B0702	LPRRPLVCF	31.79	OFD1
ENSG00000046651	chrX;13767651;13771487;+	Self-epitope	Neoskipping	SRR925698	CAMA1	HLA-A0201	ELLKYQLEL	230.89	OFD1
ENSG00000046651	chrX:13753162-13753406(+):kma_introns	Self-epitope	Intron retention	SRR925705	HCC1428	HLA-C0702	FRSYHRRVI	317.33	OFD1
ENSG00000046651	chrX;13767651;13771487;+	Self-epitope	Neoskipping	SRR925698	CAMA1	HLA-A3201	RQEQNIKSF	405.04	OFD1
ENSG00000046651	chrX;13767651;13771487;+	Self-epitope	Neoskipping	SRR925698	CAMA1	HLA-B1501	KLKNELLKY	389.38	OFD1
ENSG00000046651	chrX:13753162-13753406(+):kma_introns	Self-epitope	Intron retention	SRR925705	HCC1428	HLA-A0201	QILGYKASV	379.01	OFD1
ENSG00000046651	chrX:13753162-13753406(+):kma_introns	Splicing-neoepitope	Intron retention	SRR925705	HCC1428	HLA-B0702	RPLVCFQTF	42.38	OFD1
ENSG00000046651	chrX:13753162-13753406(+):kma_introns	Self-epitope	Intron retention	SRR925705	HCC1428	HLA-A0201	TMQDLLQLI	33.09	OFD1
ENSG00000046651	chrX:13753162-13753406(+):kma_introns	Self-epitope	Intron retention	SRR925705	HCC1428	HLA-A0201	NMFTVADVL	409.78	OFD1
ENSG00000046651	chrX:13753162-13753406(+):kma_introns	Self-epitope	Intron retention	SRR925705	HCC1428	HLA-A0201	MLNEKVKEM	290.21	OFD1
ENSG00000046651	chrX:13753162-13753406(+):kma_introns	Self-epitope	Intron retention	SRR925705	HCC1428	HLA-A0201	KMVQEGSLV	309.27	OFD1
ENSG00000046651	chrX:13753162-13753406(+):kma_introns	Self-epitope	Intron retention	SRR925705	HCC1428	HLA-A0201	LLIGASNSL	41.63	OFD1
ENSG00000046651	chrX:13753162-13753406(+):kma_introns	Self-epitope	Intron retention	SRR925705	HCC1428	HLA-A0201	MMAQSNMFT	90.9	OFD1
ENSG00000046651	chrX:13753162-13753406(+):kma_introns	Self-epitope	Intron retention	SRR925705	HCC1428	HLA-B0702	RLAQPAPEL	396.92	OFD1
ENSG00000046651	chrX:13753162-13753406(+):kma_introns	Self-epitope	Intron retention	SRR925705	HCC1428	HLA-A0201	HLQEELIAI	60.03	OFD1
ENSG00000046651	chrX;13767651;13771487;+	Self-epitope	Neoskipping	SRR925698	CAMA1	HLA-C0303	EAFELNQKL	346.17	OFD1
ENSG00000046651	chrX:13753162-13753406(+):kma_introns	Self-epitope	Intron retention	SRR925705	HCC1428	HLA-A0201	GLYRRQTEL	290.43	OFD1
ENSG00000046651	chrX:13753162-13753406(+):kma_introns	Self-epitope	Intron retention	SRR925705	HCC1428	HLA-A0201	HLLEAFKNI	247.15	OFD1
ENSG00000046651	chrX:13753162-13753406(+):kma_introns	Self-epitope	Intron retention	SRR925705	HCC1428	HLA-A0201	KLNEYKREI	337.9	OFD1
ENSG00000046651	chrX:13753162-13753406(+):kma_introns	Self-epitope	Intron retention	SRR925705	HCC1428	HLA-A0201	FTMQDLLQL	24.25	OFD1
ENSG00000046651	chrX:13753162-13753406(+):kma_introns	Splicing-neoepitope	Intron retention	SRR925705	HCC1428	HLA-B0702	TPAPSRAEI	13.52	OFD1
ENSG00000046651	chrX:13753162-13753406(+):kma_introns	Splicing-neoepitope	Intron retention	SRR925705	HCC1428	HLA-A0201	MMAQVDTPA	30.08	OFD1
ENSG00000047578	chr16;27642482;27689050;+	Splicing-neoepitope	Neoskipping	SRR925697	BT549	HLA-C0701	QRRGWHQEL	166.34	KATNIP
ENSG00000047578	chr16;27642482;27689050;+	Self-epitope	Neoskipping	SRR925697	BT549	HLA-C0303	FELCGDVTL	303.1	KATNIP
ENSG00000047578	chr16;27642482;27689050;+	Self-epitope	Neoskipping	SRR925697	BT549	HLA-A0101	YSDDFELCG	443.55	KATNIP
ENSG00000047578	chr16;27642482;27689050;+	Self-epitope	Neoskipping	SRR925697	BT549	HLA-C0303	TSEDRPQEL	131.08	KATNIP
ENSG00000047849	chr3;47958663;47963255;-	Self-epitope	Neoskipping	SRR925706	HCC1569	HLA-A6802	MSPCNTAVV	7.12	MAP4
ENSG00000047849	chr3;47958663;47963255;-	Self-epitope	Neoskipping	SRR925706	HCC1569	HLA-A6802	ESFVSPEAV	10.45	MAP4
ENSG00000047849	chr3;47958663;47963255;-	Self-epitope	Neoskipping	SRR925697	BT549	HLA-B1517	NTAVVPQGW	136.65	MAP4
ENSG00000047849	chr3;47958663;47963255;-	Self-epitope	Neoskipping	SRR925706	HCC1569	HLA-B5301	QPTAVPLEL	283.39	MAP4
ENSG00000047849	chr3;47958663;47963255;-	Self-epitope	Neoskipping	SRR925706	HCC1569	HLA-A6802	AVVPQGWSV	338.36	MAP4
ENSG00000047849	chr3;47958663;47963255;-	Self-epitope	Neoskipping	SRR925703	HCC1395	HLA-B4501	SESFVSPEA	22.5	MAP4
ENSG00000047849	chr3;47958663;47963255;-	Self-epitope	Neoskipping	SRR925697	BT549	HLA-A0201	AVVPQGWSV	265.67	MAP4
ENSG00000047849	chr3;47958663;47963255;-	Self-epitope	Neoskipping	SRR925697	BT549	HLA-A0201	GMSPCNTAV	27.99	MAP4
ENSG00000047849	chr3;47958663;47963255;-	Self-epitope	Neoskipping	SRR925706	HCC1569	HLA-B5801	NTAVVPQGW	15.28	MAP4
ENSG00000047849	chr3;47958663;47963255;-	Self-epitope	Neoskipping	SRR925697	BT549	HLA-B5601	VPQGWSVEA	122.6	MAP4
ENSG00000047849	chr3;47958663;47963255;-	Splicing-neoepitope	Neoskipping	SRR925706	HCC1569	HLA-A6802	DSYVPLELA	399.49	MAP4
ENSG00000047849	chr3;47958663;47963255;-	Self-epitope	Neoskipping	SRR925706	HCC1569	HLA-A6802	NSPHSESFV	268.42	MAP4
ENSG00000048140	chr5;176083816;176084519;+	Self-epitope	Neoskipping	SRR925718	LY2	HLA-A0201	WLTPTISEV	12.1	TSPAN17
ENSG00000048140	chr5;176083816;176084519;+	Self-epitope	Neoskipping	SRR925718	LY2	HLA-A0201	TISEVLSTA	466.75	TSPAN17
ENSG00000048140	chr5;176083816;176084519;+	Self-epitope	Neoskipping	SRR925718	LY2	HLA-C0501	WNDDFENHW	422.63	TSPAN17
ENSG00000048140	chr5;176083816;176084519;+	Self-epitope	Neoskipping	SRR925718	LY2	HLA-B1801	DDFENHWLT	286.64	TSPAN17
ENSG00000048140	chr5;176083816;176084519;+	Self-epitope	Neoskipping	SRR925718	LY2	HLA-A0201	NLVSDIKAV	267.65	TSPAN17
ENSG00000048140	chr5;176083816;176084519;+	Self-epitope	Neoskipping	SRR925718	LY2	HLA-A0201	FMGIALLQI	61.53	TSPAN17
ENSG00000048828	chr9;96312972;96320109;+	Self-epitope	Neoskipping	SRR925718	LY2	HLA-B4402	WEHCCPWMY	19.72	FAM120A
ENSG00000048828	chr9;96312972;96320109;+	Self-epitope	Neoskipping	SRR925718	LY2	HLA-B1801	WEHCCPWMY	2.86	FAM120A
ENSG00000048828	chr9;96312972;96320109;+	Self-epitope	Neoskipping	SRR925718	LY2	HLA-A0201	FMSGVDMAL	7.21	FAM120A
ENSG00000048828	chr9;96312972;96320109;+	Self-epitope	Neoskipping	SRR925718	LY2	HLA-B4402	IENLDPRGI	227.07	FAM120A
ENSG00000049323	chr2;33590569;33622200;+	Self-epitope	Neoskipping	SRR925718	LY2	HLA-C0501	YAQLCNIPV	303.68	LTBP1
ENSG00000049323	chr2;33335817;33411923;+	Self-epitope	Neoskipping	SRR925698	CAMA1	HLA-A0201	TLTATNFRV	23.62	LTBP1
ENSG00000049323	chr2;33590569;33622200;+	Self-epitope	Neoskipping	SRR925718	LY2	HLA-C0501	YTPEADPYF	161.6	LTBP1
ENSG00000049323	chr2;33335817;33411923;+	Splicing-neoepitope	Neoskipping	SRR925698	CAMA1	HLA-A0201	QLICHLPCM	66.2	LTBP1
ENSG00000049323	chr2;33335817;33411923;+	Self-epitope	Neoskipping	SRR925698	CAMA1	HLA-B4002	CEKGNTTTL	105.36	LTBP1
ENSG00000049323	chr2;33335817;33411923;+	Splicing-neoepitope	Neoskipping	SRR925698	CAMA1	HLA-B1501	QLICHLPCM	405.98	LTBP1
ENSG00000049323	chr2;33500989;33518227;+	Self-epitope	Neoskipping	SRR925698	CAMA1	HLA-C0303	FRGWNGQCL	170.55	LTBP1
ENSG00000049323	chr2;33335817;33411923;+	Self-epitope	Neoskipping	SRR925698	CAMA1	HLA-A3201	HTGRIKVVF	286.37	LTBP1
ENSG00000049323	chr2;33590569;33622200;+	Self-epitope	Neoskipping	SRR925718	LY2	HLA-A0201	YAQLCNIPV	182.73	LTBP1
ENSG00000049618	chr6;157431694;157469758;+	Self-epitope	Neoskipping	SRR925706	HCC1569	HLA-A3004	GTYGPQMSQY	370.1	ARID1B
ENSG00000049618	chr6;157431694;157469758;+	Self-epitope	Neoskipping	SRR925706	HCC1569	HLA-A3004	MSQYGPQGNY	207.8	ARID1B
ENSG00000050820	chr16;75269883;75276368;-	Splicing-neoepitope	Neoskipping	SRR925708	HCC1806	HLA-B1503	GTKPPAKVY	282.2	BCAR1
ENSG00000050820	chr16;75269883;75276368;-	Self-epitope	Neoskipping	SRR925697	BT549	HLA-A0201	EVYDVPPSV	369.47	BCAR1
ENSG00000050820	chr16;75269883;75276368;-	Self-epitope	Neoskipping	SRR925708	HCC1806	HLA-B1503	TRVGQGYVY	175.19	BCAR1
ENSG00000050820	chr16;75269883;75276368;-	Splicing-neoepitope	Neoskipping	SRR925697	BT549	HLA-A0201	KVYDVPPSV	13.52	BCAR1
ENSG00000050820	chr16;75269883;75276368;-	Self-epitope	Neoskipping	SRR925708	HCC1806	HLA-B1503	QEVYDTPPM	149.49	BCAR1
ENSG00000050820	chr16;75269883;75276368;-	Splicing-neoepitope	Neoskipping	SRR925708	HCC1806	HLA-C0202	KVYDVPPSV	144.6	BCAR1
ENSG00000050820	chr16;75269883;75276368;-	Self-epitope	Neoskipping	SRR925697	BT549	HLA-B5601	IPRHLLAPG	234.7	BCAR1
ENSG00000050820	chr16;75269883;75276368;-	Splicing-neoepitope	Neoskipping	SRR925708	HCC1806	HLA-B1503	AKVYDVPPS	388.32	BCAR1
ENSG00000050820	chr16;75269883;75276368;-	Self-epitope	Neoskipping	SRR925697	BT549	HLA-C0303	YDVPPVRGL	455.63	BCAR1
ENSG00000050820	chr16;75269883;75276368;-	Self-epitope	Neoskipping	SRR925708	HCC1806	HLA-A6801	DIYDVPPVR	14.77	BCAR1
ENSG00000050820	chr16;75269883;75276368;-	Self-epitope	Neoskipping	SRR925697	BT549	HLA-C0303	YVYEAAQPE	54.44	BCAR1
ENSG00000050820	chr16;75269883;75276368;-	Self-epitope	Neoskipping	SRR925697	BT549	HLA-A0201	AVYDVPPSV	17.46	BCAR1
ENSG00000050820	chr16;75269883;75276368;-	Self-epitope	Neoskipping	SRR925708	HCC1806	HLA-C0202	AVYDVPPSV	162.6	BCAR1
ENSG00000050820	chr16;75269883;75276368;-	Self-epitope	Neoskipping	SRR925708	HCC1806	HLA-A6801	YDVPPSVEK	384.49	BCAR1
ENSG00000050820	chr16;75269883;75276368;-	Self-epitope	Neoskipping	SRR925708	HCC1806	HLA-B1503	PSQYGQEVY	263.82	BCAR1
ENSG00000050820	chr16;75269883;75276368;-	Self-epitope	Neoskipping	SRR925708	HCC1806	HLA-A6801	MAVKGPNGR	28.45	BCAR1
ENSG00000050820	chr16;75269883;75276368;-	Splicing-neoepitope	Neoskipping	SRR925697	BT549	HLA-B1517	GTKPPAKVY	112.46	BCAR1
ENSG00000050820	chr16;75269883;75276368;-	Self-epitope	Neoskipping	SRR925697	BT549	HLA-A0201	LLAPGPQDI	429.13	BCAR1
ENSG00000050820	chr16;75269883;75276368;-	Self-epitope	Neoskipping	SRR925697	BT549	HLA-B5601	LPSQYGQEV	230.4	BCAR1
ENSG00000054179	chr9;139943311;139944322;-	Self-epitope	Neoskipping	SRR925718	LY2	HLA-A0201	RLADYCAGA	17.18	ENTPD2
ENSG00000054179	chr9;139943311;139944322;-	Self-epitope	Neoskipping	SRR925718	LY2	HLA-B4402	ADYCAGAMF	154.58	ENTPD2
ENSG00000054179	chr9;139943311;139944322;-	Self-epitope	Neoskipping	SRR925718	LY2	HLA-C0501	LADYCAGAM	10.81	ENTPD2
ENSG00000054179	chr9;139943311;139944322;-	Self-epitope	Neoskipping	SRR925718	LY2	HLA-B1801	DERAFGGVI	156.63	ENTPD2
ENSG00000055950	chr10;102743573;102746847;-	Self-epitope	Neoskipping	SRR925736	T47D	HLA-A3301	FTNKPTTFR	12.2	MRPL43
ENSG00000055950	chr10;102743573;102746847;-	Self-epitope	Neoskipping	SRR925736	T47D	HLA-A3301	LPWGNTHYR	230.59	MRPL43
ENSG00000055950	chr10;102743573;102746847;-	Self-epitope	Neoskipping	SRR925736	T47D	HLA-A3301	TTFRGLRPR	20.54	MRPL43
ENSG00000055950	chr10;102743573;102746847;-	Self-epitope	Neoskipping	SRR925736	T47D	HLA-B1402	DTGLRLSAV	356.94	MRPL43
ENSG00000055950	chr10;102743573;102746847;-	Splicing-neoepitope	Neoskipping	SRR925736	T47D	HLA-A3301	VPRVVAEYR	469.8	MRPL43
ENSG00000056586	chr9;125618156;125620948;-	Self-epitope	Neoskipping	SRR925697	BT549	HLA-B1517	FSVDFRADF	23.12	RC3H2
ENSG00000056586	chr9;125618156;125620948;-	Splicing-neoepitope	Neoskipping	SRR925697	BT549	HLA-B5601	VPLPRFSES	273.7	RC3H2
ENSG00000056586	chr9;125618156;125620948;-	Self-epitope	Neoskipping	SRR925697	BT549	HLA-A0201	PLVSSTLPV	463.7	RC3H2
ENSG00000056586	chr9;125618156;125620948;-	Splicing-neoepitope	Neoskipping	SRR925697	BT549	HLA-B5601	LPRFSESVS	459	RC3H2
ENSG00000056586	chr9;125618156;125620948;-	Self-epitope	Neoskipping	SRR925697	BT549	HLA-C0701	FRADFSESV	61.56	RC3H2
ENSG00000056586	chr9;125613507;125616231;-	Self-epitope	Neoskipping	SRR925706	HCC1569	HLA-B5301	EPIEEILDI	215.23	RC3H2
ENSG00000056586	chr9;125618156;125620948;-	Splicing-neoepitope	Neoskipping	SRR925697	BT549	HLA-B1517	RTTVPLPRF	1.97	RC3H2
ENSG00000056586	chr9;125618156;125620948;-	Self-epitope	Neoskipping	SRR925697	BT549	HLA-B5601	LPVATQSPT	78.2	RC3H2
ENSG00000056586	chr9;125618156;125620948;-	Self-epitope	Neoskipping	SRR925697	BT549	HLA-B5601	SPLFSVDFRA	287.5	RC3H2
ENSG00000056586	chr9;125618156;125620948;-	Self-epitope	Neoskipping	SRR925697	BT549	HLA-C0303	FSVDFRADF	78.01	RC3H2
ENSG00000056586	chr9;125618156;125620948;-	Self-epitope	Neoskipping	SRR925697	BT549	HLA-C0303	QSPTPPSPL	213.23	RC3H2
ENSG00000056586	chr9;125618156;125620948;-	Self-epitope	Neoskipping	SRR925697	BT549	HLA-C0303	KAPLVSSTL	194.55	RC3H2
ENSG00000057757	chr1;24106430;24113765;+	Self-epitope	Neoskipping	SRR925718	LY2	HLA-A0201	RLYKNIPQM	95.31	PITHD1
ENSG00000057757	chr1;24106430;24113765;+	Self-epitope	Neoskipping	SRR925718	LY2	HLA-C0501	GADTTKVFY	89.06	PITHD1
ENSG00000057757	chr1;24106430;24113765;+	Self-epitope	Neoskipping	SRR925718	LY2	HLA-B1801	TEREPDQTF	242.7	PITHD1
ENSG00000057757	chr1;24106430;24113765;+	Self-epitope	Neoskipping	SRR925718	LY2	HLA-B4402	TEREPDQTF	318.06	PITHD1
ENSG00000057757	chr1;24106430;24113765;+	Self-epitope	Neoskipping	SRR925718	LY2	HLA-B4402	SEMRLYKNI	16.25	PITHD1
ENSG00000057757	chr1;24106430;24113765;+	Splicing-neoepitope	Neoskipping	SRR925718	LY2	HLA-B4402	SEMRLFADT	263	PITHD1
ENSG00000058056	chr3;179399790;179424722;+	Self-epitope	Neoskipping	SRR925697	BT549	HLA-B5601	LPALVTIA	338.9	USP13
ENSG00000058056	chr3;179399790;179424722;+	Self-epitope	Neoskipping	SRR925697	BT549	HLA-C0303	IALPNIEEL	6.33	USP13
ENSG00000058056	chr3;179399790;179424722;+	Self-epitope	Neoskipping	SRR925697	BT549	HLA-B1517	IALPNIEEL	65.72	USP13
ENSG00000058056	chr3;179399790;179424722;+	Self-epitope	Neoskipping	SRR925697	BT549	HLA-C0701	KRRNSKIFL	299.7	USP13
ENSG00000058056	chr3;179399790;179424722;+	Self-epitope	Neoskipping	SRR925697	BT549	HLA-B5601	LPALVTIAC	73.4	USP13
ENSG00000058056	chr3;179399790;179424722;+	Self-epitope	Neoskipping	SRR925697	BT549	HLA-B5601	LPALVTIACDA	226.2	USP13
ENSG00000058056	chr3;179399790;179424722;+	Self-epitope	Neoskipping	SRR925697	BT549	HLA-C0303	FPDHYEIAL	68.75	USP13
ENSG00000058056	chr3;179399790;179424722;+	Self-epitope	Neoskipping	SRR925697	BT549	HLA-C0303	YEYEDEAKL	49.08	USP13
ENSG00000058056	chr3;179399790;179424722;+	Self-epitope	Neoskipping	SRR925697	BT549	HLA-A0201	VIFPDHYEI	75.94	USP13
ENSG00000058056	chr3;179399790;179424722;+	Self-epitope	Neoskipping	SRR925697	BT549	HLA-B5601	LPNIEELPA	95.2	USP13
ENSG00000059588	chr1;234561538;234563322;-	Self-epitope	Neoskipping	SRR925703	HCC1395	HLA-B0801	NLSLRLVYL	422.54	TARBP1
ENSG00000059588	chr1;234561538;234563322;-	Self-epitope	Neoskipping	SRR925698	CAMA1	HLA-B1501	RLXKEIRYM	407.26	TARBP1
ENSG00000059588	chr1;234561538;234563322;-	Self-epitope	Neoskipping	SRR925698	CAMA1	HLA-C0303	YXMAPICPT	62.26	TARBP1
ENSG00000059588	chr1;234529582;234536927;-	Self-epitope	Neoskipping	SRR925706	HCC1569	HLA-C1505	LTWRGKLYL	146.8	TARBP1
ENSG00000059588	chr1;234529582;234536927;-	Self-epitope	Neoskipping	SRR925697	BT549	HLA-B1517	CTRXLKCLL	30.49	TARBP1
ENSG00000059588	chr1;234561538;234563322;-	Self-epitope	Neoskipping	SRR925698	CAMA1	HLA-C0202	RSFXSLIFL	267.9	TARBP1
ENSG00000059588	chr1;234529582;234536927;-	Self-epitope	Neoskipping	SRR925703	HCC1395	HLA-A2902	FLLSGMLFI	254.53	TARBP1
ENSG00000059588	chr1;234529582;234536927;-	Self-epitope	Neoskipping	SRR925697	BT549	HLA-B1517	SGLIXKLLF	423.38	TARBP1
ENSG00000059588	chr1;234529582;234536927;-	Self-epitope	Neoskipping	SRR925697	BT549	HLA-B1517	KTALCLIGL	35.28	TARBP1
ENSG00000059588	chr1;234529582;234536927;-	Self-epitope	Neoskipping	SRR925706	HCC1569	HLA-A3004	SCXKNITPLY	492.9	TARBP1
ENSG00000059588	chr1;234529582;234536927;-	Self-epitope	Neoskipping	SRR925703	HCC1395	HLA-A2902	MWRKCHFLM	126.3	TARBP1
ENSG00000059588	chr1;234529582;234536927;-	Self-epitope	Neoskipping	SRR925706	HCC1569	HLA-B5801	VGIGVLFPF	166.35	TARBP1
ENSG00000059588	chr1;234529582;234536927;-	Self-epitope	Neoskipping	SRR925703	HCC1395	HLA-B0801	MWKEXRLSI	113.86	TARBP1
ENSG00000059588	chr1;234561538;234563322;-	Self-epitope	Neoskipping	SRR925703	HCC1395	HLA-B0801	LPKSRARHI	33.36	TARBP1
ENSG00000059588	chr1;234561538;234563322;-	Self-epitope	Neoskipping	SRR925703	HCC1395	HLA-B0801	LIKFYQCSI	42.25	TARBP1
ENSG00000059588	chr1;234529582;234536927;-	Self-epitope	Neoskipping	SRR925706	HCC1569	HLA-C1505	KTIMXEFVL	335.5	TARBP1
ENSG00000059588	chr1;234529582;234536927;-	Self-epitope	Neoskipping	SRR925703	HCC1395	HLA-B0801	VPKMMRCLL	66.07	TARBP1
ENSG00000059588	chr1;234566046;234582549;-	Self-epitope	Neoskipping	SRR925706	HCC1569	HLA-B5801	QMSQDIRPW	413.21	TARBP1
ENSG00000059588	chr1;234561538;234563322;-	Self-epitope	Neoskipping	SRR925703	HCC1395	HLA-A2902	FQIWIVAIY	123.44	TARBP1
ENSG00000059588	chr1;234569316;234582549;-	Self-epitope	Neoskipping	SRR925706	HCC1569	HLA-A6802	XMSXIVFQI	130.66	TARBP1
ENSG00000059588	chr1;234529582;234536927;-	Self-epitope	Neoskipping	SRR925703	HCC1395	HLA-B0801	CSRRKQKVI	332.21	TARBP1
ENSG00000059588	chr1;234529582;234536927;-	Self-epitope	Neoskipping	SRR925697	BT549	HLA-C0303	XQFYHIXTL	141.19	TARBP1
ENSG00000059588	chr1;234569316;234582549;-	Self-epitope	Neoskipping	SRR925706	HCC1569	HLA-A6802	GTFLKLNLV	170.82	TARBP1
ENSG00000059588	chr1;234566046;234582549;-	Self-epitope	Neoskipping	SRR925706	HCC1569	HLA-A6802	RSFXSLIFL	204.91	TARBP1
ENSG00000059588	chr1;234529582;234536927;-	Self-epitope	Neoskipping	SRR925706	HCC1569	HLA-B5301	MPXLLXLNP	84.85	TARBP1
ENSG00000059588	chr1;234566046;234582549;-	Self-epitope	Neoskipping	SRR925706	HCC1569	HLA-A3004	SFXSLIFLF	327.9	TARBP1
ENSG00000059588	chr1;234529582;234536927;-	Self-epitope	Neoskipping	SRR925703	HCC1395	HLA-B4501	SEDLLXMSX	266.33	TARBP1
ENSG00000059588	chr1;234529582;234536927;-	Self-epitope	Neoskipping	SRR925697	BT549	HLA-A0201	XMAPICPTS	455.4	TARBP1
ENSG00000059588	chr1;234561538;234563322;-	Self-epitope	Neoskipping	SRR925703	HCC1395	HLA-C0701	VRFXQFYHI	147.89	TARBP1
ENSG00000059588	chr1;234529582;234536927;-	Self-epitope	Neoskipping	SRR925706	HCC1569	HLA-C1505	IANLSLRLV	473.1	TARBP1
ENSG00000059588	chr1;234529582;234536927;-	Self-epitope	Neoskipping	SRR925697	BT549	HLA-B1517	XSLVPMPTC	317.88	TARBP1
ENSG00000059588	chr1;234529582;234536927;-	Self-epitope	Neoskipping	SRR925703	HCC1395	HLA-C0701	FLXWRXNHL	447.18	TARBP1
ENSG00000059588	chr1;234569316;234582549;-	Self-epitope	Neoskipping	SRR925706	HCC1569	HLA-C1505	RSLSCSWTL	436.8	TARBP1
ENSG00000059588	chr1;234569316;234582549;-	Self-epitope	Neoskipping	SRR925706	HCC1569	HLA-A6802	RSFXSLIFL	204.91	TARBP1
ENSG00000059588	chr1;234561538;234563322;-	Self-epitope	Neoskipping	SRR925698	CAMA1	HLA-C0202	FQSSGIVFLM	266.7	TARBP1
ENSG00000059588	chr1;234569316;234582549;-	Self-epitope	Neoskipping	SRR925706	HCC1569	HLA-B5301	MPTCPCXRL	301.77	TARBP1
ENSG00000059588	chr1;234529582;234536927;-	Self-epitope	Neoskipping	SRR925697	BT549	HLA-C0701	FRMYRPSXK	218.67	TARBP1
ENSG00000059588	chr1;234561538;234563322;-	Self-epitope	Neoskipping	SRR925698	CAMA1	HLA-B1501	MXRALFKSM	149.92	TARBP1
ENSG00000059588	chr1;234529582;234536927;-	Self-epitope	Neoskipping	SRR925706	HCC1569	HLA-B5801	RILQSSYXI	284.72	TARBP1
ENSG00000059588	chr1;234529582;234536927;-	Self-epitope	Neoskipping	SRR925697	BT549	HLA-C0303	VXTXPNIAF	176.69	TARBP1
ENSG00000059588	chr1;234529582;234536927;-	Self-epitope	Neoskipping	SRR925697	BT549	HLA-B1517	ISFLQHFTH	66.22	TARBP1
ENSG00000059588	chr1;234529582;234536927;-	Self-epitope	Neoskipping	SRR925697	BT549	HLA-B1517	NSFSTSVSL	319.39	TARBP1
ENSG00000059588	chr1;234561538;234563322;-	Self-epitope	Neoskipping	SRR925703	HCC1395	HLA-C0602	TRHLXMLMX	482.87	TARBP1
ENSG00000059588	chr1;234529582;234536927;-	Self-epitope	Neoskipping	SRR925706	HCC1569	HLA-B5301	HPFSIFKRW	12.06	TARBP1
ENSG00000059588	chr1;234529582;234536927;-	Self-epitope	Neoskipping	SRR925703	HCC1395	HLA-A2902	FWNRFYLPF	124.71	TARBP1
ENSG00000059588	chr1;234569316;234582549;-	Self-epitope	Neoskipping	SRR925706	HCC1569	HLA-B5301	CPTSCLLRI	16.13	TARBP1
ENSG00000059588	chr1;234569316;234582549;-	Self-epitope	Neoskipping	SRR925706	HCC1569	HLA-A6802	SGVSITILV	71.34	TARBP1
ENSG00000059588	chr1;234529582;234536927;-	Self-epitope	Neoskipping	SRR925697	BT549	HLA-C0701	MYCGYSXTL	144.69	TARBP1
ENSG00000059588	chr1;234561538;234563322;-	Self-epitope	Neoskipping	SRR925703	HCC1395	HLA-C0701	VKFWNRFYL	289.06	TARBP1
ENSG00000059588	chr1;234561538;234563322;-	Self-epitope	Neoskipping	SRR925698	CAMA1	HLA-A3201	RIIVXRPYF	256.15	TARBP1
ENSG00000059588	chr1;234569316;234582549;-	Self-epitope	Neoskipping	SRR925706	HCC1569	HLA-C1505	ATNSFSTSV	95.2	TARBP1
ENSG00000059588	chr1;234529582;234536927;-	Self-epitope	Neoskipping	SRR925703	HCC1395	HLA-C0701	MRFQRALCI	18.58	TARBP1
ENSG00000059588	chr1;234529582;234536927;-	Self-epitope	Neoskipping	SRR925697	BT549	HLA-B5601	MPXLLXLNPAS	482.6	TARBP1
ENSG00000059588	chr1;234561538;234563322;-	Self-epitope	Neoskipping	SRR925703	HCC1395	HLA-A2902	VIKDLFRMY	207.02	TARBP1
ENSG00000059588	chr1;234529582;234536927;-	Self-epitope	Neoskipping	SRR925697	BT549	HLA-B1517	XSLFGRXQV	191.33	TARBP1
ENSG00000059588	chr1;234529582;234536927;-	Self-epitope	Neoskipping	SRR925697	BT549	HLA-B1517	LTPWSAAVF	8.16	TARBP1
ENSG00000059588	chr1;234569316;234582549;-	Self-epitope	Neoskipping	SRR925706	HCC1569	HLA-B5801	SQXEAVLHW	199.53	TARBP1
ENSG00000059588	chr1;234529582;234536927;-	Self-epitope	Neoskipping	SRR925697	BT549	HLA-B1517	SXMELLTGF	478.95	TARBP1
ENSG00000059588	chr1;234561538;234563322;-	Self-epitope	Neoskipping	SRR925703	HCC1395	HLA-C0602	YRSFXSLIF	136.32	TARBP1
ENSG00000059588	chr1;234561538;234563322;-	Self-epitope	Neoskipping	SRR925703	HCC1395	HLA-C0602	FLXWRXNHL	221.52	TARBP1
ENSG00000059588	chr1;234569316;234582549;-	Self-epitope	Neoskipping	SRR925706	HCC1569	HLA-A6802	IVFQIWIVA	382.13	TARBP1
ENSG00000059588	chr1;234569316;234582549;-	Self-epitope	Neoskipping	SRR925706	HCC1569	HLA-B5801	LXNGLLYXF	322.35	TARBP1
ENSG00000059588	chr1;234561538;234563322;-	Self-epitope	Neoskipping	SRR925698	CAMA1	HLA-A0201	KLLFSLFLI	7.07	TARBP1
ENSG00000059588	chr1;234529582;234536927;-	Self-epitope	Neoskipping	SRR925697	BT549	HLA-B1517	FSLFLITKF	4.21	TARBP1
ENSG00000059588	chr1;234529582;234536927;-	Self-epitope	Neoskipping	SRR925706	HCC1569	HLA-A6802	XTWSSCFRI	29.63	TARBP1
ENSG00000059588	chr1;234561538;234563322;-	Self-epitope	Neoskipping	SRR925698	CAMA1	HLA-A3201	XMSXIVFQI	46.16	TARBP1
ENSG00000059588	chr1;234529582;234536927;-	Self-epitope	Neoskipping	SRR925697	BT549	HLA-C0701	MRFQRALCI	18.58	TARBP1
ENSG00000059588	chr1;234561538;234563322;-	Self-epitope	Neoskipping	SRR925698	CAMA1	HLA-B1501	FLFXKMHPF	21.33	TARBP1
ENSG00000059588	chr1;234529582;234536927;-	Self-epitope	Neoskipping	SRR925697	BT549	HLA-B1517	QIXSNSWTF	339.33	TARBP1
ENSG00000059588	chr1;234529582;234536927;-	Self-epitope	Neoskipping	SRR925697	BT549	HLA-B1517	LSKTXVLIW	4.2	TARBP1
ENSG00000059588	chr1;234561538;234563322;-	Self-epitope	Neoskipping	SRR925698	CAMA1	HLA-C0202	FSRLVSPTI	487	TARBP1
ENSG00000059588	chr1;234529582;234536927;-	Self-epitope	Neoskipping	SRR925703	HCC1395	HLA-A2902	MLGPWKASF	441.38	TARBP1
ENSG00000059588	chr1;234529582;234536927;-	Self-epitope	Neoskipping	SRR925706	HCC1569	HLA-A3004	RPYFTSFHAF	449.1	TARBP1
ENSG00000059588	chr1;234561538;234563322;-	Self-epitope	Neoskipping	SRR925698	CAMA1	HLA-C0303	FLFXKMHPF	29.9	TARBP1
ENSG00000059588	chr1;234529582;234536927;-	Self-epitope	Neoskipping	SRR925706	HCC1569	HLA-C1505	RSLSCSWTL	436.8	TARBP1
ENSG00000059588	chr1;234529582;234536927;-	Self-epitope	Neoskipping	SRR925703	HCC1395	HLA-C0701	FYQSXTICL	368.32	TARBP1
ENSG00000059588	chr1;234569316;234582549;-	Self-epitope	Neoskipping	SRR925706	HCC1569	HLA-B5801	LQNSGFLXW	71.26	TARBP1
ENSG00000059588	chr1;234561538;234563322;-	Self-epitope	Neoskipping	SRR925698	CAMA1	HLA-A0201	RSFXSLIFL	438.82	TARBP1
ENSG00000059588	chr1;234529582;234536927;-	Self-epitope	Neoskipping	SRR925697	BT549	HLA-A0201	FLNLFSEDL	119.69	TARBP1
ENSG00000059588	chr1;234529582;234536927;-	Self-epitope	Neoskipping	SRR925697	BT549	HLA-A0201	SLXICIXRL	37.63	TARBP1
ENSG00000059588	chr1;234529582;234536927;-	Self-epitope	Neoskipping	SRR925703	HCC1395	HLA-A2902	FVRFXQFYH	147.12	TARBP1
ENSG00000059588	chr1;234529582;234536927;-	Self-epitope	Neoskipping	SRR925697	BT549	HLA-A0201	YLGLQCSLL	135.93	TARBP1
ENSG00000059588	chr1;234529582;234536927;-	Self-epitope	Neoskipping	SRR925706	HCC1569	HLA-A3004	MWRKCHFLM	431.6	TARBP1
ENSG00000059588	chr1;234561538;234563322;-	Self-epitope	Neoskipping	SRR925698	CAMA1	HLA-B1501	LQCSLLAAF	5.71	TARBP1
ENSG00000059588	chr1;234561538;234563322;-	Self-epitope	Neoskipping	SRR925703	HCC1395	HLA-B0801	HXWMRFQRA	188.89	TARBP1
ENSG00000059588	chr1;234569316;234582549;-	Self-epitope	Neoskipping	SRR925706	HCC1569	HLA-A6802	YXMAPICPT	295.63	TARBP1
ENSG00000059588	chr1;234529582;234536927;-	Self-epitope	Neoskipping	SRR925697	BT549	HLA-B1517	FSVSATNSF	7.93	TARBP1
ENSG00000059588	chr1;234561538;234563322;-	Self-epitope	Neoskipping	SRR925698	CAMA1	HLA-B4002	GELFLFXKM	32.26	TARBP1
ENSG00000059588	chr1;234529582;234536927;-	Self-epitope	Neoskipping	SRR925703	HCC1395	HLA-A2902	KNATMXILY	76.45	TARBP1
ENSG00000059588	chr1;234561538;234563322;-	Self-epitope	Neoskipping	SRR925698	CAMA1	HLA-A3201	ATFFKQLXI	46.72	TARBP1
ENSG00000059588	chr1;234529582;234536927;-	Self-epitope	Neoskipping	SRR925706	HCC1569	HLA-A6802	QSSGIVFLM	83.13	TARBP1
ENSG00000059588	chr1;234561538;234563322;-	Self-epitope	Neoskipping	SRR925698	CAMA1	HLA-A0201	KMMRCLLFF	101.04	TARBP1
ENSG00000059588	chr1;234529582;234536927;-	Self-epitope	Neoskipping	SRR925706	HCC1569	HLA-C1505	MSFXSFGKI	183.8	TARBP1
ENSG00000059588	chr1;234529582;234536927;-	Self-epitope	Neoskipping	SRR925706	HCC1569	HLA-B5301	LSLLLDHXW	185.08	TARBP1
ENSG00000059588	chr1;234529582;234536927;-	Self-epitope	Neoskipping	SRR925706	HCC1569	HLA-C1505	ATNSFSTSV	95.2	TARBP1
ENSG00000059588	chr1;234529582;234536927;-	Self-epitope	Neoskipping	SRR925697	BT549	HLA-C0303	HXXVTAVSL	370.76	TARBP1
ENSG00000059588	chr1;234561538;234563322;-	Self-epitope	Neoskipping	SRR925698	CAMA1	HLA-A0201	YMLXSQFYQ	119.47	TARBP1
ENSG00000059588	chr1;234569316;234582549;-	Self-epitope	Neoskipping	SRR925706	HCC1569	HLA-C1505	FSIFKRWTV	303.6	TARBP1
ENSG00000059588	chr1;234529582;234536927;-	Self-epitope	Neoskipping	SRR925706	HCC1569	HLA-B5801	LSNSCVYXM	26.27	TARBP1
ENSG00000059588	chr1;234529582;234536927;-	Self-epitope	Neoskipping	SRR925697	BT549	HLA-C0701	AVFWKNRHL	221.14	TARBP1
ENSG00000059588	chr1;234529582;234536927;-	Self-epitope	Neoskipping	SRR925703	HCC1395	HLA-B0801	LXMLMXRAL	67.8	TARBP1
ENSG00000059588	chr1;234561538;234563322;-	Self-epitope	Neoskipping	SRR925703	HCC1395	HLA-B0801	XNYRSFXSL	96.99	TARBP1
ENSG00000059588	chr1;234561538;234563322;-	Self-epitope	Neoskipping	SRR925703	HCC1395	HLA-B0801	FPFCFYLRL	105.34	TARBP1
ENSG00000059588	chr1;234529582;234536927;-	Self-epitope	Neoskipping	SRR925706	HCC1569	HLA-B5801	XTWSSCFRI	379.76	TARBP1
ENSG00000059588	chr1;234529582;234536927;-	Self-epitope	Neoskipping	SRR925706	HCC1569	HLA-B5301	LPDSLMFLX	34.54	TARBP1
ENSG00000059588	chr1;234529582;234536927;-	Self-epitope	Neoskipping	SRR925706	HCC1569	HLA-B5301	XXAWLPWPW	110.04	TARBP1
ENSG00000059588	chr1;234561538;234563322;-	Self-epitope	Neoskipping	SRR925698	CAMA1	HLA-A0201	XLKCLLXRL	258.54	TARBP1
ENSG00000059588	chr1;234529582;234536927;-	Self-epitope	Neoskipping	SRR925706	HCC1569	HLA-C1505	ATFFKQLXI	231.8	TARBP1
ENSG00000059588	chr1;234529582;234536927;-	Self-epitope	Neoskipping	SRR925703	HCC1395	HLA-B0801	RPSXKTLDM	469.75	TARBP1
ENSG00000059588	chr1;234569316;234582549;-	Self-epitope	Neoskipping	SRR925706	HCC1569	HLA-B5801	MSXIVFQIW	2.44	TARBP1
ENSG00000059588	chr1;234529582;234536927;-	Self-epitope	Neoskipping	SRR925706	HCC1569	HLA-A6802	IVFQIWIVA	382.13	TARBP1
ENSG00000059588	chr1;234561538;234563322;-	Self-epitope	Neoskipping	SRR925698	CAMA1	HLA-C0303	YTXWCXLSL	84.81	TARBP1
ENSG00000059588	chr1;234529582;234536927;-	Self-epitope	Neoskipping	SRR925697	BT549	HLA-B1517	RIIVXRPYF	15.95	TARBP1
ENSG00000059588	chr1;234529582;234536927;-	Self-epitope	Neoskipping	SRR925697	BT549	HLA-B1517	AIYTXWCXL	36.7	TARBP1
ENSG00000059588	chr1;234529582;234536927;-	Self-epitope	Neoskipping	SRR925697	BT549	HLA-C0303	VSLQNSGFL	321.86	TARBP1
ENSG00000059588	chr1;234529582;234536927;-	Self-epitope	Neoskipping	SRR925697	BT549	HLA-A0201	XLLXLNPAS	418.9	TARBP1
ENSG00000059588	chr1;234529582;234536927;-	Self-epitope	Neoskipping	SRR925697	BT549	HLA-A0201	FLFXKMHPF	40.66	TARBP1
ENSG00000059588	chr1;234529582;234536927;-	Self-epitope	Neoskipping	SRR925697	BT549	HLA-C0303	YCGYSXTLF	168.43	TARBP1
ENSG00000059588	chr1;234529582;234536927;-	Self-epitope	Neoskipping	SRR925697	BT549	HLA-A0201	AWLPWPWCV	437.73	TARBP1
ENSG00000059588	chr1;234569316;234582549;-	Self-epitope	Neoskipping	SRR925706	HCC1569	HLA-B5801	KTECGRLCW	293.99	TARBP1
ENSG00000059588	chr1;234569316;234582549;-	Self-epitope	Neoskipping	SRR925706	HCC1569	HLA-A6802	XTXPNIAFL	5.97	TARBP1
ENSG00000059588	chr1;234529582;234536927;-	Self-epitope	Neoskipping	SRR925697	BT549	HLA-A0201	LVFDCMLXL	15.29	TARBP1
ENSG00000059588	chr1;234529582;234536927;-	Self-epitope	Neoskipping	SRR925703	HCC1395	HLA-B0801	GLRGKKMSF	107.68	TARBP1
ENSG00000059588	chr1;234529582;234536927;-	Self-epitope	Neoskipping	SRR925706	HCC1569	HLA-B5801	HAFQALLKM	113.74	TARBP1
ENSG00000059588	chr1;234529582;234536927;-	Self-epitope	Neoskipping	SRR925706	HCC1569	HLA-A3004	HSRIIVXRPY	341.5	TARBP1
ENSG00000059588	chr1;234561538;234563322;-	Self-epitope	Neoskipping	SRR925703	HCC1395	HLA-A2902	LLXATLSXY	21.12	TARBP1
ENSG00000059588	chr1;234561538;234563322;-	Self-epitope	Neoskipping	SRR925703	HCC1395	HLA-B0801	NLMPXLLXL	58.84	TARBP1
ENSG00000059588	chr1;234529582;234536927;-	Self-epitope	Neoskipping	SRR925697	BT549	HLA-B1517	AVFWKNRHL	439.75	TARBP1
ENSG00000059588	chr1;234529582;234536927;-	Self-epitope	Neoskipping	SRR925706	HCC1569	HLA-C1505	WTVDRSQQL	394.7	TARBP1
ENSG00000059588	chr1;234561538;234563322;-	Self-epitope	Neoskipping	SRR925703	HCC1395	HLA-B0801	FLLIKFYQC	31.17	TARBP1
ENSG00000059588	chr1;234569316;234582549;-	Self-epitope	Neoskipping	SRR925706	HCC1569	HLA-A6802	MSQDIRPWV	51.94	TARBP1
ENSG00000059588	chr1;234569316;234582549;-	Self-epitope	Neoskipping	SRR925706	HCC1569	HLA-A3004	KFWNRFYLPF	394.6	TARBP1
ENSG00000059588	chr1;234529582;234536927;-	Self-epitope	Neoskipping	SRR925697	BT549	HLA-C0303	KCWFPSFXL	51.87	TARBP1
ENSG00000059588	chr1;234561538;234563322;-	Self-epitope	Neoskipping	SRR925698	CAMA1	HLA-A0201	FLMSQLFSC	8.18	TARBP1
ENSG00000059588	chr1;234529582;234536927;-	Self-epitope	Neoskipping	SRR925697	BT549	HLA-B5601	FPSFXLPL	407.9	TARBP1
ENSG00000059588	chr1;234569316;234582549;-	Self-epitope	Neoskipping	SRR925706	HCC1569	HLA-A6802	FVWKFLNRA	103.43	TARBP1
ENSG00000059588	chr1;234529582;234536927;-	Self-epitope	Neoskipping	SRR925697	BT549	HLA-C0303	MCLXSLVPM	199.51	TARBP1
ENSG00000059588	chr1;234529582;234536927;-	Self-epitope	Neoskipping	SRR925703	HCC1395	HLA-B0801	FPFCFYLRL	105.34	TARBP1
ENSG00000059588	chr1;234529582;234536927;-	Self-epitope	Neoskipping	SRR925706	HCC1569	HLA-B5801	SQXEAVLHW	199.53	TARBP1
ENSG00000059588	chr1;234569316;234582549;-	Self-epitope	Neoskipping	SRR925706	HCC1569	HLA-A6802	XSLFGRXQV	384.34	TARBP1
ENSG00000059588	chr1;234561538;234563322;-	Self-epitope	Neoskipping	SRR925703	HCC1395	HLA-A2902	LMFLXLRDF	364.5	TARBP1
ENSG00000059588	chr1;234529582;234536927;-	Self-epitope	Neoskipping	SRR925697	BT549	HLA-B1517	QSXTICLNM	271.05	TARBP1
ENSG00000059588	chr1;234529582;234536927;-	Self-epitope	Neoskipping	SRR925697	BT549	HLA-C0303	ALSAPXMSM	37.13	TARBP1
ENSG00000059588	chr1;234529582;234536927;-	Self-epitope	Neoskipping	SRR925697	BT549	HLA-B1517	AVSLGXCLL	104.46	TARBP1
ENSG00000059588	chr1;234569316;234582549;-	Self-epitope	Neoskipping	SRR925706	HCC1569	HLA-B5801	HAFQALLKM	113.74	TARBP1
ENSG00000059588	chr1;234569316;234582549;-	Self-epitope	Neoskipping	SRR925706	HCC1569	HLA-B5301	FPFCFYLRL	37.68	TARBP1
ENSG00000059588	chr1;234566046;234582549;-	Self-epitope	Neoskipping	SRR925706	HCC1569	HLA-B5801	LXNGLLYXF	322.35	TARBP1
ENSG00000059588	chr1;234569316;234582549;-	Self-epitope	Neoskipping	SRR925706	HCC1569	HLA-B5801	LSLLLDHXW	2.77	TARBP1
ENSG00000059588	chr1;234569316;234582549;-	Self-epitope	Neoskipping	SRR925706	HCC1569	HLA-A6802	SAPXMSMXV	27.07	TARBP1
ENSG00000059588	chr1;234566046;234582549;-	Self-epitope	Neoskipping	SRR925706	HCC1569	HLA-B5301	MTVRQILLW	71.35	TARBP1
ENSG00000059588	chr1;234569316;234582549;-	Self-epitope	Neoskipping	SRR925706	HCC1569	HLA-A6802	FLXWRXNHL	374.44	TARBP1
ENSG00000059588	chr1;234529582;234536927;-	Self-epitope	Neoskipping	SRR925697	BT549	HLA-C0303	AIYTXWCXL	218.5	TARBP1
ENSG00000059588	chr1;234529582;234536927;-	Self-epitope	Neoskipping	SRR925703	HCC1395	HLA-A2902	RYMLXSQFY	24.24	TARBP1
ENSG00000059588	chr1;234529582;234536927;-	Self-epitope	Neoskipping	SRR925697	BT549	HLA-C0701	TRISXMELL	104.98	TARBP1
ENSG00000059588	chr1;234529582;234536927;-	Self-epitope	Neoskipping	SRR925703	HCC1395	HLA-B0801	LFRMYRPSX	400.23	TARBP1
ENSG00000059588	chr1;234529582;234536927;-	Self-epitope	Neoskipping	SRR925697	BT549	HLA-C0303	FLFXKMHPF	29.9	TARBP1
ENSG00000059588	chr1;234529582;234536927;-	Self-epitope	Neoskipping	SRR925703	HCC1395	HLA-C0602	VRFXQFYHI	240.42	TARBP1
ENSG00000059588	chr1;234561538;234563322;-	Self-epitope	Neoskipping	SRR925698	CAMA1	HLA-A0201	FLXWRXNHL	10.74	TARBP1
ENSG00000059588	chr1;234529582;234536927;-	Self-epitope	Neoskipping	SRR925697	BT549	HLA-A0201	NLPDSLMFL	12.02	TARBP1
ENSG00000059588	chr1;234529582;234536927;-	Self-epitope	Neoskipping	SRR925697	BT549	HLA-B1517	RSLSCSWTL	7.8	TARBP1
ENSG00000059588	chr1;234566046;234582549;-	Self-epitope	Neoskipping	SRR925706	HCC1569	HLA-B5801	RILQSSYXI	284.72	TARBP1
ENSG00000059588	chr1;234529582;234536927;-	Self-epitope	Neoskipping	SRR925706	HCC1569	HLA-A6802	NSFSTSVSL	42.68	TARBP1
ENSG00000059588	chr1;234561538;234563322;-	Self-epitope	Neoskipping	SRR925698	CAMA1	HLA-A3201	SLFLXWSCW	111.08	TARBP1
ENSG00000059588	chr1;234529582;234536927;-	Self-epitope	Neoskipping	SRR925697	BT549	HLA-B1517	INLPDSLMF	410.12	TARBP1
ENSG00000059588	chr1;234529582;234536927;-	Self-epitope	Neoskipping	SRR925706	HCC1569	HLA-A3004	KNATMXILY	198.5	TARBP1
ENSG00000059588	chr1;234529582;234536927;-	Self-epitope	Neoskipping	SRR925703	HCC1395	HLA-C0701	FYHIXTLLL	275.08	TARBP1
ENSG00000059588	chr1;234569316;234582549;-	Self-epitope	Neoskipping	SRR925706	HCC1569	HLA-A6802	XIVFQIWIV	170.34	TARBP1
ENSG00000059588	chr1;234561538;234563322;-	Self-epitope	Neoskipping	SRR925698	CAMA1	HLA-A0201	LLSGMLFIA	27.38	TARBP1
ENSG00000059588	chr1;234529582;234536927;-	Self-epitope	Neoskipping	SRR925703	HCC1395	HLA-C0602	RRLSRGTVV	123.9	TARBP1
ENSG00000059588	chr1;234561538;234563322;-	Self-epitope	Neoskipping	SRR925698	CAMA1	HLA-A3201	RLSRGTVVF	8.33	TARBP1
ENSG00000059588	chr1;234566046;234582549;-	Self-epitope	Neoskipping	SRR925706	HCC1569	HLA-A6802	KTALCLIGL	336.82	TARBP1
ENSG00000059588	chr1;234561538;234563322;-	Self-epitope	Neoskipping	SRR925698	CAMA1	HLA-A3201	XMLMXRALF	174.62	TARBP1
ENSG00000059588	chr1;234529582;234536927;-	Self-epitope	Neoskipping	SRR925706	HCC1569	HLA-B5801	RIIVXRPYF	193.48	TARBP1
ENSG00000059588	chr1;234529582;234536927;-	Self-epitope	Neoskipping	SRR925697	BT549	HLA-B1517	LSLLLDHXW	2.13	TARBP1
ENSG00000059588	chr1;234529582;234536927;-	Self-epitope	Neoskipping	SRR925706	HCC1569	HLA-B5801	RSFXSLIFL	114.45	TARBP1
ENSG00000059588	chr1;234566046;234582549;-	Self-epitope	Neoskipping	SRR925706	HCC1569	HLA-B5801	LSNSCVYXM	26.27	TARBP1
ENSG00000059588	chr1;234566046;234582549;-	Self-epitope	Neoskipping	SRR925706	HCC1569	HLA-C1505	VTLSGELFL	246.5	TARBP1
ENSG00000059588	chr1;234569316;234582549;-	Self-epitope	Neoskipping	SRR925706	HCC1569	HLA-A3004	KQAFVRFXQFY	169.3	TARBP1
ENSG00000059588	chr1;234569316;234582549;-	Self-epitope	Neoskipping	SRR925706	HCC1569	HLA-B5801	NSWTFVWKF	108.66	TARBP1
ENSG00000059588	chr1;234569316;234582549;-	Self-epitope	Neoskipping	SRR925706	HCC1569	HLA-A6802	MLTPWSAAV	19.56	TARBP1
ENSG00000059588	chr1;234529582;234536927;-	Self-epitope	Neoskipping	SRR925706	HCC1569	HLA-B5801	KQLXICXMW	36.76	TARBP1
ENSG00000059588	chr1;234529582;234536927;-	Self-epitope	Neoskipping	SRR925697	BT549	HLA-B1517	MSMXVEPCX	261.35	TARBP1
ENSG00000059588	chr1;234529582;234536927;-	Self-epitope	Neoskipping	SRR925697	BT549	HLA-B5601	RPYFTSFHA	55.7	TARBP1
ENSG00000059588	chr1;234529582;234536927;-	Self-epitope	Neoskipping	SRR925697	BT549	HLA-C0701	LVFDCMLXL	471.49	TARBP1
ENSG00000059588	chr1;234529582;234536927;-	Self-epitope	Neoskipping	SRR925697	BT549	HLA-C0701	FYHIXTLLL	275.08	TARBP1
ENSG00000059588	chr1;234529582;234536927;-	Self-epitope	Neoskipping	SRR925697	BT549	HLA-A0201	MLXSQFYQS	216.07	TARBP1
ENSG00000059588	chr1;234529582;234536927;-	Self-epitope	Neoskipping	SRR925697	BT549	HLA-B1517	LTWRGKLYL	6.14	TARBP1
ENSG00000059588	chr1;234529582;234536927;-	Self-epitope	Neoskipping	SRR925706	HCC1569	HLA-A3004	SFXSLIFLF	327.9	TARBP1
ENSG00000059588	chr1;234569316;234582549;-	Self-epitope	Neoskipping	SRR925706	HCC1569	HLA-A6802	THAGXKVPV	487.53	TARBP1
ENSG00000059588	chr1;234529582;234536927;-	Self-epitope	Neoskipping	SRR925697	BT549	HLA-A0201	GLQCSLLAA	223.15	TARBP1
ENSG00000059588	chr1;234561538;234563322;-	Self-epitope	Neoskipping	SRR925698	CAMA1	HLA-C0303	TAVSLGXCL	11.94	TARBP1
ENSG00000059588	chr1;234569316;234582549;-	Self-epitope	Neoskipping	SRR925706	HCC1569	HLA-A3004	RSFXSLIFLF	166.6	TARBP1
ENSG00000059588	chr1;234566046;234582549;-	Self-epitope	Neoskipping	SRR925706	HCC1569	HLA-A6802	XTWSSCFRI	29.63	TARBP1
ENSG00000059588	chr1;234561538;234563322;-	Self-epitope	Neoskipping	SRR925698	CAMA1	HLA-A0201	SIHXXVTAV	70.35	TARBP1
ENSG00000059588	chr1;234529582;234536927;-	Self-epitope	Neoskipping	SRR925706	HCC1569	HLA-A6802	KTALCLIGL	336.82	TARBP1
ENSG00000059588	chr1;234529582;234536927;-	Self-epitope	Neoskipping	SRR925703	HCC1395	HLA-B0801	CXMWRKCHF	113.16	TARBP1
ENSG00000059588	chr1;234529582;234536927;-	Self-epitope	Neoskipping	SRR925697	BT549	HLA-B1517	WTLSMLGPW	3.04	TARBP1
ENSG00000059588	chr1;234569316;234582549;-	Self-epitope	Neoskipping	SRR925706	HCC1569	HLA-C1505	WTVDRSQQL	394.7	TARBP1
ENSG00000059588	chr1;234569316;234582549;-	Self-epitope	Neoskipping	SRR925706	HCC1569	HLA-A3004	QSSGIVFLM	479.4	TARBP1
ENSG00000059588	chr1;234561538;234563322;-	Self-epitope	Neoskipping	SRR925698	CAMA1	HLA-B1501	FFQSSGIVF	190.14	TARBP1
ENSG00000059588	chr1;234529582;234536927;-	Self-epitope	Neoskipping	SRR925706	HCC1569	HLA-A6802	RSFXSLIFL	204.91	TARBP1
ENSG00000059588	chr1;234529582;234536927;-	Self-epitope	Neoskipping	SRR925703	HCC1395	HLA-A2902	AFVRFXQFY	15.95	TARBP1
ENSG00000059588	chr1;234529582;234536927;-	Self-epitope	Neoskipping	SRR925706	HCC1569	HLA-A6802	FLXWRXNHL	374.44	TARBP1
ENSG00000059588	chr1;234529582;234536927;-	Self-epitope	Neoskipping	SRR925703	HCC1395	HLA-B0801	HXWMRFQRA	188.89	TARBP1
ENSG00000059588	chr1;234569316;234582549;-	Self-epitope	Neoskipping	SRR925706	HCC1569	HLA-A6802	SISFLQHFT	462.32	TARBP1
ENSG00000059588	chr1;234529582;234536927;-	Self-epitope	Neoskipping	SRR925706	HCC1569	HLA-B5801	RSISFLQHF	9.73	TARBP1
ENSG00000059588	chr1;234529582;234536927;-	Self-epitope	Neoskipping	SRR925703	HCC1395	HLA-B0801	RPXTRSLSC	205.3	TARBP1
ENSG00000059588	chr1;234529582;234536927;-	Self-epitope	Neoskipping	SRR925697	BT549	HLA-B1517	VXTXPNIAF	496.84	TARBP1
ENSG00000059588	chr1;234529582;234536927;-	Self-epitope	Neoskipping	SRR925706	HCC1569	HLA-B5801	MSXIVFQIW	2.44	TARBP1
ENSG00000059588	chr1;234561538;234563322;-	Self-epitope	Neoskipping	SRR925698	CAMA1	HLA-B4002	XEAVLHWDX	402.34	TARBP1
ENSG00000059588	chr1;234569316;234582549;-	Self-epitope	Neoskipping	SRR925706	HCC1569	HLA-B5801	FSVSATNSF	36.64	TARBP1
ENSG00000059588	chr1;234561538;234563322;-	Self-epitope	Neoskipping	SRR925698	CAMA1	HLA-B1501	SLHXKPSQF	301.32	TARBP1
ENSG00000059588	chr1;234561538;234563322;-	Self-epitope	Neoskipping	SRR925703	HCC1395	HLA-C0602	VKFWNRFYL	260.07	TARBP1
ENSG00000059588	chr1;234566046;234582549;-	Self-epitope	Neoskipping	SRR925706	HCC1569	HLA-B5801	QAFVRFXQF	212.32	TARBP1
ENSG00000059588	chr1;234566046;234582549;-	Self-epitope	Neoskipping	SRR925706	HCC1569	HLA-B5801	XSNSWTFVW	1.88	TARBP1
ENSG00000059588	chr1;234529582;234536927;-	Self-epitope	Neoskipping	SRR925697	BT549	HLA-B5601	FPLFSSIRRC	428.9	TARBP1
ENSG00000059588	chr1;234566046;234582549;-	Self-epitope	Neoskipping	SRR925706	HCC1569	HLA-C1505	FSIFKRWTV	303.6	TARBP1
ENSG00000059588	chr1;234529582;234536927;-	Self-epitope	Neoskipping	SRR925697	BT549	HLA-B1517	GVLFPFCFY	456.7	TARBP1
ENSG00000059588	chr1;234529582;234536927;-	Self-epitope	Neoskipping	SRR925706	HCC1569	HLA-A6802	ATFFKQLXI	156.08	TARBP1
ENSG00000059588	chr1;234529582;234536927;-	Self-epitope	Neoskipping	SRR925706	HCC1569	HLA-B5301	FPTXTWSSC	77.76	TARBP1
ENSG00000059588	chr1;234566046;234582549;-	Self-epitope	Neoskipping	SRR925706	HCC1569	HLA-C1505	QSSGIVFLM	469.7	TARBP1
ENSG00000059588	chr1;234529582;234536927;-	Self-epitope	Neoskipping	SRR925703	HCC1395	HLA-C0602	XQFYHIXTL	238.61	TARBP1
ENSG00000059588	chr1;234529582;234536927;-	Self-epitope	Neoskipping	SRR925697	BT549	HLA-B5601	MAPICPTSCL	263.8	TARBP1
ENSG00000059588	chr1;234566046;234582549;-	Self-epitope	Neoskipping	SRR925706	HCC1569	HLA-A6802	XSLFGRXQV	384.34	TARBP1
ENSG00000059588	chr1;234529582;234536927;-	Self-epitope	Neoskipping	SRR925697	BT549	HLA-B5601	FPTXTWSSCF	424.4	TARBP1
ENSG00000059588	chr1;234529582;234536927;-	Self-epitope	Neoskipping	SRR925697	BT549	HLA-B1517	FLFXKMHPF	70.31	TARBP1
ENSG00000059588	chr1;234569316;234582549;-	Self-epitope	Neoskipping	SRR925706	HCC1569	HLA-B5801	XTWSSCFRI	379.76	TARBP1
ENSG00000059588	chr1;234569316;234582549;-	Self-epitope	Neoskipping	SRR925706	HCC1569	HLA-B5801	RVASYXSLF	41.24	TARBP1
ENSG00000059588	chr1;234529582;234536927;-	Self-epitope	Neoskipping	SRR925703	HCC1395	HLA-C0701	WRXNHLSXL	48.99	TARBP1
ENSG00000059588	chr1;234529582;234536927;-	Self-epitope	Neoskipping	SRR925697	BT549	HLA-C0303	RSFXSLIFL	351.56	TARBP1
ENSG00000059588	chr1;234566046;234582549;-	Self-epitope	Neoskipping	SRR925706	HCC1569	HLA-A6802	XTXPNIAFL	5.97	TARBP1
ENSG00000059588	chr1;234566046;234582549;-	Self-epitope	Neoskipping	SRR925706	HCC1569	HLA-B5301	TVVFPTXTW	187.25	TARBP1
ENSG00000059588	chr1;234529582;234536927;-	Self-epitope	Neoskipping	SRR925706	HCC1569	HLA-C1505	RSFXSLIFL	75.1	TARBP1
ENSG00000059588	chr1;234561538;234563322;-	Self-epitope	Neoskipping	SRR925698	CAMA1	HLA-A0201	KTALCLIGL	475.12	TARBP1
ENSG00000059588	chr1;234529582;234536927;-	Self-epitope	Neoskipping	SRR925706	HCC1569	HLA-B5801	XMSXIVFQI	107.99	TARBP1
ENSG00000059588	chr1;234529582;234536927;-	Self-epitope	Neoskipping	SRR925697	BT549	HLA-C0303	XTXPNIAFL	11.7	TARBP1
ENSG00000059588	chr1;234529582;234536927;-	Self-epitope	Neoskipping	SRR925703	HCC1395	HLA-B0801	NLSLRLVYL	422.54	TARBP1
ENSG00000059588	chr1;234569316;234582549;-	Self-epitope	Neoskipping	SRR925706	HCC1569	HLA-B5301	TVVFPTXTW	187.25	TARBP1
ENSG00000059588	chr1;234569316;234582549;-	Self-epitope	Neoskipping	SRR925706	HCC1569	HLA-B5301	LPDSLMFLX	34.54	TARBP1
ENSG00000059588	chr1;234529582;234536927;-	Self-epitope	Neoskipping	SRR925703	HCC1395	HLA-B0801	FLXLRDFSG	236.28	TARBP1
ENSG00000059588	chr1;234561538;234563322;-	Self-epitope	Neoskipping	SRR925698	CAMA1	HLA-A0201	FQSSGIVFL	10.41	TARBP1
ENSG00000059588	chr1;234561538;234563322;-	Self-epitope	Neoskipping	SRR925703	HCC1395	HLA-A2902	YLLXATLSX	436.33	TARBP1
ENSG00000059588	chr1;234529582;234536927;-	Self-epitope	Neoskipping	SRR925706	HCC1569	HLA-A6802	XSLFGRXQV	384.34	TARBP1
ENSG00000059588	chr1;234561538;234563322;-	Self-epitope	Neoskipping	SRR925698	CAMA1	HLA-B1501	GVSITILVF	90.37	TARBP1
ENSG00000059588	chr1;234561538;234563322;-	Self-epitope	Neoskipping	SRR925698	CAMA1	HLA-A3201	KCWFPSFXL	36.88	TARBP1
ENSG00000059588	chr1;234561538;234563322;-	Self-epitope	Neoskipping	SRR925698	CAMA1	HLA-C0202	LSNSCVYXM	387.7	TARBP1
ENSG00000059588	chr1;234561538;234563322;-	Self-epitope	Neoskipping	SRR925703	HCC1395	HLA-C0602	FRMYRPSXK	118.38	TARBP1
ENSG00000059588	chr1;234529582;234536927;-	Self-epitope	Neoskipping	SRR925697	BT549	HLA-A0201	LLAAFSVSA	21.65	TARBP1
ENSG00000059588	chr1;234529582;234536927;-	Self-epitope	Neoskipping	SRR925697	BT549	HLA-B1517	ASYXSLFGR	57.84	TARBP1
ENSG00000059588	chr1;234566046;234582549;-	Self-epitope	Neoskipping	SRR925706	HCC1569	HLA-B5301	FVLSNSCVY	157.56	TARBP1
ENSG00000059588	chr1;234529582;234536927;-	Self-epitope	Neoskipping	SRR925697	BT549	HLA-A0201	LITKFLPLL	104.03	TARBP1
ENSG00000059588	chr1;234529582;234536927;-	Self-epitope	Neoskipping	SRR925697	BT549	HLA-B1517	ATFFKQLXI	2.49	TARBP1
ENSG00000059588	chr1;234529582;234536927;-	Self-epitope	Neoskipping	SRR925697	BT549	HLA-B1517	CSLLAAFSV	154.18	TARBP1
ENSG00000059588	chr1;234529582;234536927;-	Self-epitope	Neoskipping	SRR925706	HCC1569	HLA-A6802	FSIFKRWTV	12.83	TARBP1
ENSG00000059588	chr1;234529582;234536927;-	Self-epitope	Neoskipping	SRR925706	HCC1569	HLA-C1505	LSAPXMSMXV	418.6	TARBP1
ENSG00000059588	chr1;234566046;234582549;-	Self-epitope	Neoskipping	SRR925706	HCC1569	HLA-A3004	RVASYXSLF	146.7	TARBP1
ENSG00000059588	chr1;234529582;234536927;-	Self-epitope	Neoskipping	SRR925697	BT549	HLA-A0201	YXMAPICPT	297.92	TARBP1
ENSG00000059588	chr1;234561538;234563322;-	Self-epitope	Neoskipping	SRR925698	CAMA1	HLA-A0201	XLLLRNSGL	166.31	TARBP1
ENSG00000059588	chr1;234566046;234582549;-	Self-epitope	Neoskipping	SRR925706	HCC1569	HLA-A6802	ATNSFSTSV	47.72	TARBP1
ENSG00000059588	chr1;234529582;234536927;-	Self-epitope	Neoskipping	SRR925706	HCC1569	HLA-B5801	VRFREXXAW	410.86	TARBP1
ENSG00000059588	chr1;234529582;234536927;-	Self-epitope	Neoskipping	SRR925703	HCC1395	HLA-A2902	FVLSNSCVY	16.53	TARBP1
ENSG00000059588	chr1;234561538;234563322;-	Self-epitope	Neoskipping	SRR925703	HCC1395	HLA-B0801	CSRRKQKVI	332.21	TARBP1
ENSG00000059588	chr1;234529582;234536927;-	Self-epitope	Neoskipping	SRR925697	BT549	HLA-A0201	FLXLRDFSG	430.49	TARBP1
ENSG00000059588	chr1;234569316;234582549;-	Self-epitope	Neoskipping	SRR925706	HCC1569	HLA-A3004	GVKFWNRFY	472.4	TARBP1
ENSG00000059588	chr1;234569316;234582549;-	Self-epitope	Neoskipping	SRR925706	HCC1569	HLA-A3004	HSRIIVXRPY	341.5	TARBP1
ENSG00000059588	chr1;234529582;234536927;-	Self-epitope	Neoskipping	SRR925697	BT549	HLA-C0701	VRFXQFYHI	147.89	TARBP1
ENSG00000059588	chr1;234529582;234536927;-	Self-epitope	Neoskipping	SRR925697	BT549	HLA-B5601	WPRSSTNRPI	401.3	TARBP1
ENSG00000059588	chr1;234529582;234536927;-	Self-epitope	Neoskipping	SRR925697	BT549	HLA-C0303	XNYRSFXSL	138.03	TARBP1
ENSG00000059588	chr1;234529582;234536927;-	Self-epitope	Neoskipping	SRR925697	BT549	HLA-C0701	FLXWRXNHL	447.18	TARBP1
ENSG00000059588	chr1;234561538;234563322;-	Self-epitope	Neoskipping	SRR925698	CAMA1	HLA-A3201	XQFYHIXTL	30.34	TARBP1
ENSG00000059588	chr1;234569316;234582549;-	Self-epitope	Neoskipping	SRR925706	HCC1569	HLA-B5801	FLXWSCWLW	71.84	TARBP1
ENSG00000059588	chr1;234561538;234563322;-	Self-epitope	Neoskipping	SRR925698	CAMA1	HLA-B4002	KEXRLSIAE	184.23	TARBP1
ENSG00000059588	chr1;234529582;234536927;-	Self-epitope	Neoskipping	SRR925697	BT549	HLA-A0201	VLFPFCFYL	3.9	TARBP1
ENSG00000059588	chr1;234529582;234536927;-	Self-epitope	Neoskipping	SRR925706	HCC1569	HLA-A3004	RSISFLQHF	222.8	TARBP1
ENSG00000059588	chr1;234529582;234536927;-	Self-epitope	Neoskipping	SRR925697	BT549	HLA-B5601	MLGPWKASFPL	217.4	TARBP1
ENSG00000059588	chr1;234529582;234536927;-	Self-epitope	Neoskipping	SRR925706	HCC1569	HLA-B5801	XLNPASIKW	98.01	TARBP1
ENSG00000059588	chr1;234529582;234536927;-	Self-epitope	Neoskipping	SRR925697	BT549	HLA-C0303	VLFPFCFYL	172.28	TARBP1
ENSG00000059588	chr1;234561538;234563322;-	Self-epitope	Neoskipping	SRR925698	CAMA1	HLA-C0303	XFXSKPLXL	342.33	TARBP1
ENSG00000059588	chr1;234566046;234582549;-	Self-epitope	Neoskipping	SRR925706	HCC1569	HLA-A6802	ASFPLFSSI	160.59	TARBP1
ENSG00000059588	chr1;234566046;234582549;-	Self-epitope	Neoskipping	SRR925706	HCC1569	HLA-A6802	QSSGIVFLM	83.13	TARBP1
ENSG00000059588	chr1;234561538;234563322;-	Self-epitope	Neoskipping	SRR925698	CAMA1	HLA-A0201	GLSKTXVLI	183.07	TARBP1
ENSG00000059588	chr1;234561538;234563322;-	Self-epitope	Neoskipping	SRR925698	CAMA1	HLA-C0303	YCGYSXTLF	168.43	TARBP1
ENSG00000059588	chr1;234561538;234563322;-	Self-epitope	Neoskipping	SRR925698	CAMA1	HLA-A0201	FVWKFLNRA	60.03	TARBP1
ENSG00000059588	chr1;234561538;234563322;-	Self-epitope	Neoskipping	SRR925698	CAMA1	HLA-C0303	RSFXSLIFL	351.56	TARBP1
ENSG00000059588	chr1;234569316;234582549;-	Self-epitope	Neoskipping	SRR925706	HCC1569	HLA-B5301	FPSFXLPLN	92.51	TARBP1
ENSG00000059588	chr1;234569316;234582549;-	Self-epitope	Neoskipping	SRR925706	HCC1569	HLA-C1505	ATFFKQLXI	231.8	TARBP1
ENSG00000059588	chr1;234561538;234563322;-	Self-epitope	Neoskipping	SRR925698	CAMA1	HLA-B1501	ALSAPXMSM	32.66	TARBP1
ENSG00000059588	chr1;234561538;234563322;-	Self-epitope	Neoskipping	SRR925703	HCC1395	HLA-A2902	QFFLLIKFY	20.02	TARBP1
ENSG00000059588	chr1;234529582;234536927;-	Self-epitope	Neoskipping	SRR925706	HCC1569	HLA-B5801	KTECGRLCW	293.99	TARBP1
ENSG00000059588	chr1;234529582;234536927;-	Self-epitope	Neoskipping	SRR925706	HCC1569	HLA-B5301	CGYSXTLFW	24.68	TARBP1
ENSG00000059588	chr1;234569316;234582549;-	Self-epitope	Neoskipping	SRR925706	HCC1569	HLA-B5301	HPFSIFKRW	12.06	TARBP1
ENSG00000059588	chr1;234529582;234536927;-	Self-epitope	Neoskipping	SRR925703	HCC1395	HLA-B0801	CFYLRLWQM	255.6	TARBP1
ENSG00000059588	chr1;234529582;234536927;-	Self-epitope	Neoskipping	SRR925697	BT549	HLA-C0303	MLTPWSAAV	68.88	TARBP1
ENSG00000059588	chr1;234561538;234563322;-	Self-epitope	Neoskipping	SRR925703	HCC1395	HLA-C0602	XQFYHIXTL	238.61	TARBP1
ENSG00000059588	chr1;234561538;234563322;-	Self-epitope	Neoskipping	SRR925703	HCC1395	HLA-C0701	AVFWKNRHL	221.14	TARBP1
ENSG00000059588	chr1;234529582;234536927;-	Self-epitope	Neoskipping	SRR925697	BT549	HLA-C0303	FLXWRXNHL	125.2	TARBP1
ENSG00000059588	chr1;234566046;234582549;-	Self-epitope	Neoskipping	SRR925706	HCC1569	HLA-B5801	NSWTFVWKF	108.66	TARBP1
ENSG00000059588	chr1;234529582;234536927;-	Self-epitope	Neoskipping	SRR925703	HCC1395	HLA-B0801	MXRALFKSM	19.88	TARBP1
ENSG00000059588	chr1;234529582;234536927;-	Self-epitope	Neoskipping	SRR925697	BT549	HLA-B1517	LSAPXMSMX	21.62	TARBP1
ENSG00000059588	chr1;234561538;234563322;-	Self-epitope	Neoskipping	SRR925703	HCC1395	HLA-B0801	FLXWRXNHL	7.26	TARBP1
ENSG00000059588	chr1;234529582;234536927;-	Self-epitope	Neoskipping	SRR925703	HCC1395	HLA-B0801	XMWRKCHFL	34.27	TARBP1
ENSG00000059588	chr1;234529582;234536927;-	Self-epitope	Neoskipping	SRR925706	HCC1569	HLA-B5801	LSCSWTLSM	60.5	TARBP1
ENSG00000059588	chr1;234561538;234563322;-	Self-epitope	Neoskipping	SRR925698	CAMA1	HLA-C0202	FTRHLXMLM	125.5	TARBP1
ENSG00000059588	chr1;234561538;234563322;-	Self-epitope	Neoskipping	SRR925698	CAMA1	HLA-A0201	AVMLTPWSA	100.28	TARBP1
ENSG00000059588	chr1;234566046;234582549;-	Self-epitope	Neoskipping	SRR925706	HCC1569	HLA-A6802	ATMXILYST	42.35	TARBP1
ENSG00000059588	chr1;234569316;234582549;-	Self-epitope	Neoskipping	SRR925706	HCC1569	HLA-B5801	RSFXSLIFL	114.45	TARBP1
ENSG00000059588	chr1;234529582;234536927;-	Self-epitope	Neoskipping	SRR925697	BT549	HLA-B1517	FSCLLQRAF	86.06	TARBP1
ENSG00000059588	chr1;234561538;234563322;-	Self-epitope	Neoskipping	SRR925703	HCC1395	HLA-A2902	XMLMXRALF	51.92	TARBP1
ENSG00000059588	chr1;234529582;234536927;-	Self-epitope	Neoskipping	SRR925706	HCC1569	HLA-A6802	XIVFQIWIV	170.34	TARBP1
ENSG00000059588	chr1;234529582;234536927;-	Self-epitope	Neoskipping	SRR925706	HCC1569	HLA-B5801	HSAXSLLTW	2.05	TARBP1
ENSG00000059588	chr1;234529582;234536927;-	Self-epitope	Neoskipping	SRR925706	HCC1569	HLA-A6802	FWMCLXSLV	287.57	TARBP1
ENSG00000059588	chr1;234561538;234563322;-	Self-epitope	Neoskipping	SRR925698	CAMA1	HLA-B1501	FLITKFLPL	93.63	TARBP1
ENSG00000059588	chr1;234529582;234536927;-	Self-epitope	Neoskipping	SRR925697	BT549	HLA-C0701	YRPSXKTLD	268.37	TARBP1
ENSG00000059588	chr1;234561538;234563322;-	Self-epitope	Neoskipping	SRR925703	HCC1395	HLA-B0801	SLRLVYLEL	207.55	TARBP1
ENSG00000059588	chr1;234569316;234582549;-	Self-epitope	Neoskipping	SRR925706	HCC1569	HLA-A6802	ATMXILYST	42.35	TARBP1
ENSG00000059588	chr1;234569316;234582549;-	Self-epitope	Neoskipping	SRR925706	HCC1569	HLA-A6802	MKAILSHPL	204.3	TARBP1
ENSG00000059588	chr1;234561538;234563322;-	Self-epitope	Neoskipping	SRR925698	CAMA1	HLA-A0201	XMGFLLSGM	360.05	TARBP1
ENSG00000059588	chr1;234561538;234563322;-	Self-epitope	Neoskipping	SRR925703	HCC1395	HLA-B0801	LLKMNGSPL	22.77	TARBP1
ENSG00000059588	chr1;234561538;234563322;-	Self-epitope	Neoskipping	SRR925698	CAMA1	HLA-A0201	VLKNLMPXL	153.04	TARBP1
ENSG00000059588	chr1;234529582;234536927;-	Self-epitope	Neoskipping	SRR925703	HCC1395	HLA-B0801	LLFFRTFSC	437.43	TARBP1
ENSG00000059588	chr1;234529582;234536927;-	Self-epitope	Neoskipping	SRR925706	HCC1569	HLA-B5801	TVVFPTXTW	19.03	TARBP1
ENSG00000059588	chr1;234529582;234536927;-	Self-epitope	Neoskipping	SRR925697	BT549	HLA-C0303	YTXWCXLSL	84.81	TARBP1
ENSG00000059588	chr1;234566046;234582549;-	Self-epitope	Neoskipping	SRR925706	HCC1569	HLA-A3004	RSFXSLIFLF	166.6	TARBP1
ENSG00000059588	chr1;234566046;234582549;-	Self-epitope	Neoskipping	SRR925706	HCC1569	HLA-B5301	FPFCFYLRL	37.68	TARBP1
ENSG00000059588	chr1;234566046;234582549;-	Self-epitope	Neoskipping	SRR925706	HCC1569	HLA-B5801	TVVFPTXTW	19.03	TARBP1
ENSG00000059588	chr1;234566046;234582549;-	Self-epitope	Neoskipping	SRR925706	HCC1569	HLA-B5301	HPFSIFKRW	12.06	TARBP1
ENSG00000059588	chr1;234566046;234582549;-	Self-epitope	Neoskipping	SRR925706	HCC1569	HLA-B5801	RSQQLEVRF	49.98	TARBP1
ENSG00000059588	chr1;234566046;234582549;-	Self-epitope	Neoskipping	SRR925706	HCC1569	HLA-B5801	CGYSXTLFW	7.88	TARBP1
ENSG00000059588	chr1;234529582;234536927;-	Self-epitope	Neoskipping	SRR925703	HCC1395	HLA-B0801	TGLSKTXVL	336.06	TARBP1
ENSG00000059588	chr1;234566046;234582549;-	Self-epitope	Neoskipping	SRR925706	HCC1569	HLA-A6802	MLTPWSAAV	19.56	TARBP1
ENSG00000059588	chr1;234566046;234582549;-	Self-epitope	Neoskipping	SRR925706	HCC1569	HLA-C1505	VSLQNSGFL	446.7	TARBP1
ENSG00000059588	chr1;234566046;234582549;-	Self-epitope	Neoskipping	SRR925706	HCC1569	HLA-A3004	GVKFWNRFY	472.4	TARBP1
ENSG00000059588	chr1;234566046;234582549;-	Self-epitope	Neoskipping	SRR925706	HCC1569	HLA-A3004	QGVKFWNRFY	414.3	TARBP1
ENSG00000059588	chr1;234569316;234582549;-	Self-epitope	Neoskipping	SRR925706	HCC1569	HLA-B5801	CSIAXKCWF	81.2	TARBP1
ENSG00000059588	chr1;234529582;234536927;-	Self-epitope	Neoskipping	SRR925703	HCC1395	HLA-A2902	SFXSLIFLF	35.21	TARBP1
ENSG00000059588	chr1;234561538;234563322;-	Self-epitope	Neoskipping	SRR925698	CAMA1	HLA-B1501	FQIWIVAIY	46.72	TARBP1
ENSG00000059588	chr1;234561538;234563322;-	Self-epitope	Neoskipping	SRR925698	CAMA1	HLA-B1501	LLXMSXIVF	7.45	TARBP1
ENSG00000059588	chr1;234566046;234582549;-	Self-epitope	Neoskipping	SRR925706	HCC1569	HLA-A3004	KQAFVRFXQF	297.7	TARBP1
ENSG00000059588	chr1;234561538;234563322;-	Self-epitope	Neoskipping	SRR925698	CAMA1	HLA-C0202	FSVSATNSF	75.9	TARBP1
ENSG00000059588	chr1;234561538;234563322;-	Self-epitope	Neoskipping	SRR925698	CAMA1	HLA-C0303	XTXPNIAFL	11.7	TARBP1
ENSG00000059588	chr1;234561538;234563322;-	Self-epitope	Neoskipping	SRR925698	CAMA1	HLA-B1501	XQFYHIXTL	68.44	TARBP1
ENSG00000059588	chr1;234561538;234563322;-	Self-epitope	Neoskipping	SRR925698	CAMA1	HLA-C0202	RVASYXSLF	168.2	TARBP1
ENSG00000059588	chr1;234529582;234536927;-	Self-epitope	Neoskipping	SRR925697	BT549	HLA-A0201	KTALCLIGL	475.12	TARBP1
ENSG00000059588	chr1;234561538;234563322;-	Self-epitope	Neoskipping	SRR925698	CAMA1	HLA-A0201	XLCCSGVSI	369.89	TARBP1
ENSG00000059588	chr1;234561538;234563322;-	Self-epitope	Neoskipping	SRR925698	CAMA1	HLA-A0201	LLXLNPASI	70.34	TARBP1
ENSG00000059588	chr1;234561538;234563322;-	Self-epitope	Neoskipping	SRR925698	CAMA1	HLA-A3201	KTIMXEFVL	127.24	TARBP1
ENSG00000059588	chr1;234569316;234582549;-	Self-epitope	Neoskipping	SRR925706	HCC1569	HLA-B5801	KQLXICXMW	36.76	TARBP1
ENSG00000059588	chr1;234529582;234536927;-	Self-epitope	Neoskipping	SRR925703	HCC1395	HLA-A2902	LMFLXLRDF	364.5	TARBP1
ENSG00000059588	chr1;234529582;234536927;-	Self-epitope	Neoskipping	SRR925697	BT549	HLA-A0201	VLPDLESQL	347.16	TARBP1
ENSG00000059588	chr1;234529582;234536927;-	Self-epitope	Neoskipping	SRR925703	HCC1395	HLA-A2902	FLFXKMHPF	72.14	TARBP1
ENSG00000059588	chr1;234529582;234536927;-	Self-epitope	Neoskipping	SRR925697	BT549	HLA-A0201	SLLLDHXWM	378.71	TARBP1
ENSG00000059588	chr1;234569316;234582549;-	Self-epitope	Neoskipping	SRR925706	HCC1569	HLA-C1505	VTLSGELFL	246.5	TARBP1
ENSG00000059588	chr1;234566046;234582549;-	Self-epitope	Neoskipping	SRR925706	HCC1569	HLA-A6802	WTVDRSQQL	121.65	TARBP1
ENSG00000059588	chr1;234569316;234582549;-	Self-epitope	Neoskipping	SRR925706	HCC1569	HLA-C1505	MSQDIRPWV	390.1	TARBP1
ENSG00000059588	chr1;234529582;234536927;-	Self-epitope	Neoskipping	SRR925706	HCC1569	HLA-B5301	FVLSNSCVY	157.56	TARBP1
ENSG00000059588	chr1;234561538;234563322;-	Self-epitope	Neoskipping	SRR925698	CAMA1	HLA-A3201	KQLXICXMW	30.74	TARBP1
ENSG00000059588	chr1;234529582;234536927;-	Self-epitope	Neoskipping	SRR925697	BT549	HLA-B5601	MPTCPCXRL	394.2	TARBP1
ENSG00000059588	chr1;234529582;234536927;-	Self-epitope	Neoskipping	SRR925697	BT549	HLA-A0201	CLIGLKPSL	103.81	TARBP1
ENSG00000059588	chr1;234561538;234563322;-	Self-epitope	Neoskipping	SRR925698	CAMA1	HLA-B4002	SEDLLXMSX	287.14	TARBP1
ENSG00000059588	chr1;234529582;234536927;-	Self-epitope	Neoskipping	SRR925703	HCC1395	HLA-A2902	LLRILQSSY	322.54	TARBP1
ENSG00000059588	chr1;234561538;234563322;-	Self-epitope	Neoskipping	SRR925703	HCC1395	HLA-B0801	XQFYHIXTL	417.53	TARBP1
ENSG00000059588	chr1;234529582;234536927;-	Self-epitope	Neoskipping	SRR925697	BT549	HLA-A0201	IIANLSLRL	321.96	TARBP1
ENSG00000059588	chr1;234566046;234582549;-	Self-epitope	Neoskipping	SRR925706	HCC1569	HLA-A3004	RPYFTSFHAF	449.1	TARBP1
ENSG00000059588	chr1;234566046;234582549;-	Self-epitope	Neoskipping	SRR925706	HCC1569	HLA-B5801	IALXSHIRF	109.87	TARBP1
ENSG00000059588	chr1;234566046;234582549;-	Self-epitope	Neoskipping	SRR925706	HCC1569	HLA-C1505	FSRLVSPTI	259.5	TARBP1
ENSG00000059588	chr1;234561538;234563322;-	Self-epitope	Neoskipping	SRR925698	CAMA1	HLA-A3201	AIYTXWCXL	40.8	TARBP1
ENSG00000059588	chr1;234561538;234563322;-	Self-epitope	Neoskipping	SRR925703	HCC1395	HLA-C0701	MYCGYSXTL	144.69	TARBP1
ENSG00000059588	chr1;234569316;234582549;-	Self-epitope	Neoskipping	SRR925706	HCC1569	HLA-B5801	KTIMXEFVL	16.73	TARBP1
ENSG00000059588	chr1;234529582;234536927;-	Self-epitope	Neoskipping	SRR925703	HCC1395	HLA-B0801	QAFVRFXQF	48.45	TARBP1
ENSG00000059588	chr1;234529582;234536927;-	Self-epitope	Neoskipping	SRR925703	HCC1395	HLA-B0801	XQFYHIXTL	417.53	TARBP1
ENSG00000059588	chr1;234529582;234536927;-	Self-epitope	Neoskipping	SRR925697	BT549	HLA-B1517	CSIAXKCWF	5.33	TARBP1
ENSG00000059588	chr1;234561538;234563322;-	Self-epitope	Neoskipping	SRR925698	CAMA1	HLA-A3201	REXXAWLPW	10.24	TARBP1
ENSG00000059588	chr1;234561538;234563322;-	Self-epitope	Neoskipping	SRR925698	CAMA1	HLA-A3201	KMMRCLLFF	40.18	TARBP1
ENSG00000059588	chr1;234561538;234563322;-	Self-epitope	Neoskipping	SRR925703	HCC1395	HLA-C0602	MRFQRALCI	12.26	TARBP1
ENSG00000059588	chr1;234561538;234563322;-	Self-epitope	Neoskipping	SRR925703	HCC1395	HLA-A2902	LLRILQSSY	322.54	TARBP1
ENSG00000059588	chr1;234561538;234563322;-	Self-epitope	Neoskipping	SRR925703	HCC1395	HLA-A2902	RVASYXSLF	167.33	TARBP1
ENSG00000059588	chr1;234561538;234563322;-	Self-epitope	Neoskipping	SRR925698	CAMA1	HLA-C0303	SCVYXMAPI	378.63	TARBP1
ENSG00000059588	chr1;234529582;234536927;-	Self-epitope	Neoskipping	SRR925706	HCC1569	HLA-A3004	QAFVRFXQFY	214.4	TARBP1
ENSG00000059588	chr1;234566046;234582549;-	Self-epitope	Neoskipping	SRR925706	HCC1569	HLA-A6802	XIVFQIWIV	170.34	TARBP1
ENSG00000059588	chr1;234529582;234536927;-	Self-epitope	Neoskipping	SRR925703	HCC1395	HLA-B0801	XLKCLLXRL	212.26	TARBP1
ENSG00000059588	chr1;234561538;234563322;-	Self-epitope	Neoskipping	SRR925698	CAMA1	HLA-C0303	FMINGCASL	5	TARBP1
ENSG00000059588	chr1;234561538;234563322;-	Self-epitope	Neoskipping	SRR925698	CAMA1	HLA-C0303	MLTPWSAAV	68.88	TARBP1
ENSG00000059588	chr1;234561538;234563322;-	Self-epitope	Neoskipping	SRR925698	CAMA1	HLA-A0201	LVFDCMLXL	15.29	TARBP1
ENSG00000059588	chr1;234561538;234563322;-	Self-epitope	Neoskipping	SRR925698	CAMA1	HLA-C0303	KCWFPSFXL	51.87	TARBP1
ENSG00000059588	chr1;234561538;234563322;-	Self-epitope	Neoskipping	SRR925698	CAMA1	HLA-C0303	FLITKFLPL	27.44	TARBP1
ENSG00000059588	chr1;234561538;234563322;-	Self-epitope	Neoskipping	SRR925703	HCC1395	HLA-B0801	CXMWRKCHF	113.16	TARBP1
ENSG00000059588	chr1;234561538;234563322;-	Self-epitope	Neoskipping	SRR925703	HCC1395	HLA-A2902	FVLSNSCVY	16.53	TARBP1
ENSG00000059588	chr1;234561538;234563322;-	Self-epitope	Neoskipping	SRR925703	HCC1395	HLA-A2902	FWNRFYLPF	124.71	TARBP1
ENSG00000059588	chr1;234529582;234536927;-	Self-epitope	Neoskipping	SRR925697	BT549	HLA-C0303	FYQSXTICL	193.63	TARBP1
ENSG00000059588	chr1;234529582;234536927;-	Self-epitope	Neoskipping	SRR925697	BT549	HLA-A0201	VLKNLMPXL	153.04	TARBP1
ENSG00000059588	chr1;234561538;234563322;-	Self-epitope	Neoskipping	SRR925703	HCC1395	HLA-B0801	MWKEXRLSI	113.86	TARBP1
ENSG00000059588	chr1;234529582;234536927;-	Self-epitope	Neoskipping	SRR925703	HCC1395	HLA-C0602	FLXWRXNHL	221.52	TARBP1
ENSG00000059588	chr1;234529582;234536927;-	Self-epitope	Neoskipping	SRR925706	HCC1569	HLA-C1505	FSIFKRWTV	303.6	TARBP1
ENSG00000059588	chr1;234529582;234536927;-	Self-epitope	Neoskipping	SRR925697	BT549	HLA-B1517	IALXSHIRF	9.63	TARBP1
ENSG00000059588	chr1;234529582;234536927;-	Self-epitope	Neoskipping	SRR925706	HCC1569	HLA-B5301	CPTSCLLRI	16.13	TARBP1
ENSG00000059588	chr1;234529582;234536927;-	Self-epitope	Neoskipping	SRR925697	BT549	HLA-C0303	NSFSTSVSL	110.83	TARBP1
ENSG00000059588	chr1;234529582;234536927;-	Self-epitope	Neoskipping	SRR925706	HCC1569	HLA-A6802	SISFLQHFT	462.32	TARBP1
ENSG00000059588	chr1;234566046;234582549;-	Self-epitope	Neoskipping	SRR925706	HCC1569	HLA-B5801	WIVAIYTXW	22.38	TARBP1
ENSG00000059588	chr1;234566046;234582549;-	Self-epitope	Neoskipping	SRR925706	HCC1569	HLA-B5801	HSAXSLLTW	2.05	TARBP1
ENSG00000059588	chr1;234561538;234563322;-	Self-epitope	Neoskipping	SRR925703	HCC1395	HLA-B0801	FXKMHPFSI	10.99	TARBP1
ENSG00000059588	chr1;234566046;234582549;-	Self-epitope	Neoskipping	SRR925706	HCC1569	HLA-B5301	FLXWSCWLW	124.92	TARBP1
ENSG00000059588	chr1;234561538;234563322;-	Self-epitope	Neoskipping	SRR925698	CAMA1	HLA-A3201	RIGNAFRSI	87.69	TARBP1
ENSG00000059588	chr1;234561538;234563322;-	Self-epitope	Neoskipping	SRR925698	CAMA1	HLA-A0201	MLTPWSAAV	5.74	TARBP1
ENSG00000059588	chr1;234529582;234536927;-	Self-epitope	Neoskipping	SRR925697	BT549	HLA-C0303	RNXFXSKPL	421.17	TARBP1
ENSG00000059588	chr1;234561538;234563322;-	Self-epitope	Neoskipping	SRR925698	CAMA1	HLA-B1501	VXRPYFTSF	28.07	TARBP1
ENSG00000059588	chr1;234569316;234582549;-	Self-epitope	Neoskipping	SRR925706	HCC1569	HLA-A6802	MSFXSFGKI	8.52	TARBP1
ENSG00000059588	chr1;234569316;234582549;-	Self-epitope	Neoskipping	SRR925706	HCC1569	HLA-B5801	REXXAWLPW	274.18	TARBP1
ENSG00000059588	chr1;234529582;234536927;-	Self-epitope	Neoskipping	SRR925697	BT549	HLA-A0201	LLXRLESSI	199.47	TARBP1
ENSG00000059588	chr1;234561538;234563322;-	Self-epitope	Neoskipping	SRR925698	CAMA1	HLA-B1501	RSISFLQHF	13.63	TARBP1
ENSG00000059588	chr1;234529582;234536927;-	Self-epitope	Neoskipping	SRR925697	BT549	HLA-B1517	LSNSCVYXM	165.26	TARBP1
ENSG00000059588	chr1;234529582;234536927;-	Self-epitope	Neoskipping	SRR925697	BT549	HLA-B1517	MSQLFSCLX	299.64	TARBP1
ENSG00000059588	chr1;234561538;234563322;-	Self-epitope	Neoskipping	SRR925698	CAMA1	HLA-B4002	XEFVLSNSC	28.23	TARBP1
ENSG00000059588	chr1;234561538;234563322;-	Self-epitope	Neoskipping	SRR925698	CAMA1	HLA-A0201	ALSAPXMSM	300.94	TARBP1
ENSG00000059588	chr1;234566046;234582549;-	Self-epitope	Neoskipping	SRR925706	HCC1569	HLA-B5301	CGYSXTLFW	24.68	TARBP1
ENSG00000059588	chr1;234569316;234582549;-	Self-epitope	Neoskipping	SRR925706	HCC1569	HLA-B5801	VGIGVLFPF	166.35	TARBP1
ENSG00000059588	chr1;234529582;234536927;-	Self-epitope	Neoskipping	SRR925697	BT549	HLA-A0201	LLYXFFINS	314.08	TARBP1
ENSG00000059588	chr1;234561538;234563322;-	Self-epitope	Neoskipping	SRR925703	HCC1395	HLA-C0602	RLXKEIRYM	312.93	TARBP1
ENSG00000059588	chr1;234561538;234563322;-	Self-epitope	Neoskipping	SRR925698	CAMA1	HLA-C0202	FTSFHAFQAL	421.2	TARBP1
ENSG00000059588	chr1;234561538;234563322;-	Self-epitope	Neoskipping	SRR925703	HCC1395	HLA-C0701	WRXNHLSXL	48.99	TARBP1
ENSG00000059588	chr1;234566046;234582549;-	Self-epitope	Neoskipping	SRR925706	HCC1569	HLA-B5301	LQNSGFLXW	44.18	TARBP1
ENSG00000059588	chr1;234569316;234582549;-	Self-epitope	Neoskipping	SRR925706	HCC1569	HLA-B5301	FQQIXSNSW	255.58	TARBP1
ENSG00000059588	chr1;234561538;234563322;-	Self-epitope	Neoskipping	SRR925703	HCC1395	HLA-B0801	TGLSKTXVL	336.06	TARBP1
ENSG00000059588	chr1;234561538;234563322;-	Self-epitope	Neoskipping	SRR925703	HCC1395	HLA-B0801	MPRRIGNAF	24.51	TARBP1
ENSG00000059588	chr1;234561538;234563322;-	Self-epitope	Neoskipping	SRR925698	CAMA1	HLA-B1501	ILKQAFVRF	22.78	TARBP1
ENSG00000059588	chr1;234529582;234536927;-	Self-epitope	Neoskipping	SRR925697	BT549	HLA-B1517	LLRILQSSY	346.28	TARBP1
ENSG00000059588	chr1;234561538;234563322;-	Self-epitope	Neoskipping	SRR925703	HCC1395	HLA-B4501	SEDLLXMSX	266.33	TARBP1
ENSG00000059588	chr1;234561538;234563322;-	Self-epitope	Neoskipping	SRR925698	CAMA1	HLA-A0201	XMWRKCHFL	10.19	TARBP1
ENSG00000059588	chr1;234529582;234536927;-	Self-epitope	Neoskipping	SRR925697	BT549	HLA-B1517	ASLSCXKNI	360.61	TARBP1
ENSG00000059588	chr1;234529582;234536927;-	Self-epitope	Neoskipping	SRR925706	HCC1569	HLA-B5301	TVVFPTXTW	187.25	TARBP1
ENSG00000059588	chr1;234529582;234536927;-	Self-epitope	Neoskipping	SRR925697	BT549	HLA-B5601	WPWCVRPXT	57.4	TARBP1
ENSG00000059588	chr1;234529582;234536927;-	Self-epitope	Neoskipping	SRR925706	HCC1569	HLA-A3004	CXKNITPLY	269.1	TARBP1
ENSG00000059588	chr1;234561538;234563322;-	Self-epitope	Neoskipping	SRR925698	CAMA1	HLA-B4002	KEIRYMLXS	181.55	TARBP1
ENSG00000059588	chr1;234569316;234582549;-	Self-epitope	Neoskipping	SRR925706	HCC1569	HLA-B5801	LSNSCVYXM	26.27	TARBP1
ENSG00000059588	chr1;234529582;234536927;-	Self-epitope	Neoskipping	SRR925703	HCC1395	HLA-A2902	YFTSFHAFQ	104.09	TARBP1
ENSG00000059588	chr1;234529582;234536927;-	Self-epitope	Neoskipping	SRR925703	HCC1395	HLA-B0801	FLLIKFYQC	31.17	TARBP1
ENSG00000059588	chr1;234529582;234536927;-	Self-epitope	Neoskipping	SRR925703	HCC1395	HLA-A2902	FXSLIFLFF	32.11	TARBP1
ENSG00000059588	chr1;234529582;234536927;-	Self-epitope	Neoskipping	SRR925706	HCC1569	HLA-B5801	MSMXVEPCX	40.42	TARBP1
ENSG00000059588	chr1;234561538;234563322;-	Self-epitope	Neoskipping	SRR925698	CAMA1	HLA-A0201	LITKFLPLL	104.03	TARBP1
ENSG00000059588	chr1;234569316;234582549;-	Self-epitope	Neoskipping	SRR925706	HCC1569	HLA-C1505	RSFXSLIFL	75.1	TARBP1
ENSG00000059588	chr1;234569316;234582549;-	Self-epitope	Neoskipping	SRR925706	HCC1569	HLA-B5801	KMMRCLLFF	16.14	TARBP1
ENSG00000059588	chr1;234529582;234536927;-	Self-epitope	Neoskipping	SRR925697	BT549	HLA-C0303	CPSPKNATM	403.68	TARBP1
ENSG00000059588	chr1;234529582;234536927;-	Self-epitope	Neoskipping	SRR925697	BT549	HLA-B1517	KTECGRLCW	10.67	TARBP1
ENSG00000059588	chr1;234561538;234563322;-	Self-epitope	Neoskipping	SRR925698	CAMA1	HLA-C0202	QSSGIVFLM	256.9	TARBP1
ENSG00000059588	chr1;234561538;234563322;-	Self-epitope	Neoskipping	SRR925698	CAMA1	HLA-C0202	MSFXSFGKI	243.4	TARBP1
ENSG00000059588	chr1;234529582;234536927;-	Self-epitope	Neoskipping	SRR925697	BT549	HLA-B1517	XSCXTHAGX	109.25	TARBP1
ENSG00000059588	chr1;234529582;234536927;-	Self-epitope	Neoskipping	SRR925697	BT549	HLA-B1517	QAFVRFXQF	11.81	TARBP1
ENSG00000059588	chr1;234529582;234536927;-	Self-epitope	Neoskipping	SRR925703	HCC1395	HLA-A2902	GVLFPFCFY	9.99	TARBP1
ENSG00000059588	chr1;234529582;234536927;-	Self-epitope	Neoskipping	SRR925703	HCC1395	HLA-B0801	FSIFKRWTV	104.58	TARBP1
ENSG00000059588	chr1;234566046;234582549;-	Self-epitope	Neoskipping	SRR925706	HCC1569	HLA-C1505	LSAPXMSMXV	418.6	TARBP1
ENSG00000059588	chr1;234566046;234582549;-	Self-epitope	Neoskipping	SRR925706	HCC1569	HLA-A3004	RSISFLQHF	222.8	TARBP1
ENSG00000059588	chr1;234561538;234563322;-	Self-epitope	Neoskipping	SRR925698	CAMA1	HLA-B1501	KIFQKRNXF	258.58	TARBP1
ENSG00000059588	chr1;234561538;234563322;-	Self-epitope	Neoskipping	SRR925703	HCC1395	HLA-C0701	FRMYRPSXK	218.67	TARBP1
ENSG00000059588	chr1;234529582;234536927;-	Self-epitope	Neoskipping	SRR925706	HCC1569	HLA-A6802	THAGXKVPV	487.53	TARBP1
ENSG00000059588	chr1;234561538;234563322;-	Self-epitope	Neoskipping	SRR925703	HCC1395	HLA-B0801	FFQKKXRVA	220.35	TARBP1
ENSG00000059588	chr1;234529582;234536927;-	Self-epitope	Neoskipping	SRR925706	HCC1569	HLA-A6802	YXMAPICPT	295.63	TARBP1
ENSG00000059588	chr1;234566046;234582549;-	Self-epitope	Neoskipping	SRR925706	HCC1569	HLA-B5301	FXSLIFLFF	162.16	TARBP1
ENSG00000059588	chr1;234529582;234536927;-	Self-epitope	Neoskipping	SRR925703	HCC1395	HLA-A2902	NILXNGLLY	8.24	TARBP1
ENSG00000059588	chr1;234566046;234582549;-	Self-epitope	Neoskipping	SRR925706	HCC1569	HLA-B5801	VGIGVLFPF	166.35	TARBP1
ENSG00000059588	chr1;234529582;234536927;-	Self-epitope	Neoskipping	SRR925697	BT549	HLA-B1517	SSYXIKMNX	199.93	TARBP1
ENSG00000059588	chr1;234529582;234536927;-	Self-epitope	Neoskipping	SRR925706	HCC1569	HLA-B5801	LQNSGFLXW	71.26	TARBP1
ENSG00000059588	chr1;234561538;234563322;-	Self-epitope	Neoskipping	SRR925698	CAMA1	HLA-B1501	XLRDFSGTF	32.05	TARBP1
ENSG00000059588	chr1;234561538;234563322;-	Self-epitope	Neoskipping	SRR925698	CAMA1	HLA-A0201	FLNLFSEDL	119.69	TARBP1
ENSG00000059588	chr1;234566046;234582549;-	Self-epitope	Neoskipping	SRR925706	HCC1569	HLA-B5801	REXXAWLPW	274.18	TARBP1
ENSG00000059588	chr1;234566046;234582549;-	Self-epitope	Neoskipping	SRR925706	HCC1569	HLA-A3004	QAFVRFXQFY	214.4	TARBP1
ENSG00000059588	chr1;234566046;234582549;-	Self-epitope	Neoskipping	SRR925706	HCC1569	HLA-A6802	NSFSTSVSL	42.68	TARBP1
ENSG00000059588	chr1;234529582;234536927;-	Self-epitope	Neoskipping	SRR925697	BT549	HLA-A0201	XIVFQIWIV	73.79	TARBP1
ENSG00000059588	chr1;234569316;234582549;-	Self-epitope	Neoskipping	SRR925706	HCC1569	HLA-B5301	HSAXSLLTW	67.76	TARBP1
ENSG00000059588	chr1;234569316;234582549;-	Self-epitope	Neoskipping	SRR925706	HCC1569	HLA-C1505	KTIMXEFVL	335.5	TARBP1
ENSG00000059588	chr1;234561538;234563322;-	Self-epitope	Neoskipping	SRR925698	CAMA1	HLA-B1501	LQMCPKDLY	55.14	TARBP1
ENSG00000059588	chr1;234529582;234536927;-	Self-epitope	Neoskipping	SRR925706	HCC1569	HLA-B5801	FSLFLITKF	140.55	TARBP1
ENSG00000059588	chr1;234569316;234582549;-	Self-epitope	Neoskipping	SRR925706	HCC1569	HLA-A6802	SSIHXXVTA	68.31	TARBP1
ENSG00000059588	chr1;234566046;234582549;-	Self-epitope	Neoskipping	SRR925706	HCC1569	HLA-B5801	KQLXICXMW	36.76	TARBP1
ENSG00000059588	chr1;234561538;234563322;-	Self-epitope	Neoskipping	SRR925698	CAMA1	HLA-C0202	FLFXKMHPF	216.5	TARBP1
ENSG00000059588	chr1;234569316;234582549;-	Self-epitope	Neoskipping	SRR925706	HCC1569	HLA-B5301	FSLFLITKF	337.49	TARBP1
ENSG00000059588	chr1;234529582;234536927;-	Self-epitope	Neoskipping	SRR925697	BT549	HLA-B5601	LPFRCQXGL	182.6	TARBP1
ENSG00000059588	chr1;234529582;234536927;-	Self-epitope	Neoskipping	SRR925697	BT549	HLA-B1517	KCHFLMSQL	55.79	TARBP1
ENSG00000059588	chr1;234529582;234536927;-	Self-epitope	Neoskipping	SRR925697	BT549	HLA-B5601	MPRRIGNAF	143	TARBP1
ENSG00000059588	chr1;234529582;234536927;-	Self-epitope	Neoskipping	SRR925697	BT549	HLA-A0201	NLSLRLVYL	234.48	TARBP1
ENSG00000059588	chr1;234529582;234536927;-	Self-epitope	Neoskipping	SRR925697	BT549	HLA-B1517	TSFHAFQAL	14.37	TARBP1
ENSG00000059588	chr1;234566046;234582549;-	Self-epitope	Neoskipping	SRR925706	HCC1569	HLA-B5801	XMSXIVFQI	107.99	TARBP1
ENSG00000059588	chr1;234566046;234582549;-	Self-epitope	Neoskipping	SRR925706	HCC1569	HLA-B5801	LSKTXVLIW	6.77	TARBP1
ENSG00000059588	chr1;234566046;234582549;-	Self-epitope	Neoskipping	SRR925706	HCC1569	HLA-B5801	HAFQALLKM	113.74	TARBP1
ENSG00000059588	chr1;234529582;234536927;-	Self-epitope	Neoskipping	SRR925697	BT549	HLA-A0201	AVMLTPWSA	100.28	TARBP1
ENSG00000059588	chr1;234569316;234582549;-	Self-epitope	Neoskipping	SRR925706	HCC1569	HLA-B5301	FPTXTWSSC	77.76	TARBP1
ENSG00000059588	chr1;234529582;234536927;-	Self-epitope	Neoskipping	SRR925697	BT549	HLA-B1517	ASFPLFSSI	5.55	TARBP1
ENSG00000059588	chr1;234561538;234563322;-	Self-epitope	Neoskipping	SRR925698	CAMA1	HLA-A0201	TLSXYSGLI	250.31	TARBP1
ENSG00000059588	chr1;234529582;234536927;-	Self-epitope	Neoskipping	SRR925697	BT549	HLA-B1517	KCWFPSFXL	34.48	TARBP1
ENSG00000059588	chr1;234561538;234563322;-	Self-epitope	Neoskipping	SRR925703	HCC1395	HLA-B0801	FLFXKMHPF	8.65	TARBP1
ENSG00000059588	chr1;234561538;234563322;-	Self-epitope	Neoskipping	SRR925703	HCC1395	HLA-A2902	KMMRCLLFF	238.74	TARBP1
ENSG00000059588	chr1;234561538;234563322;-	Self-epitope	Neoskipping	SRR925698	CAMA1	HLA-A3201	RNXFXSKPL	205.78	TARBP1
ENSG00000059588	chr1;234529582;234536927;-	Self-epitope	Neoskipping	SRR925697	BT549	HLA-B5601	GPWKASFPL	310.6	TARBP1
ENSG00000059588	chr1;234566046;234582549;-	Self-epitope	Neoskipping	SRR925706	HCC1569	HLA-A6802	FLXWRXNHL	374.44	TARBP1
ENSG00000059588	chr1;234529582;234536927;-	Self-epitope	Neoskipping	SRR925703	HCC1395	HLA-B0801	CVRPXTRSL	365.62	TARBP1
ENSG00000059588	chr1;234561538;234563322;-	Self-epitope	Neoskipping	SRR925698	CAMA1	HLA-A3201	SQFFLLIKF	51.77	TARBP1
ENSG00000059588	chr1;234529582;234536927;-	Self-epitope	Neoskipping	SRR925697	BT549	HLA-A0201	VTLSGELFL	375.8	TARBP1
ENSG00000059588	chr1;234529582;234536927;-	Self-epitope	Neoskipping	SRR925706	HCC1569	HLA-A6802	WTVDRSQQL	121.65	TARBP1
ENSG00000059588	chr1;234561538;234563322;-	Self-epitope	Neoskipping	SRR925698	CAMA1	HLA-A0201	MLXSQFYQS	216.07	TARBP1
ENSG00000059588	chr1;234529582;234536927;-	Self-epitope	Neoskipping	SRR925706	HCC1569	HLA-C1505	YTXWCXLSL	167.9	TARBP1
ENSG00000059588	chr1;234561538;234563322;-	Self-epitope	Neoskipping	SRR925698	CAMA1	HLA-A0201	SLXICIXRL	37.63	TARBP1
ENSG00000059588	chr1;234529582;234536927;-	Self-epitope	Neoskipping	SRR925706	HCC1569	HLA-B5801	NSWTFVWKF	108.66	TARBP1
ENSG00000059588	chr1;234561538;234563322;-	Self-epitope	Neoskipping	SRR925703	HCC1395	HLA-A2902	LLTWRGKLY	69.24	TARBP1
ENSG00000059588	chr1;234529582;234536927;-	Self-epitope	Neoskipping	SRR925706	HCC1569	HLA-A3004	GVKFWNRFY	472.4	TARBP1
ENSG00000059588	chr1;234561538;234563322;-	Self-epitope	Neoskipping	SRR925698	CAMA1	HLA-A3201	RVASYXSLF	52.43	TARBP1
ENSG00000059588	chr1;234569316;234582549;-	Self-epitope	Neoskipping	SRR925706	HCC1569	HLA-B5301	MTVRQILLW	71.35	TARBP1
ENSG00000059588	chr1;234569316;234582549;-	Self-epitope	Neoskipping	SRR925706	HCC1569	HLA-B5301	LXNGLLYXF	280.24	TARBP1
ENSG00000059588	chr1;234569316;234582549;-	Self-epitope	Neoskipping	SRR925706	HCC1569	HLA-C1505	FTRHLXMLM	473.6	TARBP1
ENSG00000059588	chr1;234561538;234563322;-	Self-epitope	Neoskipping	SRR925703	HCC1395	HLA-A2902	ANLSLRLVY	259.46	TARBP1
ENSG00000059588	chr1;234561538;234563322;-	Self-epitope	Neoskipping	SRR925703	HCC1395	HLA-B0801	FSIFKRWTV	104.58	TARBP1
ENSG00000059588	chr1;234529582;234536927;-	Self-epitope	Neoskipping	SRR925706	HCC1569	HLA-B5301	FSLFLITKF	337.49	TARBP1
ENSG00000059588	chr1;234561538;234563322;-	Self-epitope	Neoskipping	SRR925698	CAMA1	HLA-A3201	QIXSNSWTF	10.76	TARBP1
ENSG00000059588	chr1;234566046;234582549;-	Self-epitope	Neoskipping	SRR925706	HCC1569	HLA-A3004	KQAFVRFXQFY	169.3	TARBP1
ENSG00000059588	chr1;234529582;234536927;-	Self-epitope	Neoskipping	SRR925706	HCC1569	HLA-C1505	VTLSGELFL	246.5	TARBP1
ENSG00000059588	chr1;234561538;234563322;-	Self-epitope	Neoskipping	SRR925698	CAMA1	HLA-A0201	SQFYQSXTI	390.89	TARBP1
ENSG00000059588	chr1;234529582;234536927;-	Self-epitope	Neoskipping	SRR925706	HCC1569	HLA-B5301	TPWSAAVFW	6.55	TARBP1
ENSG00000059588	chr1;234561538;234563322;-	Self-epitope	Neoskipping	SRR925703	HCC1395	HLA-B4501	LESSIHXXV	309.63	TARBP1
ENSG00000059588	chr1;234561538;234563322;-	Self-epitope	Neoskipping	SRR925698	CAMA1	HLA-A0201	SLFLITKFL	138.96	TARBP1
ENSG00000059588	chr1;234566046;234582549;-	Self-epitope	Neoskipping	SRR925706	HCC1569	HLA-C1505	MSQDIRPWV	390.1	TARBP1
ENSG00000059588	chr1;234566046;234582549;-	Self-epitope	Neoskipping	SRR925706	HCC1569	HLA-B5801	LSLLLDHXW	2.77	TARBP1
ENSG00000059588	chr1;234561538;234563322;-	Self-epitope	Neoskipping	SRR925698	CAMA1	HLA-A0201	RLWQMSQDI	316.91	TARBP1
ENSG00000059588	chr1;234561538;234563322;-	Self-epitope	Neoskipping	SRR925698	CAMA1	HLA-A3201	RLGGKGVTL	172.63	TARBP1
ENSG00000059588	chr1;234529582;234536927;-	Self-epitope	Neoskipping	SRR925697	BT549	HLA-C0303	XFXSKPLXL	342.33	TARBP1
ENSG00000059588	chr1;234561538;234563322;-	Self-epitope	Neoskipping	SRR925703	HCC1395	HLA-A2902	LFSEDLLXM	281.68	TARBP1
ENSG00000059588	chr1;234561538;234563322;-	Self-epitope	Neoskipping	SRR925698	CAMA1	HLA-B1501	YLLXATLSX	303.38	TARBP1
ENSG00000059588	chr1;234561538;234563322;-	Self-epitope	Neoskipping	SRR925698	CAMA1	HLA-A0201	LLQRAFLNL	395.87	TARBP1
ENSG00000059588	chr1;234529582;234536927;-	Self-epitope	Neoskipping	SRR925706	HCC1569	HLA-A6802	YTXWCXLSL	31.88	TARBP1
ENSG00000059588	chr1;234529582;234536927;-	Self-epitope	Neoskipping	SRR925697	BT549	HLA-A0201	KTIMXEFVL	424.44	TARBP1
ENSG00000059588	chr1;234529582;234536927;-	Self-epitope	Neoskipping	SRR925697	BT549	HLA-C0303	HAFQALLKM	273.85	TARBP1
ENSG00000059588	chr1;234561538;234563322;-	Self-epitope	Neoskipping	SRR925703	HCC1395	HLA-A2902	KNATMXILY	76.45	TARBP1
ENSG00000059588	chr1;234529582;234536927;-	Self-epitope	Neoskipping	SRR925697	BT549	HLA-A0201	HLXMLMXRA	136.41	TARBP1
ENSG00000059588	chr1;234529582;234536927;-	Self-epitope	Neoskipping	SRR925697	BT549	HLA-A0201	AILSHPLRV	71.31	TARBP1
ENSG00000059588	chr1;234529582;234536927;-	Self-epitope	Neoskipping	SRR925697	BT549	HLA-A0201	GQSCVTGYV	332.85	TARBP1
ENSG00000059588	chr1;234529582;234536927;-	Self-epitope	Neoskipping	SRR925697	BT549	HLA-C0701	VKFWNRFYL	289.06	TARBP1
ENSG00000059588	chr1;234529582;234536927;-	Self-epitope	Neoskipping	SRR925697	BT549	HLA-B1517	HAFQALLKM	19.53	TARBP1
ENSG00000059588	chr1;234529582;234536927;-	Self-epitope	Neoskipping	SRR925706	HCC1569	HLA-A6802	ELHCGQSCV	440.15	TARBP1
ENSG00000059588	chr1;234561538;234563322;-	Self-epitope	Neoskipping	SRR925703	HCC1395	HLA-B0801	RPXTRSLSC	205.3	TARBP1
ENSG00000059588	chr1;234529582;234536927;-	Self-epitope	Neoskipping	SRR925706	HCC1569	HLA-A3004	KQAFVRFXQFY	169.3	TARBP1
ENSG00000059588	chr1;234529582;234536927;-	Self-epitope	Neoskipping	SRR925697	BT549	HLA-A0201	ALSAPXMSM	300.94	TARBP1
ENSG00000059588	chr1;234529582;234536927;-	Self-epitope	Neoskipping	SRR925697	BT549	HLA-B1517	ALSAPXMSM	413.86	TARBP1
ENSG00000059588	chr1;234529582;234536927;-	Self-epitope	Neoskipping	SRR925697	BT549	HLA-B1517	RSRAVMLTP	225.34	TARBP1
ENSG00000059588	chr1;234529582;234536927;-	Self-epitope	Neoskipping	SRR925703	HCC1395	HLA-C0701	XQFYHIXTL	254.63	TARBP1
ENSG00000059588	chr1;234529582;234536927;-	Self-epitope	Neoskipping	SRR925706	HCC1569	HLA-B5801	LSLLLDHXW	2.77	TARBP1
ENSG00000059588	chr1;234566046;234582549;-	Self-epitope	Neoskipping	SRR925706	HCC1569	HLA-B5801	MTVRQILLW	2.07	TARBP1
ENSG00000059588	chr1;234529582;234536927;-	Self-epitope	Neoskipping	SRR925697	BT549	HLA-A0201	FLMSQLFSC	8.18	TARBP1
ENSG00000059588	chr1;234566046;234582549;-	Self-epitope	Neoskipping	SRR925706	HCC1569	HLA-A3004	SQFFLLIKFY	443.2	TARBP1
ENSG00000059588	chr1;234561538;234563322;-	Self-epitope	Neoskipping	SRR925698	CAMA1	HLA-A0201	NLMPXLLXL	4.57	TARBP1
ENSG00000059588	chr1;234529582;234536927;-	Self-epitope	Neoskipping	SRR925697	BT549	HLA-A0201	FLLSGMLFI	2.83	TARBP1
ENSG00000059588	chr1;234569316;234582549;-	Self-epitope	Neoskipping	SRR925706	HCC1569	HLA-B5801	CGYSXTLFW	7.88	TARBP1
ENSG00000059588	chr1;234529582;234536927;-	Self-epitope	Neoskipping	SRR925703	HCC1395	HLA-B4501	REXXAWLPW	481.98	TARBP1
ENSG00000059588	chr1;234566046;234582549;-	Self-epitope	Neoskipping	SRR925706	HCC1569	HLA-A6802	ELHCGQSCV	440.15	TARBP1
ENSG00000059588	chr1;234529582;234536927;-	Self-epitope	Neoskipping	SRR925697	BT549	HLA-A0201	RLWQMSQDI	316.91	TARBP1
ENSG00000059588	chr1;234529582;234536927;-	Self-epitope	Neoskipping	SRR925697	BT549	HLA-B1517	HSAXSLLTW	1.82	TARBP1
ENSG00000059588	chr1;234529582;234536927;-	Self-epitope	Neoskipping	SRR925706	HCC1569	HLA-A6802	SSIHXXVTA	68.31	TARBP1
ENSG00000059588	chr1;234566046;234582549;-	Self-epitope	Neoskipping	SRR925706	HCC1569	HLA-A6802	SIHXXVTAV	93.07	TARBP1
ENSG00000059588	chr1;234561538;234563322;-	Self-epitope	Neoskipping	SRR925703	HCC1395	HLA-B4501	XEFVLSNSC	220.03	TARBP1
ENSG00000059588	chr1;234529582;234536927;-	Self-epitope	Neoskipping	SRR925706	HCC1569	HLA-A6802	TLSXYSGLI	409.93	TARBP1
ENSG00000059588	chr1;234529582;234536927;-	Self-epitope	Neoskipping	SRR925697	BT549	HLA-B1517	SCVYXMAPI	204.12	TARBP1
ENSG00000059588	chr1;234529582;234536927;-	Self-epitope	Neoskipping	SRR925697	BT549	HLA-A0201	AIYTXWCXL	101.69	TARBP1
ENSG00000059588	chr1;234529582;234536927;-	Self-epitope	Neoskipping	SRR925703	HCC1395	HLA-B0801	LIKFYQCSI	42.25	TARBP1
ENSG00000059588	chr1;234569316;234582549;-	Self-epitope	Neoskipping	SRR925706	HCC1569	HLA-B5801	LSCSWTLSM	60.5	TARBP1
ENSG00000059588	chr1;234529582;234536927;-	Self-epitope	Neoskipping	SRR925697	BT549	HLA-B1517	LSCSWTLSM	11.32	TARBP1
ENSG00000059588	chr1;234529582;234536927;-	Self-epitope	Neoskipping	SRR925703	HCC1395	HLA-C0701	TRISXMELL	104.98	TARBP1
ENSG00000059588	chr1;234529582;234536927;-	Self-epitope	Neoskipping	SRR925706	HCC1569	HLA-B5301	LXNGLLYXF	280.24	TARBP1
ENSG00000059588	chr1;234529582;234536927;-	Self-epitope	Neoskipping	SRR925706	HCC1569	HLA-A3004	GVLFPFCFY	416.7	TARBP1
ENSG00000059588	chr1;234529582;234536927;-	Self-epitope	Neoskipping	SRR925706	HCC1569	HLA-A6802	SGVSITILV	71.34	TARBP1
ENSG00000059588	chr1;234561538;234563322;-	Self-epitope	Neoskipping	SRR925698	CAMA1	HLA-C0303	NSFSTSVSL	110.83	TARBP1
ENSG00000059588	chr1;234561538;234563322;-	Self-epitope	Neoskipping	SRR925698	CAMA1	HLA-A3201	RXNHLSXLI	26.75	TARBP1
ENSG00000059588	chr1;234529582;234536927;-	Self-epitope	Neoskipping	SRR925703	HCC1395	HLA-B0801	WRXNHLSXL	155.55	TARBP1
ENSG00000059588	chr1;234569316;234582549;-	Self-epitope	Neoskipping	SRR925706	HCC1569	HLA-A3004	RVASYXSLF	146.7	TARBP1
ENSG00000059588	chr1;234561538;234563322;-	Self-epitope	Neoskipping	SRR925698	CAMA1	HLA-B1501	MLGPWKASF	29.26	TARBP1
ENSG00000059588	chr1;234529582;234536927;-	Self-epitope	Neoskipping	SRR925706	HCC1569	HLA-A3004	IGVLFPFCFY	390.8	TARBP1
ENSG00000059588	chr1;234529582;234536927;-	Self-epitope	Neoskipping	SRR925697	BT549	HLA-A0201	LLXLNPASI	70.34	TARBP1
ENSG00000059588	chr1;234529582;234536927;-	Self-epitope	Neoskipping	SRR925697	BT549	HLA-B1517	RCLLFFRTF	334.33	TARBP1
ENSG00000059588	chr1;234561538;234563322;-	Self-epitope	Neoskipping	SRR925698	CAMA1	HLA-C0303	VXTXPNIAF	176.69	TARBP1
ENSG00000059588	chr1;234561538;234563322;-	Self-epitope	Neoskipping	SRR925698	CAMA1	HLA-A0201	AILSHPLRV	71.31	TARBP1
ENSG00000059588	chr1;234561538;234563322;-	Self-epitope	Neoskipping	SRR925698	CAMA1	HLA-B1501	LQRAFLNLF	20.34	TARBP1
ENSG00000059588	chr1;234561538;234563322;-	Self-epitope	Neoskipping	SRR925698	CAMA1	HLA-A0201	XMAPICPTS	455.4	TARBP1
ENSG00000059588	chr1;234561538;234563322;-	Self-epitope	Neoskipping	SRR925703	HCC1395	HLA-A2902	GVKFWNRFY	61.04	TARBP1
ENSG00000059588	chr1;234561538;234563322;-	Self-epitope	Neoskipping	SRR925698	CAMA1	HLA-B1501	AXKCWFPSF	29.94	TARBP1
ENSG00000059588	chr1;234561538;234563322;-	Self-epitope	Neoskipping	SRR925698	CAMA1	HLA-A3201	LLFFRTFSC	494.73	TARBP1
ENSG00000059588	chr1;234529582;234536927;-	Self-epitope	Neoskipping	SRR925703	HCC1395	HLA-C0701	AVFWKNRHL	221.14	TARBP1
ENSG00000059588	chr1;234566046;234582549;-	Self-epitope	Neoskipping	SRR925706	HCC1569	HLA-A6802	LVFDCMLXL	108.02	TARBP1
ENSG00000059588	chr1;234529582;234536927;-	Self-epitope	Neoskipping	SRR925697	BT549	HLA-B1517	XTLFWMCLX	59.24	TARBP1
ENSG00000059588	chr1;234529582;234536927;-	Self-epitope	Neoskipping	SRR925697	BT549	HLA-B5601	LGPWKASFPL	121	TARBP1
ENSG00000059588	chr1;234561538;234563322;-	Self-epitope	Neoskipping	SRR925698	CAMA1	HLA-A0201	LLTGFSRLV	95.07	TARBP1
ENSG00000059588	chr1;234561538;234563322;-	Self-epitope	Neoskipping	SRR925698	CAMA1	HLA-A0201	LLFFRTFSC	401.41	TARBP1
ENSG00000059588	chr1;234561538;234563322;-	Self-epitope	Neoskipping	SRR925698	CAMA1	HLA-B1501	ASFPLFSSI	188.91	TARBP1
ENSG00000059588	chr1;234529582;234536927;-	Self-epitope	Neoskipping	SRR925697	BT549	HLA-A0201	XQFYHIXTL	37.57	TARBP1
ENSG00000059588	chr1;234566046;234582549;-	Self-epitope	Neoskipping	SRR925706	HCC1569	HLA-B5301	MPTCPCXRL	301.77	TARBP1
ENSG00000059588	chr1;234566046;234582549;-	Self-epitope	Neoskipping	SRR925706	HCC1569	HLA-C1505	YTXWCXLSL	167.9	TARBP1
ENSG00000059588	chr1;234566046;234582549;-	Self-epitope	Neoskipping	SRR925706	HCC1569	HLA-A6802	XMSXIVFQI	130.66	TARBP1
ENSG00000059588	chr1;234561538;234563322;-	Self-epitope	Neoskipping	SRR925698	CAMA1	HLA-C0303	APICPTSCL	402.15	TARBP1
ENSG00000059588	chr1;234529582;234536927;-	Self-epitope	Neoskipping	SRR925703	HCC1395	HLA-A2902	ANLSLRLVY	259.46	TARBP1
ENSG00000059588	chr1;234569316;234582549;-	Self-epitope	Neoskipping	SRR925706	HCC1569	HLA-A6802	NIFMINGCA	177.91	TARBP1
ENSG00000059588	chr1;234569316;234582549;-	Self-epitope	Neoskipping	SRR925706	HCC1569	HLA-A6802	FSIFKRWTV	12.83	TARBP1
ENSG00000059588	chr1;234569316;234582549;-	Self-epitope	Neoskipping	SRR925706	HCC1569	HLA-B5801	RIIVXRPYF	193.48	TARBP1
ENSG00000059588	chr1;234569316;234582549;-	Self-epitope	Neoskipping	SRR925706	HCC1569	HLA-A6802	ASFPLFSSI	160.59	TARBP1
ENSG00000059588	chr1;234529582;234536927;-	Self-epitope	Neoskipping	SRR925706	HCC1569	HLA-A6802	NLPDSLMFL	341.81	TARBP1
ENSG00000059588	chr1;234561538;234563322;-	Self-epitope	Neoskipping	SRR925698	CAMA1	HLA-A0201	YLGLQCSLL	135.93	TARBP1
ENSG00000059588	chr1;234529582;234536927;-	Self-epitope	Neoskipping	SRR925697	BT549	HLA-A0201	FXLPLNHSA	332.45	TARBP1
ENSG00000059588	chr1;234566046;234582549;-	Self-epitope	Neoskipping	SRR925706	HCC1569	HLA-A6802	SGVSITILV	71.34	TARBP1
ENSG00000059588	chr1;234561538;234563322;-	Self-epitope	Neoskipping	SRR925698	CAMA1	HLA-B4002	LESQLVDSS	433.31	TARBP1
ENSG00000059588	chr1;234561538;234563322;-	Self-epitope	Neoskipping	SRR925698	CAMA1	HLA-A0201	ATNSFSTSV	370.99	TARBP1
ENSG00000059588	chr1;234561538;234563322;-	Self-epitope	Neoskipping	SRR925698	CAMA1	HLA-A0201	FWMCLXSLV	120.98	TARBP1
ENSG00000059588	chr1;234561538;234563322;-	Self-epitope	Neoskipping	SRR925703	HCC1395	HLA-B0801	VXRPYFTSF	161.09	TARBP1
ENSG00000059588	chr1;234561538;234563322;-	Self-epitope	Neoskipping	SRR925698	CAMA1	HLA-B1501	FQQIXSNSW	309.95	TARBP1
ENSG00000059588	chr1;234569316;234582549;-	Self-epitope	Neoskipping	SRR925706	HCC1569	HLA-C1505	LSAPXMSMXV	418.6	TARBP1
ENSG00000059588	chr1;234569316;234582549;-	Self-epitope	Neoskipping	SRR925706	HCC1569	HLA-B5801	QMSQDIRPW	413.21	TARBP1
ENSG00000059588	chr1;234561538;234563322;-	Self-epitope	Neoskipping	SRR925703	HCC1395	HLA-A2902	YFTSFHAFQ	104.09	TARBP1
ENSG00000059588	chr1;234569316;234582549;-	Self-epitope	Neoskipping	SRR925706	HCC1569	HLA-A6802	SCVYXMAPI	22.97	TARBP1
ENSG00000059588	chr1;234529582;234536927;-	Self-epitope	Neoskipping	SRR925697	BT549	HLA-B1517	XTWSSCFRI	57.23	TARBP1
ENSG00000059588	chr1;234529582;234536927;-	Self-epitope	Neoskipping	SRR925703	HCC1395	HLA-C0701	LVFDCMLXL	471.49	TARBP1
ENSG00000059588	chr1;234529582;234536927;-	Self-epitope	Neoskipping	SRR925697	BT549	HLA-B1517	SVSLQNSGF	101.17	TARBP1
ENSG00000059588	chr1;234529582;234536927;-	Self-epitope	Neoskipping	SRR925703	HCC1395	HLA-C0602	MRFQRALCI	12.26	TARBP1
ENSG00000059588	chr1;234569316;234582549;-	Self-epitope	Neoskipping	SRR925706	HCC1569	HLA-A3004	MWRKCHFLM	431.6	TARBP1
[truncated: 24,757 more rows]
